# Supplementary material for: Genome-wide compendium and functional assessment of in vivo heart enhancers
Source: Nat Commun. 2016 Oct 5;7:12923. doi: 10.1038/ncomms12923 (PMC5059478; doi:10.1038/ncomms12923)
Supplement: Supplementary Data 1 — Human promoters active in the heart identified by integrative analysis. H3K27ac and p300 peaks within 1.5 kb of a gene transcription start site were considered to be promoters. Genome coordinates (chromosome, start, end, size) are for the hg19 human reference genome. Integrative analysis scores (0-1) are provided for All heart samples, and just Prenatal or Postnatal samples. For each promoter region, we have indicated the name of the Gencode or RefSeqannotated gene, along with the distance between its transcription start site and the center of the H3K27ac/p300-defined region. The "GWAS" column indicates any SNPs, and their associated human phenotype(s), that fall into the H3K27ac/p300-defined promoter regions. [file ncomms12923-s2.xlsx]

## Sheet: Sheet1
Supplementary Data 1. Human promoters active in the heart identified by integrative analysis
chromosome	start	end	size (bp)	score_All	score_Prenatal	score_Postnatal	nearest Gencode gene	nearest Gencode gene distance (bp)	nearest RefSeq gene	nearest RefSeq gene distance (bp)	GWAS
chr12	53438287	53445600	7313	1	0.67	1	TENC1	-789	TNS2	-789
chr15	63333330	63336481	3151	0.993	0.867	0.869	TPM1	22	TPM1	68
chr2	178127470	178130661	3191	0.986	0.954	0.805	AC079305.10	-21	NFE2L2	-448
chr6	32934721	32942460	7739	0.979	0.913	0.821	BRD2	-74	BRD2	-74
chr17	62500574	62504642	4068	0.963	0.906	0.802	DDX5	31	DDX5	-124
chr14	55031207	55036136	4929	0.96	0.793	0.868	SAMD4A	-143	SAMD4A	-658
chr6	89788886	89793054	4168	0.959	0.91	0.794	PNRC1	474	PNRC1	542
chr14	69256460	69264558	8098	0.945	0.89	0.787	ZFP36L1	-552	ZFP36L1	122
chr2	232570104	232575990	5886	0.944	0.826	0.824	PTMA	-171	PTMA	-187
chr2	70311802	70318047	6245	0.932	0.829	0.806	PCBP1-AS1	20	PCBP1	340
chr15	37389003	37396555	7552	0.931	0.784	0.832	MEIS2	-48	MEIS2	-438
chr22	41841103	41844824	3721	0.93	0.79	0.828	TOB2	64	TOB2	64
chr11	111779968	111786054	6086	0.922	0.711	0.864	HSPB2	46	CRYAB	-261
chr6	143264838	143268808	3970	0.92	0.759	0.833	HIVEP2	-485	HIVEP2	-485
chr9	92218297	92221506	3209	0.915	0.859	0.763	GADD45G	-26	GADD45G	-25
chr1	59248193	59252331	4138	0.914	0.791	0.804	JUN	-477	JUN	-477
chr6	108879221	108883568	4347	0.911	0.801	0.794	FOXO3	357	FOXO3	369
chr7	139023759	139027605	3846	0.904	0.878	0.736	C7orf55	-195	C7orf55-LUC7L2	-195
chr1	245131670	245135890	4220	0.901	0.771	0.797	EFCAB2	89	EFCAB2	150
chr2	47402060	47405898	3838	0.895	0.681	0.844	CALM2	-239	CALM2	96
chr11	10828256	10832321	4065	0.892	0.797	0.769	EIF4G2	-33	EIF4G2	294
chr4	114680687	114684583	3896	0.889	0.849	0.733	CAMK2D	-34	CAMK2D	448	rs6858698;Chronic_lymphocytic_leukemia
chr1	155944784	155950089	5305	0.888	0.887	0.708	ARHGEF2	515	ARHGEF2	530
chr17	57695435	57698806	3371	0.888	0.934	0.678	CLTC	-98	CLTC	71
chr5	137088450	137091503	3053	0.885	0.834	0.736	HNRNPA0	63	HNRNPA0	63
chr19	50141309	50147174	5865	0.883	0.783	0.765	RRAS	-783	RRAS	-841
chr2	28613814	28620135	6321	0.88	0.772	0.768	AC104695.3	565	FLJ31356	565
chr7	5566229	5571895	5666	0.88	0.814	0.742	AC006483.1	-1245	ACTB	1170
chr6	43137520	43141627	4107	0.879	0.786	0.758	SRF	537	SRF	541
chr1	179849148	179853566	4418	0.878	0.981	0.635	TOR1AIP1	-74	TOR1AIP1	181
chr14	64968227	64973431	5204	0.878	0.671	0.826	ZBTB1	127	ZBTB25	-266
chr8	101961514	101967689	6175	0.878	0.829	0.729	YWHAZ	-244	YWHAZ	-244
chr12	57911542	57918668	7126	0.868	0.781	0.744	MBD6	275	DDIT3	-805
chr2	220323980	220329394	5414	0.865	0.787	0.737	SPEG	581	SPEG	1154
chr17	27619633	27622319	2686	0.864	0.821	0.714	NUFIP2	157	NUFIP2	190
chr21	38736734	38742052	5318	0.863	0.848	0.697	DYRK1A	158	DYRK1A	-465	rs12483205;HIV-1_replication
chr11	67979253	67982843	3590	0.862	0.907	0.659	SUV420H1	14	SUV420H1	191
chr5	179048630	179052491	3861	0.86	0.853	0.69	HNRNPH1	151	HNRNPH1	151
chr17	4849264	4857265	8001	0.854	0.794	0.717	PFN1	-955	PFN1	-883
chr6	139693850	139697262	3412	0.854	0.941	0.626	CITED2	-57	CITED2	-57
chr6	109701748	109705582	3834	0.853	0.76	0.737	CD164	-5	CD164	97
chr3	5019300	5023146	3846	0.852	0.803	0.709	BHLHE40-AS1	399	BHLHE40	127
chr7	26238846	26242724	3878	0.851	0.926	0.631	CBX3	4	CBX3	-45
chr19	39339355	39344076	4721	0.848	0.734	0.745	HNRNPL	-742	HNRNPL	-1098
chr19	54368535	54373431	4896	0.848	0.929	0.625	MYADM	-153	MYADM	-135
chr6	44213323	44216614	3291	0.848	0.798	0.706	HSP90AB1	145	HSP90AB1	274
chr8	103665478	103669630	4152	0.848	0.751	0.735	KLF10	576	KLF10	576
chr10	33621810	33626690	4880	0.847	0.787	0.712	NRP1	-244	NRP1	-417
chr17	34898143	34902405	4262	0.845	0.763	0.723	GGNBP2	-462	GGNBP2	-462
chr17	8052593	8057398	4805	0.841	0.674	0.773	PER1	758	PER1	758
chr17	8058152	8061151	2999	0.841	0.674	0.773	PER1	27	PER1	-3898
chr6	146133933	146139835	5902	0.841	0.815	0.686	RP11-545I5.3	451	LOC100507557	873
chr8	145012191	145020947	8756	0.841	0.786	0.703	PLEC	123	PLEC	123
chr12	106531115	106535311	4196	0.839	0.853	0.659	NUAK1	598	NUAK1	598
chr2	219261560	219268868	7308	0.839	0.658	0.779	CTDSP1	-570	CTDSP1	737
chr7	104651971	104656268	4297	0.839	0.711	0.746	KMT2E	-506	KMT2E-AS1	469
chr15	100104404	100107799	3395	0.836	0.835	0.666	MEF2A	-31	MEF2A	-31
chr16	30074297	30078689	4392	0.831	0.79	0.688	ALDOA	25	ALDOA	-500
chr2	113028944	113034923	5979	0.831	0.853	0.647	ZC3H6	-1237	ZC3H6	-1244
chr1	244996520	245000460	3940	0.83	0.777	0.694	COX20	-133	COX20	-148
chr19	46279641	46287460	7819	0.83	0.487	0.873	DMPK	311	DMPK	311
chr9	86593202	86597827	4625	0.829	0.877	0.63	HNRNPK	5	HNRNPK	55
chr17	18084891	18089567	4676	0.828	0.885	0.625	ALKBH5	-323	ALKBH5	363
chr18	3446106	3454773	8667	0.828	0.687	0.746	TGIF1	230	TGIF1	270
chr3	151984328	151988844	4516	0.827	0.618	0.787	MBNL1	-108	MBNL1	758
chr2	206948193	206952888	4695	0.824	0.946	0.581	INO80D	366	INO80D	366
chr12	6641164	6645967	4803	0.823	0.923	0.594	GAPDH	-132	GAPDH	-5
chr17	42294370	42300782	6412	0.823	0.659	0.756	UBTF	-458	UBTF	-535
chr1	86042433	86048382	5949	0.822	0.882	0.617	RP11-290M5.4	-982	CYR61	-1036
chr7	112088752	112093177	4425	0.821	0.644	0.762	IFRD1	452	IFRD1	402
chr14	35871846	35875651	3805	0.82	0.61	0.783	NFKBIA	158	NFKBIA	212
chr17	6914951	6924478	9527	0.82	0.519	0.839	C17orf49	231	MIR195	1306
chr1	156093916	156098093	4177	0.819	0.893	0.607	LMNA	25	LMNA	97
chr12	54068564	54072682	4118	0.818	0.907	0.596	ATP5G2	-441	ATP5G2	-111
chr17	1615785	1621394	5609	0.818	0.586	0.795	WDR81	-1227	MIR22HG	977
chr11	85778322	85782424	4102	0.815	0.822	0.644	PICALM	-20	PICALM	-234
chr13	80912499	80916586	4087	0.815	0.794	0.662	SPRY2	-299	SPRY2	544
chr10	70089036	70093709	4673	0.814	0.777	0.671	HNRNPH3	442	HNRNPH3	-395
chr4	185392844	185397687	4843	0.814	0.838	0.633	IRF2	437	IRF2	461
chr1	245026091	245029171	3080	0.812	0.801	0.654	HNRNPU	142	HNRNPU	196
chr2	203239079	203243058	3979	0.81	0.754	0.679	BMPR2	-590	BMPR2	19
chr14	75743976	75748395	4419	0.808	0.7	0.71	FOS	-160	FOS	705
chr11	75271600	75274914	3314	0.807	0.785	0.656	SERPINH1	-40	SERPINH1	157
chr19	55667166	55673091	5925	0.807	0.628	0.753	CTD-2587H24.5	-178	TNNI3	-1028
chr14	24579627	24586021	6394	0.804	0.663	0.726	DCAF11	-1011	DCAF11	-1081
chr11	18414434	18418633	4199	0.803	0.765	0.663	LDHA	401	LDHA	598
chr12	860212	864631	4419	0.803	0.689	0.709	WNK1	200	WNK1	333
chr14	105188776	105192193	3417	0.803	0.734	0.683	ADSSL1	-38	ADSSL1	-49
chr7	5461563	5470058	8495	0.803	1	0.518	RP11-1275H24.2	410	TNRC18	-2633
chr1	40504404	40508206	3802	0.798	0.763	0.657	CAP1	-115	CAP1	51
chr12	26276186	26280675	4489	0.797	0.465	0.839	BHLHE41	-370	BHLHE41	-427
chr6	111802650	111806469	3819	0.797	0.811	0.627	REV3L	-127	TRAF3IP2-AS1	-115
chr3	9436789	9441763	4974	0.796	0.769	0.65	SETD5-AS1	-88	THUMPD3-AS1	-102
chr6	30582582	30587035	4453	0.796	0.915	0.56	PPP1R10	213	PPP1R10	276
chr9	74977762	74981833	4071	0.796	0.802	0.63	ZFAND5	-255	ZFAND5	-289
chr17	48226377	48229863	3486	0.795	0.612	0.746	PPP1R9B	-129	PPP1R9B	-242
chr10	17267397	17273484	6087	0.791	0.761	0.647	VIM	183	VIM	183
chr21	28216138	28219228	3090	0.791	0.754	0.652	ADAMTS1	45	ADAMTS1	45
chr16	29815926	29834073	18147	0.788	0.685	0.691	PRRT2	1403	PRRT2	1591
chr3	49503161	49509263	6102	0.787	0.861	0.581	DAG1	67	DAG1	77
chr13	111363407	111369283	5876	0.785	0.625	0.724	CARS2	-395	ING1	736
chr14	77562656	77566153	3497	0.785	0.742	0.652	KIAA1737	-35	CIPC	-173
chr5	96269597	96273350	3753	0.785	0.753	0.644	CTD-2260A17.2	40	LNPEP	128
chr19	18389627	18395848	6221	0.784	0.815	0.604	MIR3188	-149	MIR3188	-149
chr10	89621369	89624778	3409	0.781	0.65	0.703	KLLN	121	KLLN	121
chr15	74905347	74909714	4367	0.781	0.662	0.696	CLK3	196	CLK3	196
chr11	118659094	118663915	4821	0.78	0.809	0.603	DDX6	84	DDX6	153
chr1	226248389	226252236	3847	0.779	0.835	0.586	H3F3A	-66	H3F3A	-95
chr10	21812071	21817946	5875	0.779	0.766	0.628	SKIDA1	-397	SKIDA1	-397
chr17	75365700	75374818	9118	0.779	0.421	0.841	SEPT9	988	SEPT9	988
chr2	85764715	85768437	3722	0.779	0.677	0.683	MAT2A	-188	MAT2A	476
chr14	31675189	31678510	3321	0.778	0.664	0.69	HECTD1	66	HECTD1	-120
chr10	104534247	104537831	3584	0.777	0.647	0.699	WBP1L	34	WBP1L	152
chr12	89743448	89748548	5100	0.777	0.66	0.692	DUSP6	184	DUSP6	638
chr16	67560836	67565129	4293	0.777	0.521	0.776	FAM65A	199	FAM65A	263
chr17	4267585	4270963	3378	0.777	0.685	0.675	UBE2G1	503	UBE2G1	695
chr2	48131314	48135031	3717	0.777	0.699	0.667	AC079807.2	-48	FBXO11	-240
chr2	61762991	61766918	3927	0.777	0.673	0.683	XPO1	-125	XPO1	464
chr1	154944849	154949484	4635	0.776	0.767	0.624	CKS1B	8	CKS1B	49
chr11	33277157	33281253	4096	0.776	0.656	0.692	HIPK3	73	HIPK3	338
chr12	50503000	50507419	4419	0.776	0.718	0.654	COX14	-552	COX14	-554
chr1	234741253	234747671	6418	0.775	0.409	0.843	IRF2BP2	-622	IRF2BP2	809
chr9	3524344	3528222	3878	0.775	0.719	0.651	RFX3	-300	RFX3	-282
chr20	17548365	17552372	4007	0.773	0.694	0.663	DSTN	-139	DSTN	-230
chr6	126066001	126072458	6457	0.773	0.744	0.633	HEY2	420	HEY2	-1502
chr17	38082325	38085619	3294	0.772	0.783	0.608	ORMDL3	-118	ORMDL3	-88
chr2	174827390	174831779	4389	0.771	0.607	0.715	SP3	-637	SP3	-637
chr5	80527603	80530657	3054	0.771	0.582	0.73	CKMT2	-8	CKMT2	-8
chr20	35087446	35091984	4538	0.77	0.607	0.713	DLGAP4	-25	DLGAP4	-102
chr7	100025287	100028753	3466	0.77	0.574	0.734	MEPCE	-233	MEPCE	-233
chr5	180668084	180675915	7831	0.769	0.699	0.655	GNB2L1	-790	GNB2L1	-1093
chr1	27112858	27116185	3327	0.768	0.727	0.636	PIGV	36	PIGV	68
chr17	1392090	1397606	5516	0.767	0.694	0.656	MYO1C	124	MYO1C	124
chr3	186499704	186504282	4578	0.767	0.746	0.624	RP11-573D15.9	-25	SNORD2	-591	rs266719;Adiponectin_levels
chr6	30708561	30714155	5594	0.767	0.602	0.713	XXbac-BPG252P9.10	653	FLOT1	-905
chr12	72055779	72059674	3895	0.766	0.674	0.667	ZFC3H1	23	ZFC3H1	23
chr19	12900682	12903809	3127	0.766	0.593	0.717	JUNB	-64	JUNB	-64
chr2	28972727	28976277	3550	0.766	0.758	0.616	PPP1CB	-111	PPP1CB	-111
chr2	220281484	220284598	3114	0.766	0.653	0.68	DES	-57	DES	-57
chr3	12702136	12710255	8119	0.766	0.629	0.695	RAF1	-470	RAF1	-495
chr9	35904271	35911013	6742	0.766	0.516	0.764	HRCT1	1454	HRCT1	1454
chr20	45977929	45987142	9213	0.765	0.711	0.642	RP4-569M23.2	1231	ZMYND8	3098
chr6	157097493	157102172	4679	0.765	0.636	0.689	ARID1B	747	ARID1B	769
chr4	15002512	15008405	5893	0.762	0.676	0.659	CPEB2	-63	CPEB2	1161
chr1	27018470	27024394	5924	0.761	0.76	0.606	RP5-968P14.2	-810	ARID1A	-1089
chr1	113160555	113163794	3239	0.761	0.674	0.66	ST7L	-134	CAPZA1	100
chr10	111764714	111771823	7109	0.761	0.697	0.645	ADD3	280	ADD3-AS1	-129
chr5	67510047	67513984	3937	0.761	0.619	0.693	PIK3R1	412	PIK3R1	432
chr3	135912012	135917083	5071	0.76	0.595	0.707	MSL2	141	MSL2	141
chr4	103746163	103750816	4653	0.76	0.671	0.66	UBE2D3	-210	UBE2D3	-149
chr8	123791925	123795358	3433	0.76	0.778	0.593	ZHX2	9	ZHX2	-259
chr1	174967455	174971245	3790	0.759	0.85	0.549	CACYBP	2	CACYBP	459
chr17	1387161	1391323	4162	0.759	0.694	0.645	MYO1C	-14	MYO1C	-191
chr7	128468448	128472073	3625	0.759	0.711	0.634	FLNC	-170	FLNC	-222
chr16	9184004	9187038	3034	0.758	0.612	0.694	C16orf72	17	C16orf72	-15
chr1	149856732	149863097	6365	0.757	0.724	0.623	HIST2H2AB	-448	HIST2H2AB	-448
chr19	36243225	36250598	7373	0.757	0.738	0.614	HSPB6	999	HSPB6	1019
chr4	40055488	40060304	4816	0.757	0.724	0.623	N4BP2	-549	N4BP2	-627
chr1	203272937	203276314	3377	0.756	0.528	0.743	BTG2	-38	BTG2	-38
chr11	122930756	122934696	3940	0.756	0.63	0.68	HSPA8	118	HSPA8	317
chr17	43223183	43227375	4192	0.756	0.657	0.662	HEXIM1	596	HEXIM1	596
chr18	72919420	72924983	5563	0.756	0.675	0.652	TSHZ1	-508	TSHZ1	-508
chr5	148928546	148932507	3961	0.756	0.656	0.663	CSNK1A1	1	CSNK1A1	589
chr11	841045	849180	8135	0.755	0.631	0.677	TSPAN4	667	TSPAN4	667
chr1	95389837	95394753	4916	0.754	0.757	0.599	CNN3	343	CNN3	484
chr17	48942126	48946435	4309	0.754	0.646	0.668	TOB1-AS1	161	TOB1-AS1	241
chr10	32633783	32637824	4041	0.753	0.685	0.642	AL391839.1	71	EPC1	173
chr2	208028795	208032946	4151	0.752	0.683	0.642	KLF7	-201	KLF7	40
chr21	27104314	27109484	5170	0.752	0.794	0.573	GABPA	19	GABPA	-358
chr19	50377784	50383003	5219	0.751	0.604	0.689	AKT1S1	143	AKT1S1	251
chr11	58342423	58347917	5494	0.75	0.659	0.653	LPXN	469	LPXN	469
chr12	12866491	12872255	5764	0.75	0.666	0.648	CDKN1B	-684	CDKN1B	-830
chr15	72765166	72768399	3233	0.749	0.574	0.704	ARIH1	116	ARIH1	116
chr19	45906796	45911425	4629	0.749	0.523	0.736	CD3EAP	-356	CD3EAP	-356
chr2	43452194	43456854	4660	0.749	0.651	0.657	ZFP36L2	-776	LINC01126	175
chr22	29662114	29666012	3898	0.749	0.786	0.573	EWSR1	57	EWSR1	66
chr6	31618488	31621936	3448	0.749	0.525	0.735	APOM	19	APOM	26
chr1	183439381	183443145	3764	0.748	0.753	0.593	SMG7	-242	SMG7-AS1	-146
chr2	64879408	64882461	3053	0.748	0.682	0.636	SERTAD2	113	SERTAD2	112
chr8	125485305	125488821	3516	0.748	0.642	0.661	RNF139	85	RNF139	56
chr1	204379419	204383447	4028	0.747	0.668	0.644	PPP1R15B	-514	PPP1R15B	-488
chr11	61657353	61661023	3670	0.747	0.715	0.615	FADS3	-182	FADS3	-171
chr17	7139613	7147849	8236	0.747	0.625	0.67	PHF23	-906	PHF23	-906
chr20	44597537	44603710	6173	0.747	0.782	0.574	ZNF335	188	ZNF335	210
chr6	82460604	82464043	3439	0.747	0.565	0.707	FAM46A	102	FAM46A	105
chr14	21489382	21495507	6125	0.746	0.602	0.683	AL161668.5	114	NDRG2	741
chr17	21116102	21119392	3290	0.746	0.525	0.73	AC087294.2	104	TMEM11	161
chr17	73776805	73783067	6262	0.746	0.701	0.622	UNK	-744	MIR4738	752
chr10	88514352	88518904	4552	0.745	0.744	0.594	BMPR1A	222	BMPR1A	233
chr22	24949557	24953378	3821	0.745	0.748	0.592	SNRPD3	-3	SNRPD3	-150
chr3	52486520	52491132	4612	0.745	0.776	0.574	NISCH	-307	NISCH	-697
chr1	46596701	46601702	5001	0.744	0.829	0.54	PIK3R3	-493	LOC101929626	159
chr11	101979061	101983876	4815	0.744	0.704	0.617	YAP1	-111	YAP1	277
chr16	4663373	4668828	5455	0.744	0.732	0.6	UBALD1	-1072	UBALD1	-1173
chr21	34913402	34916826	3424	0.744	0.748	0.59	GART	34	GART	81
chr6	86350086	86355044	4958	0.744	0.693	0.624	SYNCRIP	144	SYNCRIP	43
chr7	32929664	32933256	3592	0.744	0.844	0.531	KBTBD2	49	KBTBD2	8
chr10	43901767	43906329	4562	0.743	0.664	0.64	HNRNPF	282	HNRNPF	284
chr13	52024942	52028900	3958	0.743	0.69	0.624	INTS6	-135	INTS6	354
chr17	4899761	4902868	3107	0.743	0.745	0.591	KIF1C	72	KIF1C	72
chr1	154941502	154944835	3333	0.742	0.694	0.62	SHC1	49	SHC1	55
chr3	193852433	193855440	3007	0.742	0.73	0.599	HES1	3	HES1	6
chr5	132386153	132388995	2842	0.742	0.618	0.667	HSPA4	-79	HSPA4	-87
chr1	45270847	45275906	5059	0.741	0.433	0.779	TCTEX1D4	-419	TCTEX1D4	-419
chr1	211431027	211436902	5875	0.741	0.606	0.674	RCOR3	648	RCOR3	676
chr3	49054342	49061068	6726	0.741	0.644	0.649	MIR425	-38	MIR425	-38
chr8	106329159	106332813	3654	0.741	0.642	0.652	ZFPM2	67	ZFPM2	-160
chr12	56508928	56515223	6295	0.74	0.813	0.544	ZC3H10	30	ZC3H10	72
chr19	6735771	6741272	5501	0.74	0.585	0.686	TRIP10	-521	GPR108	-888
chr19	35628211	35633665	5454	0.74	0.61	0.67	FXYD1	13	FXYD1	401
chr7	74070510	74073856	3346	0.74	0.812	0.544	GTF2I	100	GTF2I	193
chr8	42394731	42398914	4183	0.74	0.565	0.697	SMIM19	18	SMIM19	58
chr16	56962182	56967953	5771	0.739	0.597	0.676	HERPUD1	-892	HERPUD1	-934
chr8	126440497	126447287	6790	0.739	0.667	0.633	TRIB1	-558	TRIB1	-558
chr10	30720757	30725803	5046	0.738	0.675	0.626	MAP3K8	108	MAP3K8	331
chr14	81685766	81688894	3128	0.738	0.747	0.583	GTF2A1	-64	GTF2A1	-34
chr17	36901652	36910111	8459	0.738	0.757	0.576	PCGF2	189	PCGF2	-1323
chr17	74731061	74735652	4591	0.738	0.661	0.635	SRSF2	57	SRSF2	137	rs3744061;Retinal_arteriolar_caliber
chr5	65220130	65224100	3970	0.738	0.68	0.623	ERBB2IP	-187	ERBB2IP	-266
chr1	161100147	161105131	4984	0.736	0.816	0.536	DEDD	-161	DEDD	-161
chr11	62493321	62497191	3870	0.736	0.632	0.65	TTC9C	-327	HNRNPUL2	-399
chr1	151041455	151045414	3959	0.735	0.71	0.601	GABPB2	355	GABPB2	355
chr10	76968094	76972126	4032	0.735	0.619	0.658	VDAC2	199	VDAC2	-189
chr10	121407607	121412377	4770	0.735	0.783	0.555	BAG3	-889	BAG3	-889
chr11	6340262	6343377	3115	0.735	0.468	0.75	PRKCDBP	-57	PRKCDBP	-79
chr6	16759868	16763985	4117	0.735	0.567	0.689	ATXN1	-205	ATXN1	-205
chrX	41191150	41195237	4087	0.735	0.689	0.613	DDX3X	-221	DDX3X	-221
chr1	78443366	78446847	3481	0.734	0.726	0.59	GIPC2	-119	FUBP1	-217
chr12	124016765	124019665	2900	0.734	0.396	0.793	RILPL1	50	RILPL1	50
chr17	66505259	66510688	5429	0.734	0.741	0.58	PRKAR1A	-199	PRKAR1A	53
chr2	173938486	173942593	4107	0.734	0.798	0.545	MLTK	-30	ZAK	-25
chr1	64057446	64061129	3683	0.733	0.671	0.622	PGM1	-192	PGM1	-192
chr1	150334788	150338729	3941	0.733	0.706	0.601	RPRD2	-367	RPRD2	172
chr18	47337337	47343488	6151	0.733	0.802	0.541	SCARNA17	20	SNHG22	20
chr20	57463071	57468355	5284	0.733	0.698	0.605	GNAS	-643	GNAS	-712
chr2	24148330	24151617	3287	0.732	0.705	0.6	ATAD2B	11	ATAD2B	11
chr22	41774918	41779432	4514	0.732	0.586	0.673	TEF	-757	TEF	-757
chr3	156876502	156880203	3701	0.732	0.577	0.678	CCNL1	130	CCNL1	130
chr8	98654548	98658273	3725	0.732	0.663	0.626	MTDH	4	MTDH	4
chr1	16172368	16176142	3774	0.731	0.593	0.668	SPEN	-103	SPEN	-103
chr15	81291794	81295028	3234	0.731	0.688	0.609	MESDC1	117	MESDC1	117
chr10	52382192	52386128	3936	0.73	0.615	0.652	SGMS1	-417	SGMS1	-423
chr10	74032177	74037238	5061	0.73	0.628	0.644	DDIT4	1030	DDIT4	1031
chr12	57502875	57506716	3841	0.73	0.633	0.641	STAT6	334	STAT6	401
chr19	51867298	51872495	5197	0.73	0.737	0.576	ETFB	-224	ETFB	-224
chr20	45942544	45949859	7315	0.73	0.601	0.661	AL031666.2	-1044	LOC100131496	-1044
chr3	187869534	187873425	3891	0.73	0.701	0.599	LPP-AS2	366	LPP	-181
chr6	136609419	136612521	3102	0.73	0.669	0.62	BCLAF1	-3	BCLAF1	19
chr11	9593247	9597733	4486	0.729	0.621	0.647	WEE1	263	WEE1	263
chr15	93424436	93427860	3424	0.729	0.7	0.598	AC013394.2	212	LINC01578	76
chr5	133705195	133708692	3497	0.729	0.487	0.73	UBE2B	74	UBE2B	77
chr6	43593254	43599144	5890	0.729	0.694	0.602	GTPBP2	700	GTPBP2	784
chr6	74228152	74233988	5836	0.729	0.771	0.554	EEF1A1	241	EEF1A1	-315
chr7	75986786	75989848	3062	0.729	0.689	0.606	YWHAG	31	YWHAG	25
chr7	139043065	139046727	3662	0.729	0.648	0.631	C7orf55-LUC7L2	243	LUC7L2	305
chr10	91402876	91406715	3839	0.728	0.711	0.59	RP11-80H5.2	-243	PANK1	534
chr10	106096662	106099961	3299	0.728	0.801	0.534	ITPRIP	-149	ITPRIP	-60
chr12	7051095	7057272	6177	0.728	0.844	0.508	U47924.31	-416	C12orf57	1204
chr6	41038394	41043096	4702	0.728	0.755	0.563	NFYA	24	NFYA	39
chr11	65654554	65659740	5186	0.727	0.48	0.731	CCDC85B	-727	CCDC85B	-727
chr6	30845597	30854320	8723	0.727	0.777	0.548	DDR1	-431	DDR1	-431
chr1	2982833	2987274	4441	0.726	0.845	0.505	LINC00982	-52	PRDM16	-688
chr1	155096991	155101903	4912	0.726	0.649	0.626	EFNA1	-488	EFNA1	-901	rs11264330;Obesity-related_traits
chr17	49196595	49199838	3243	0.726	0.666	0.615	SPAG9	10	SPAG9	10
chr2	242253014	242256842	3828	0.726	0.653	0.624	HDLBP	-221	HDLBP	187
chr4	103420649	103424114	3465	0.726	0.72	0.582	AF213884.2	95	NFKB1	-104
chr7	35838957	35842328	3371	0.726	0.695	0.597	SEPT7	16	SEPT7	47
chr10	25009535	25014627	5092	0.725	0.604	0.652	ARHGAP21	516	ARHGAP21	516
chr15	90642427	90647782	5355	0.725	0.724	0.578	IDH2	596	IDH2	682
chr16	2800874	2804101	3227	0.725	0.487	0.724	SRRM2-AS1	32	SRRM2-AS1	114
chr3	188663565	188667768	4203	0.725	0.631	0.635	TPRG1-AS1	-238	TPRG1-AS1	-238
chr10	33245240	33249272	4032	0.724	0.76	0.555	ITGB1	-109	ITGB1	37
chr12	49523375	49526495	3120	0.724	0.528	0.698	RP11-386G11.10	-18	TUBA1B	369
chr19	40930432	40933421	2989	0.724	0.661	0.616	SERTAD1	6	SERTAD1	6
chr22	38899155	38905065	5910	0.724	0.707	0.587	DDX17	232	DDX17	235
chr3	136469677	136473264	3587	0.724	0.662	0.614	RP11-102M11.2	-1	STAG1	-225
chr10	112401043	112405683	4640	0.723	0.683	0.6	RBM20	-791	RBM20	-791
chr11	205721	210568	4847	0.723	0.49	0.719	RIC8A	-385	RIC8A	634
chr12	12876140	12880205	4065	0.722	0.763	0.549	APOLD1	-692	APOLD1	-678
chr6	132269385	132274034	4649	0.722	0.741	0.563	RP11-69I8.3	-376	CTGF	809
chr18	9912749	9915853	3104	0.721	0.587	0.657	VAPA	243	VAPA	347
chr2	20645067	20648375	3308	0.721	0.733	0.567	RHOB	-113	RHOB	-110
chr11	65336244	65345022	8778	0.72	0.672	0.603	FAM89B	635	FAM89B	814
chr14	21150758	21154660	3902	0.72	0.552	0.677	RNASE4	-32	RNASE4	338
chr5	171431994	171435488	3494	0.72	0.546	0.681	FBXW11	-87	FBXW11	136
chr2	69868601	69873056	4455	0.719	0.741	0.559	AAK1	21	AAK1	149
chr2	157188126	157190905	2779	0.719	0.288	0.838	NR4A2	-287	NR4A2	-228
chr19	56164011	56167880	3869	0.718	0.601	0.644	U2AF2	434	U2AF2	530
chr10	62702281	62706252	3971	0.717	0.623	0.629	RHOBTB1	-261	RHOBTB1	-233
chr12	53891560	53896902	5342	0.717	0.55	0.673	TARBP2	-478	TARBP2	-473
chr16	66957744	66961047	3303	0.717	0.667	0.601	RRAD	44	RRAD	44
chr5	43601324	43604832	3508	0.716	0.701	0.58	NNT-AS1	-39	NNT	-150
chr6	151710612	151714378	3766	0.716	0.675	0.595	ZBTB2	188	ZBTB2	340
chr11	65263732	65268081	4349	0.715	0.64	0.616	AP000769.7	-30	MALAT1	674
chr11	65622935	65630392	7457	0.715	0.662	0.601	CFL1	97	CFL1	-859
chr1	182991094	182994112	3018	0.714	0.488	0.708	LAMC1	9	LAMC1	9
chr19	39895642	39906065	10423	0.714	0.577	0.653	MIR4530	-535	MIR4530	-535
chr3	47203957	47207356	3399	0.714	0.635	0.618	SETD2	-199	SETD2	-189
chr3	170073998	170077940	3942	0.714	0.658	0.603	SKIL	-327	SKIL	497
chr11	34071729	34075593	3864	0.713	0.681	0.588	CAPRIN1	-95	CAPRIN1	432
chr6	37136461	37140975	4514	0.713	0.674	0.592	PIM1	740	PIM1	797
chr1	6661429	6664615	3186	0.712	0.618	0.626	KLHL21	39	KLHL21	-64
chr12	1097707	1101834	4127	0.712	0.591	0.642	RP11-359B12.2	4	RAD52	-563
chr2	64066174	64071254	5080	0.712	0.534	0.677	UGP2	-129	UGP2	-299
chr2	165695758	165699883	4125	0.712	0.419	0.747	COBLL1	102	COBLL1	108
chr3	113462982	113467303	4321	0.712	0.678	0.587	NAA50	5	NAA50	-22
chr3	119377937	119381904	3967	0.711	0.71	0.567	POPDC2	-190	POPDC2	-516
chr10	27527725	27532963	5238	0.71	0.529	0.677	ACBD5	-600	ACBD5	-536
chr11	47205932	47211033	5101	0.71	0.542	0.669	PACSIN3	-524	PACSIN3	-472
chr12	46382804	46386712	3908	0.71	0.557	0.66	SCAF11	-391	SCAF11	-357
chr14	31493642	31497168	3526	0.71	0.699	0.572	STRN3	183	STRN3	202
chr18	19746938	19752393	5455	0.71	0.632	0.613	GATA6	262	GATA6	268
chr5	41868271	41872394	4123	0.71	0.601	0.633	OXCT1-AS1	201	OXCT1-AS1	201
chr5	138628505	138630951	2446	0.71	0.571	0.651	MATR3	290	MATR3	290
chr1	10269368	10272944	3576	0.709	0.546	0.665	KIF1B	294	KIF1B	393
chr1	46767637	46771977	4340	0.709	0.646	0.603	UQCRH	429	UQCRH	523
chr16	28833229	28837011	3782	0.709	0.62	0.62	ATXN2L	548	ATXN2L	752
chr17	43236832	43242111	5279	0.709	0.713	0.562	HEXIM2	188	HEXIM2	246
chr20	33290250	33293713	3463	0.709	0.668	0.59	TP53INP2	-112	TP53INP2	-166
chrX	123092872	123097088	4216	0.707	0.59	0.636	STAG2	-183	STAG2	-181
chr19	34661665	34665350	3685	0.706	0.656	0.593	LSM14A	35	LSM14A	156
chr17	7588153	7592907	4754	0.705	0.717	0.554	WRAP53	-227	WRAP53	-227
chr20	277293	279475	2182	0.705	0.579	0.639	ZCCHC3	648	ZCCHC3	181
chr3	149373306	149377588	4282	0.705	0.64	0.601	WWTR1	365	WWTR1	365
chr13	41633632	41637365	3733	0.704	0.565	0.646	WBP4	89	WBP4	-198
chr13	60969814	60972967	3153	0.704	0.667	0.583	TDRD3	-36	TDRD3	-36
chr8	59570040	59575639	5599	0.704	0.697	0.565	NSMAF	-436	NSMAF	-435
chr12	110717060	110720985	3925	0.702	0.699	0.562	ATP2A2	-9	ATP2A2	-9
chr4	184018777	184021613	2836	0.702	0.594	0.626	WWC2-AS2	157	WWC2-AS2	157
chr5	180235329	180238956	3627	0.702	0.504	0.681	MGAT1	-267	MGAT1	-5
chr11	9480912	9484069	3157	0.701	0.79	0.503	ZNF143	-21	ZNF143	-21
chr5	36875360	36878400	3040	0.7	0.58	0.631	NIPBL	-11	NIPBL	20
chr6	36644087	36648045	3958	0.7	0.305	0.801	CDKN1A	-368	CDKN1A	-389
chr1	61545938	61550702	4764	0.699	0.679	0.569	NFIA	28	NFIA	341
chr11	47428206	47434391	6185	0.699	0.541	0.654	SLC39A13	-337	SLC39A13	1253
chr12	92536921	92541400	4479	0.699	0.572	0.635	RP11-796E2.4	-188	BTG1	513
chr15	41407031	41409760	2729	0.699	0.637	0.595	INO80	-44	INO80	49
chr19	41767063	41772526	5463	0.699	0.578	0.631	HNRNPUL1	-441	HNRNPUL1	-432
chr22	39914199	39918068	3869	0.699	0.764	0.516	ATF4	434	ATF4	-430
chr5	137909688	137912879	3191	0.699	0.657	0.582	HSPA9	-150	HSPA9	35
chr14	50358416	50361658	3242	0.698	0.616	0.607	ARF6	228	ARF6	302
chr22	31740251	31745140	4889	0.698	0.909	0.426	AC005003.1	-179	LINC01521	-49
chr4	174290136	174293593	3457	0.698	0.616	0.606	SAP30	-229	SAP30	-228
chr12	119612789	119618167	5378	0.697	0.536	0.655	HSPB8	-968	HSPB8	-1116
chr17	27946928	27952684	5756	0.697	0.588	0.622	CORO6	111	CORO6	-1365
chr2	208392492	208396323	3831	0.697	0.575	0.631	CREB1	-53	CREB1	-208
chr15	30112251	30117135	4884	0.696	0.477	0.689	TJP1	12	TJP1	13
chr9	96211532	96217050	5518	0.696	0.676	0.566	FAM120A	119	FAM120A	314
chr1	155176145	155181336	5191	0.695	0.432	0.715	THBS3	102	MTX1	251
chr12	68041000	68044518	3518	0.695	0.777	0.503	DYRK2	-141	DYRK2	248
chr2	161348390	161351884	3494	0.695	0.658	0.577	RBMS1	-108	RBMS1	181
chr2	176044784	176047316	2532	0.695	0.759	0.514	ATP5G3	341	ATP5G3	341
chr9	33815327	33819798	4471	0.695	0.608	0.607	UBE2R2	-2	UBE2R2	381
chr1	27814862	27818666	3804	0.694	0.735	0.527	WASF2	-95	WASF2	-66
chr12	46118478	46125198	6720	0.694	0.71	0.543	LINC00938	-280	LINC00938	-134
chr16	1358077	1363469	5392	0.694	0.803	0.486	UBE2I	970	UBE2I	1146
chr8	101320589	101324230	3641	0.694	0.587	0.619	RNF19A	146	RNF19A	-15
chr21	38443414	38447502	4088	0.693	0.576	0.624	PIGP	0	PIGP	0
chr3	49447861	49451696	3835	0.693	0.636	0.588	TCTA	-54	TCTA	140
chr4	140475507	140479259	3752	0.693	0.493	0.676	SETD7	9	SETD7	540
chr9	34650593	34656151	5558	0.693	0.569	0.629	IL11RA	-559	IL11RA	-521
chr9	98266206	98272443	6237	0.693	0.665	0.569	PTCH1	157	PTCH1	157
chr20	35168454	35171536	3082	0.692	0.693	0.55	MYL9	96	MYL9	109
chr4	144254263	144259539	5276	0.692	0.67	0.565	GAB1	-1013	GAB1	-1081
chr6	163832620	163837725	5105	0.692	0.491	0.675	CAHM	-180	CAHM	-190
chr14	53415786	53419464	3678	0.691	0.579	0.619	FERMT2	111	FERMT2	190
chr1	25572009	25575328	3319	0.69	0.831	0.462	C1orf63	277	RSRP1	317
chr1	36688516	36692389	3873	0.69	0.662	0.567	THRAP3	420	THRAP3	436
chr1	173444848	173448137	3289	0.69	0.311	0.784	PRDX6	88	PRDX6	7
chr6	166794998	166797907	2909	0.69	0.593	0.609	MPC1	34	MPC1	49
chr12	57117540	57120380	2840	0.689	0.81	0.473	NACA	80	NACA	106
chr4	129729560	129733980	4420	0.689	0.501	0.664	PHF17	697	JADE1	-654
chr8	30240413	30245580	5167	0.689	0.635	0.582	RBPMS-AS1	-79	RBPMS-AS1	-79
chr1	31844423	31847644	3221	0.688	0.706	0.537	FABP3	-110	FABP3	-110
chr10	23726477	23729697	3220	0.688	0.687	0.548	OTUD1	-110	OTUD1	-110
chr12	57080281	57083496	3215	0.687	0.675	0.554	PTGES3	58	PTGES3	-107
chr19	46009173	46012267	3094	0.687	0.674	0.555	VASP	47	VASP	33
chr11	68607529	68611467	3938	0.686	0.736	0.515	CPT1A	-99	CPT1A	-99
chr12	6874013	6879300	5287	0.686	0.686	0.546	MLF2	-15	PTMS	1116
chr18	43676483	43679319	2836	0.686	0.688	0.545	ATP5A1	350	ATP5A1	418
chr20	10652075	10656194	4119	0.686	0.642	0.573	RP11-103J8.1	559	JAG1	560
chr6	30650986	30657248	6262	0.686	0.391	0.728	PPP1R18	853	PPP1R18	976
chr2	11482850	11486211	3361	0.685	0.578	0.611	ROCK2	181	ROCK2	181
chr2	198363135	198366376	3241	0.685	0.636	0.576	HSPD1	16	HSPE1-MOB4	35
chr20	44561766	44564766	3000	0.685	0.556	0.625	PCIF1	0	PCIF1	-50
chr3	48128794	48131440	2646	0.685	0.551	0.628	MAP4	197	MAP4	652
chr6	64280672	64284752	4080	0.685	0.64	0.573	PTP4A1	127	PTP4A1	796
chr7	39987621	39991608	3987	0.685	0.562	0.621	CDK13	-21	CDK13	-344
chr22	51014949	51022626	7677	0.684	0.461	0.682	CHKB-CPT1B	-359	CPT1B	-1691	rs5770917;Narcolepsy
chr3	176912766	176916831	4065	0.683	0.64	0.571	TBL1XR1	458	TBL1XR1	250
chr1	167903778	167907532	3754	0.682	0.559	0.619	DCAF6	144	DCAF6	-141
chr11	120205911	120209222	3311	0.682	0.646	0.565	ARHGEF12	-220	ARHGEF12	-51
chr5	133559927	133563624	3697	0.682	0.579	0.607	PPP2CA	-11	PPP2CA	175
chr7	150944256	150947910	3654	0.682	0.578	0.608	SMARCD3	-24	SMARCD3	-334
chr11	10314254	10317259	3005	0.681	0.61	0.585	SBF2	-2	SBF2	-2
chr6	26055199	26058260	3061	0.681	0.693	0.535	HIST1H1C	-30	HIST1H1C	-30
chr1	153915872	153920360	4488	0.68	0.539	0.628	DENND4B	1056	DENND4B	1038
chr14	92586909	92590668	3759	0.68	0.473	0.669	CPSF2	508	CPSF2	491
chr17	42399657	42405509	5852	0.68	0.571	0.609	SLC25A39	-345	SLC25A39	-366
chr4	95370516	95374703	4187	0.68	0.563	0.614	PDLIM5	-427	PDLIM5	-398
chr8	103874619	103878364	3745	0.68	0.673	0.545	KB-1507C5.2	-36	AZIN1-AS1	-7
chr11	64071303	64075198	3895	0.679	0.701	0.527	ESRRA	201	ESRRA	251
chr12	56692209	56695995	3786	0.679	0.689	0.534	CS	12	CS	73
chr12	62995363	62999104	3741	0.679	0.644	0.562	C12orf61	-19	LINC01465	-19
chr15	82335577	82339982	4405	0.679	0.755	0.493	MEX3B	681	MEX3B	705
chr5	132297706	132300361	2655	0.679	0.531	0.631	AFF4	173	AFF4	321
chr7	151214769	151218407	3638	0.679	0.734	0.507	RHEB	-319	RHEB	422
chr9	4982934	4987140	4206	0.679	0.474	0.668	JAK2	-48	JAK2	-207
chr17	74720960	74724483	3523	0.678	0.527	0.634	JMJD6	40	JMJD6	160
chr20	30944654	30949049	4395	0.678	0.566	0.609	ASXL1	-516	ASXL1	705
chr22	38069634	38073631	3997	0.678	0.547	0.62	LGALS1	18	LGALS1	20	rs4820294;Fat_distribution_(HIV)
chr5	133338883	133342337	3454	0.678	0.648	0.559	VDAC1	-77	VDAC1	47
chr12	11801001	11804444	3443	0.677	0.672	0.542	ETV6	-65	ETV6	-65
chr15	50645650	50648980	3330	0.677	0.615	0.578	GABPB1	6	FLJ10038	-239
chr3	183352256	183355436	3180	0.677	0.618	0.575	KLHL24	436	KLHL24	436
chr4	74123002	74126300	3298	0.677	0.562	0.61	ANKRD17	-136	ANKRD17	-149
chr7	77161858	77168633	6775	0.677	0.631	0.568	PTPN12	-1346	PTPN12	-1527
chr16	67594712	67598725	4013	0.676	0.599	0.586	CTCF	409	CTCF	409
chr6	134494348	134500640	6292	0.676	0.48	0.659	SGK1	-365	SGK1	-424
chr8	71312941	71317466	4525	0.676	0.702	0.522	NCOA2	837	NCOA2	817
chr13	31036926	31041335	4409	0.675	0.522	0.631	HMGB1	249	HMGB1	951
chr17	2493990	2499011	5021	0.675	0.649	0.553	PAFAH1B1	-539	PAFAH1B1	-422
chr5	72111056	72114138	3082	0.675	0.609	0.578	TNPO1	99	TNPO1	180
chr7	139875241	139878844	3603	0.675	0.47	0.664	JHDM1D-AS1	-18	JHDM1D-AS1	-18
chr16	67996468	68004207	7739	0.674	0.439	0.682	SLC12A4	444	SLC12A4	444
chr17	27276160	27280289	4129	0.674	0.642	0.557	PHF12	101	PHF12	284
chr11	19732665	19736691	4026	0.673	0.609	0.575	NAV2	-202	NAV2	-202
chr14	24834280	24839872	5592	0.672	0.482	0.653	NFATC4	-149	NFATC4	-149
chr17	56082796	56085886	3090	0.672	0.672	0.535	SRSF1	281	SRSF1	366
chr2	122405489	122409200	3711	0.672	0.552	0.609	AC018737.1	-29	NIFK-AS1	115
chr20	36154625	36157861	3236	0.672	0.54	0.617	BLCAP	90	BLCAP	90
chr4	77133256	77136692	3436	0.672	0.619	0.567	SCARB2	72	SCARB2	78
chr6	17986194	17989663	3469	0.672	0.646	0.551	KIF13A	-74	KIF13A	-74
chr12	54672372	54675902	3530	0.671	0.729	0.498	HNRNPA1	161	CBX5	-222
chr12	109123119	109126872	3753	0.671	0.476	0.655	CORO1C	299	CORO1C	331
chr20	62127687	62135139	7452	0.671	0.557	0.605	EEF1A2	-908	EEF1A2	-745
chr5	98262626	98266719	4093	0.671	0.412	0.694	CTD-2007H13.3	-202	LOC100289230	-165
chr9	112886280	112889280	3000	0.671	0.738	0.493	AKAP2	0	AKAP2	0
chr16	85642760	85650341	7581	0.67	0.531	0.618	GSE1	-271	GSE1	-291
chr3	61545429	61549084	3655	0.67	0.583	0.587	PTPRG	14	PTPRG	14
chrX	153233275	153239277	6002	0.67	0.62	0.565	HCFC1	359	HCFC1	543
chr10	52749679	52752631	2952	0.669	0.656	0.541	PRKG1	38	PRKG1	245
chr11	831332	839679	8347	0.669	0.541	0.612	CD151	-557	CD151	2554
chr18	5293409	5297694	4285	0.669	0.579	0.589	ZBTB14	488	ZBTB14	150
chr2	178075790	178079089	3299	0.669	0.684	0.524	MIR4444-1	-14	MIR4444-1	-14
chr1	225839074	225842959	3885	0.668	0.731	0.493	ENAH	-172	ENAH	-171
chr19	46269553	46275770	6217	0.668	0.479	0.649	SIX5	-177	SIX5	-164
chr2	201979326	201985120	5794	0.668	0.627	0.557	CFLAR	-990	CFLAR	-1045
chr1	94310690	94314371	3681	0.667	0.627	0.556	MIR760	143	MIR760	143
chr2	46767444	46771366	3922	0.667	0.563	0.595	ATP6V1E2	-264	RHOQ	-461
chr19	10610822	10615611	4789	0.666	0.641	0.546	KEAP1	356	KEAP1	265
chr19	40947182	40951441	4259	0.666	0.708	0.504	CTC-492K19.4	-31	SERTAD3	-806
chr2	191743883	191747920	4037	0.666	0.488	0.64	GLS	342	GLS	355
chr9	114244379	114247812	3433	0.666	0.57	0.589	KIAA0368	542	KIAA0368	930
chr14	100703770	100706821	3051	0.665	0.621	0.556	YY1	-26	YY1	194
chr15	63339050	63343086	4036	0.665	0.578	0.583	TPM1	294	TPM1	433
chr6	139611767	139615243	3476	0.665	0.659	0.532	TXLNB	-229	TXLNB	-297
chr13	45912751	45916917	4166	0.664	0.541	0.604	TPT1	-297	TPT1	585
chr17	7183485	7188890	5405	0.664	0.471	0.648	SLC2A4	739	SLC2A4	1134
chr6	82956147	82959839	3692	0.664	0.679	0.52	IBTK	-522	IBTK	-522
chr7	116137644	116141333	3689	0.664	0.344	0.726	AC002066.1	31	CAV2	-166
chr1	46150493	46156637	6144	0.663	0.609	0.562	TMEM69	-302	TMEM69	-281
chr8	128746148	128751891	5743	0.663	0.809	0.437	MYC	554	MYC	705
chr10	101188702	101192809	4107	0.662	0.533	0.607	RP11-441O15.3	-192	GOT1	-225
chr11	66884448	66888657	4209	0.662	0.612	0.557	KDM2A	-187	KDM2A	-187
chr12	12713760	12716837	3077	0.662	0.629	0.548	DUSP16	19	DUSP16	150
chr12	65670759	65673972	3213	0.662	0.631	0.547	MSRB3	-57	MSRB3	-57
chr4	30720325	30724544	4219	0.662	0.533	0.606	PCDH7	398	PCDH7	398
chr4	78738807	78742378	3571	0.662	0.536	0.605	CNOT6L	-48	CNOT6L	-48
chr4	159090403	159095702	5299	0.662	0.632	0.545	RP11-597D13.9	528	FAM198B	666
chr5	138087498	138090956	3458	0.662	0.615	0.556	CTNNA1	116	CTNNA1	143
chr6	32155987	32165765	9778	0.662	0.52	0.615	GPSM3	-193	GPSM3	-184
chr1	10855150	10858419	3269	0.661	0.705	0.499	CASZ1	-77	CASZ1	-51
chr1	161164863	161173661	8798	0.661	0.553	0.592	NDUFS2	158	NDUFS2	158
chr16	69598766	69601753	2987	0.661	0.571	0.581	NFAT5	6	NFAT5	391
chr3	150124621	150128670	4049	0.66	0.589	0.569	TSC22D2	524	TSC22D2	524
chr6	26284372	26287618	3246	0.66	0.636	0.54	HIST1H4H	-233	HIST1H4H	-268
chr11	6623309	6627897	4588	0.659	0.75	0.469	RP11-732A19.8	47	ILK	564
chr11	64006975	64010719	3744	0.659	0.607	0.556	FKBP2	220	FKBP2	244
chr2	230785115	230789114	3999	0.659	0.589	0.568	FBXO36	97	FBXO36	-92
chr6	26154789	26159873	5084	0.659	0.512	0.616	HIST1H1E	773	HIST1H1E	773
chr7	14024607	14032550	7943	0.659	0.664	0.521	ETV1	-80	ETV1	1064
chrX	38659777	38666272	6495	0.659	0.378	0.697	MID1IP1	39	MID1IP1-AS1	112
chr1	198124331	198128258	3927	0.658	0.482	0.633	NEK7	44	NEK7	187
chr12	77271102	77274516	3414	0.658	0.91	0.369	CSRP2	-6	CSRP2	11
chr16	4321463	4324576	3113	0.658	0.691	0.503	TFAP4	57	TFAP4	-18
chr2	160470545	160474539	3994	0.658	0.752	0.466	BAZ2B	419	BAZ2B	570
chr21	40683984	40687955	3971	0.658	0.673	0.514	BRWD1	-224	BRWD1-IT2	137
chr4	76437996	76441599	3603	0.658	0.652	0.528	THAP6	68	THAP6	144
chr1	62900646	62904414	3768	0.657	0.652	0.526	USP1	205	USP1	148
chr10	65278908	65282755	3847	0.657	0.519	0.608	REEP3	-291	REEP3	-291
chr3	46903432	46906473	3041	0.657	0.684	0.507	MYL3	-20	MYL3	21
chr3	57580983	57585022	4039	0.657	0.752	0.464	ARF4	50	ARF4	213
chr3	179369333	179372980	3647	0.657	0.613	0.55	USP13	319	USP13	224
chr7	116163723	116167956	4233	0.657	0.385	0.69	CAV1	46	CAV1	-507
chr11	72850571	72854806	4235	0.656	0.528	0.602	FCHSD2	270	FCHSD2	455
chr16	30536410	30539642	3232	0.656	0.667	0.515	ZNF768	-116	ZNF768	-116
chr17	4868986	4872820	3834	0.656	0.646	0.528	SPAG7	182	SPAG7	229
chr5	90674419	90680895	6476	0.656	0.803	0.432	ARRDC3	1519	ARRDC3	1492
chr1	12675200	12680750	5550	0.655	0.477	0.632	DHRS3	-238	DHRS3	-238
chr10	126846657	126851239	4582	0.655	0.601	0.554	CTBP2	120	CTBP2	155
chr18	12946493	12949349	2856	0.655	0.445	0.65	SEH1L	-72	SEH1L	-61
chr20	3386764	3390341	3577	0.655	0.717	0.484	C20orf194	-280	C20orf194	-243
chr5	32171743	32176596	4853	0.655	0.504	0.615	GOLPH3	254	GOLPH3	256
chr5	60626455	60629798	3343	0.655	0.459	0.642	ZSWIM6	27	ZSWIM6	27
chr1	110879730	110883444	3714	0.654	0.742	0.467	RP5-1074L1.1	206	LOC440600	206
chr10	32215763	32219302	3539	0.654	0.623	0.54	ARHGAP12	196	ARHGAP12	272
chr17	7756882	7762882	6000	0.654	0.529	0.597	LSMD1	699	CYB5D1	-1181
chr8	38237864	38241344	3480	0.654	0.511	0.608	WHSC1L1	159	WHSC1L1	186
chr15	85289641	85293587	3946	0.653	0.501	0.613	ZNF592	-251	ZNF592	-203
chr17	63050287	63054563	4276	0.653	0.53	0.596	GNA13	532	GNA13	495
chr20	2081594	2085053	3459	0.653	0.504	0.612	STK35	-230	STK35	796
chr20	34327655	34331734	4079	0.652	0.698	0.491	RBM39	179	RBM39	564
chr8	9006708	9010812	4104	0.652	0.525	0.597	PPP1R3B	324	PPP1R3B	392
chr13	113861741	113865119	3378	0.651	0.528	0.593	CUL4A	281	CUL4A	345
chr15	42564189	42568547	4358	0.651	0.579	0.563	GANC	-71	GANC	3
chr2	179668772	179673648	4876	0.651	0.657	0.514	TTN	938	TTN	940
chr3	150479159	150482764	3605	0.651	0.394	0.677	SIAH2	203	SIAH2	302
chr1	226185013	226189268	4255	0.65	0.651	0.517	SDE2	-108	SDE2	-74
chr11	61732965	61736952	3987	0.65	0.579	0.562	FTH1	121	FTH1	174
chr12	104322210	104325702	3492	0.65	0.683	0.497	RP11-642P15.1	33	TTC41P	33
chr15	66161016	66163620	2604	0.65	0.618	0.537	RAB11A	440	RAB11A	522
chr18	11906458	11910440	3982	0.65	0.569	0.568	MPPE1	-100	MPPE1	347
chr7	129250314	129253102	2788	0.65	0.706	0.484	NRF1	112	NRF1	166
chr8	22405621	22413463	7842	0.65	0.692	0.492	SORBS3	335	SORBS3	292
chr11	71933356	71937754	4398	0.649	0.689	0.492	INPPL1	-269	INPPL1	-326
chr12	112035126	112038536	3410	0.649	0.526	0.592	ATXN2	35	ATXN2	649
chr14	103798357	103803085	4728	0.649	0.637	0.525	EIF5	-2	EIF5	383
chr2	86667102	86670670	3568	0.649	0.658	0.511	KDM3A	-284	KDM3A	303
chr6	36409043	36413570	4527	0.649	0.643	0.521	KCTD20	494	PXT1	-640
chr6	46457598	46460764	3166	0.649	0.345	0.704	RCAN2	-82	RCAN2	-121
chr16	30660791	30664010	3219	0.648	0.692	0.488	PRR14	-110	PRR14	160
chr16	81038661	81042391	3730	0.648	0.537	0.585	CMC2	-26	CMC2	-24
chr17	38276902	38282426	5524	0.648	0.619	0.534	MSL1	798	MSL1	875
chr18	21850379	21855312	4933	0.648	0.774	0.439	RN7SL247P	325	OSBPL1A	-649
chr19	56109393	56113871	4478	0.648	0.631	0.526	ZNF524	-102	ZNF524	-73	rs140900046;Periodontitis_(Mean_PAL)
chr1	91485871	91489012	3141	0.647	0.569	0.564	ZNF644	130	ZNF644	371
chr2	45876918	45880389	3471	0.647	0.508	0.601	PRKCE	-259	PRKCE	-389
chr2	201726841	201730877	4036	0.647	0.333	0.709	CLK1	425	CLK1	425
chr3	25704288	25708034	3746	0.647	0.645	0.516	TOP2B	-171	MIR4442	269
chr9	113016400	113020449	4049	0.647	0.694	0.486	TXN	322	TXN	496
chr1	85665356	85668749	3393	0.646	0.583	0.553	SYDE2	-323	SYDE2	-324
chr1	214723066	214726731	3665	0.646	0.518	0.593	PTPN14	47	PTPN14	126
chr10	50505028	50508818	3790	0.646	0.585	0.552	C10orf71-AS1	-98	C10orf71-AS1	15
chr15	63795060	63798354	3294	0.646	0.574	0.559	USP3	-86	USP3	-2
chr15	79163936	79166871	2935	0.646	0.538	0.58	MORF4L1	32	MORF4L1	73
chr2	196519239	196523458	4219	0.646	0.706	0.477	SLC39A10	-122	SLC39A10	-183
chr22	32338946	32343004	4058	0.646	0.705	0.479	YWHAH	24	C22orf24	373
chr5	180228299	180235296	6997	0.646	0.391	0.671	MGAT1	-893	MGAT1	-895
chr8	52809615	52813600	3985	0.646	0.47	0.623	PCMTD1	-11	PCMTD1	139
chr1	167058156	167065586	7430	0.645	0.664	0.502	DUSP27	-1410	GPA33	-2003
chr5	151149970	151153163	3193	0.645	0.441	0.64	G3BP1	63	G3BP1	91
chr5	172660709	172664004	3295	0.645	0.613	0.533	NKX2-5	4	NKX2-5	-41
chr6	24718726	24722564	3838	0.645	0.776	0.433	C6orf62	-25	C6orf62	-1242
chr1	112937222	112940371	3149	0.644	0.553	0.569	CTTNBP2NL	-6	CTTNBP2NL	-3
chr16	68117414	68121060	3646	0.644	0.563	0.563	NFATC3	-9	NFATC3	-31
chr22	37954752	37958216	3464	0.644	0.643	0.513	CDC42EP1	31	CDC42EP1	14
chr5	130968278	130972429	4151	0.644	0.629	0.522	RAPGEF6	370	RAPGEF6	576
chr6	160146881	160150119	3238	0.644	0.488	0.609	WTAP	-61	WTAP	-31
chr8	107778020	107784167	6147	0.644	0.58	0.552	ABRA	1380	ABRA	1379
chr1	57043576	57046420	2844	0.643	0.341	0.698	PPAP2B	243	PPAP2B	259
chr11	16623938	16628193	4255	0.643	0.689	0.484	SOX6	1473	SOX6	-128130
chr11	57433718	57436869	3151	0.643	0.69	0.483	ZDHHC5	-74	ZDHHC5	-180
chr13	110436919	110440415	3496	0.643	0.791	0.421	IRS2	248	IRS2	247
chr17	7384454	7389747	5293	0.643	0.657	0.503	ZBTB4	482	ZBTB4	468
chr3	50368947	50381379	12432	0.643	0.501	0.599	RASSF1	-268	RASSF1-AS1	222
chr4	83349325	83354182	4857	0.643	0.692	0.482	ENOPH1	39	ENOPH1	121
chr6	150037741	150040240	2499	0.643	0.74	0.453	LATS1	251	LATS1	402
chr16	31478684	31486246	7562	0.642	0.523	0.585	TGFB1I1	-914	TGFB1I1	-1010
chr18	48721629	48726407	4778	0.642	0.601	0.536	MEX3C	-889	MEX3C	33
chr19	1939687	1942959	3272	0.641	0.416	0.649	CSNK1G2	121	CSNK1G2	163
chr3	156391094	156395952	4858	0.641	0.497	0.6	TIPARP	890	TIPARP-AS1	-21
chr7	557261	562794	5533	0.641	0.606	0.533	AC147651.3	0	FLJ44511	0
chr16	67968044	67971981	3937	0.64	0.53	0.578	CTC-479C5.12	-468	PSMB10	768	rs11574514;Crohn's_disease
chr4	89204213	89207593	3380	0.64	0.558	0.56	PPM1K	-15	PPM1K	80
chr16	31083323	31087129	3806	0.639	0.637	0.51	ZNF668	279	ZNF668	-403
chr9	4678049	4681437	3388	0.639	0.501	0.593	CDC37L1	29	CDC37L1	191
chr10	35414808	35420407	5599	0.638	0.62	0.519	CREM	1220	CREM	1223
chr12	90101060	90104235	3175	0.638	0.537	0.57	ATP2B1	-39	LINC00936	-84
chr17	7231034	7235697	4663	0.638	0.824	0.393	NEURL4	-653	NEURL4	-727
chr4	184424147	184428694	4547	0.638	0.583	0.541	ING2	274	ING2	218
chr6	30683971	30690905	6934	0.638	0.8	0.408	TUBB	-539	TUBB	-539
chr14	23875301	23881541	6240	0.637	0.708	0.464	MYH6	-935	MYH6	-935
chr16	30708782	30712996	4214	0.637	0.419	0.642	SRCAP	428	SRCAP	428
chr15	56284300	56287556	3256	0.636	0.65	0.497	NEDD4	16	NEDD4	16
chr17	4841802	4845088	3286	0.636	0.737	0.444	RNF167	23	SLC25A11	17
chr18	19403508	19412342	8834	0.636	0.594	0.532	MIR133A1	1124	MIR1-2	1124
chr22	29193351	29198930	5579	0.636	0.493	0.595	XBP1	-19	XBP1	420
chr13	45008838	45012642	3804	0.635	0.757	0.43	TSC22D1	241	TSC22D1	320
chr14	91974375	91978116	3741	0.635	0.577	0.541	SMEK1	-138	SMEK1	579
chr15	65066167	65069681	3514	0.635	0.766	0.425	RBPMS2	-138	RBPMS2	-154
chr1	224620194	224623832	3638	0.634	0.534	0.567	WDR26	-12	WDR26	-12
chrX	24166261	24170102	3841	0.634	0.55	0.557	ZFX	211	ZFX	328
chr13	21632558	21637224	4666	0.633	0.542	0.559	LATS2	-462	LATS2	831
chr3	81809162	81814144	4982	0.633	0.513	0.578	GBE1	-341	GBE1	-703
chr4	148651469	148655675	4206	0.633	0.443	0.621	ARHGAP10	359	ARHGAP10	120
chr7	100269582	100276827	7245	0.633	0.653	0.492	GNB2	296	GNB2	1842
chr1	26436615	26440136	3521	0.632	0.483	0.595	PDIK1L	36	PDIK1L	108
chr1	159892007	159896802	4795	0.632	0.404	0.644	TAGLN2	-63	TAGLN2	-63
chr11	9285134	9288144	3010	0.632	0.547	0.555	DENND5A	-5	DENND5A	234
chr12	57480346	57486707	6361	0.632	0.656	0.489	NAB2	597	NAB2	850
chr15	31617451	31623625	6174	0.632	0.918	0.327	KLF13	1481	KLF13	1481
chr2	70474086	70477099	3013	0.632	0.849	0.369	TIA1	-6	TIA1	187
chr2	153572507	153576173	3666	0.632	0.518	0.573	ARL6IP6	-87	ARL6IP6	-66
chr8	125383167	125386433	3266	0.632	0.6	0.524	TMEM65	133	TMEM65	140
chr12	80327180	80330740	3560	0.631	0.579	0.534	PPP1R12A	18	PPP1R12A	18
chr13	99227091	99231003	3912	0.631	0.603	0.52	STK24	70	STK24	358
chr15	75938746	75942547	3801	0.631	0.779	0.411	IMP3	-54	SNX33	-701
chr2	220040188	220044568	4380	0.631	0.47	0.601	CNPPD1	450	FAM134A	-560
chr3	149528704	149532551	3847	0.631	0.398	0.646	RNF13	71	RNF13	153
chr7	16683841	16687327	3486	0.631	0.7	0.46	ANKMY2	-142	ANKMY2	-142
chr7	150776374	150781746	5372	0.631	0.609	0.516	TMUB1	935	FASTK	-1090
chr8	64079501	64082745	3244	0.631	0.483	0.594	YTHDF3	3	YTHDF3	12
chr1	55679262	55683037	3775	0.63	0.506	0.578	USP24	-363	LOC100507634	69
chr1	150977540	150982505	4965	0.63	0.626	0.504	FAM63A	-675	FAM63A	-637
chr1	153598024	153604861	6837	0.63	0.398	0.644	S100A1	545	S100A1	570
chr12	67661560	67664790	3230	0.63	0.541	0.557	CAND1	115	CAND1	115
chr15	38543026	38546899	3873	0.63	0.576	0.536	SPRED1	-86	SPRED1	-89
chr2	37896965	37900479	3514	0.63	0.556	0.548	CDC42EP3	612	CDC42EP3	620
chr3	19987227	19990211	2984	0.63	0.618	0.51	RAB5A	149	RAB5A	148
chr4	140003844	140007150	3306	0.63	0.657	0.485	ELF2	-18	ELF2	71
chr7	150754009	150761159	7150	0.63	0.533	0.561	SLC4A2	-753	SLC4A2	928
chr9	110250427	110254008	3581	0.63	0.381	0.655	KLF4	-290	KLF4	-170
chr2	26465975	26469709	3734	0.629	0.54	0.556	HADHB	13	HADHB	227
chr7	116589677	116596527	6850	0.629	0.467	0.6	ST7	-189	ST7	-278
chr9	109623877	109626877	3000	0.629	0.675	0.472	ZNF462	0	ZNF462	0
chr9	132081423	132085411	3988	0.629	0.566	0.54	C9orf106	123	C9orf106	123
chr12	7035190	7038975	3785	0.628	0.55	0.548	ATN1	-393	ATN1	-397
chr2	183901464	183904328	2864	0.628	0.557	0.545	NCKAP1	304	NCKAP1	690
chr4	186062787	186065894	3107	0.628	0.687	0.464	SLC25A4	-54	SLC25A4	-76
chr10	21821593	21825038	3445	0.627	0.663	0.476	MLLT10	42	MLLT10	215
chr13	30423050	30425955	2905	0.627	0.486	0.586	UBL3	319	UBL3	318
chr3	31572419	31575891	3472	0.627	0.724	0.439	STT3B	26	STT3B	163
chr3	50357453	50361837	4384	0.627	0.586	0.525	HYAL2	-501	HYAL2	636
chr11	11862300	11865112	2812	0.626	0.587	0.522	USP47	94	USP47	737
chr17	56593712	56598697	4985	0.626	0.585	0.524	MTMR4	-938	MTMR4	-953
chr3	37033087	37037216	4129	0.626	0.602	0.514	MLH1	-115	MLH1	-116
chr3	52311159	52314375	3216	0.626	0.527	0.559	WDR82	-108	WDR82	-108
chr9	35071148	35073731	2583	0.626	0.562	0.537	VCP	807	VCP	300
chr11	71811927	71816619	4692	0.625	0.532	0.555	LAMTOR1	9	LAMTOR1	160
chr11	86664933	86668160	3227	0.625	0.496	0.577	FZD4	-113	FZD4	-106
chr14	60713676	60717686	4010	0.625	0.537	0.552	CTD-2184C24.2	-198	PPM1A	-284
chr19	49465731	49470057	4326	0.625	0.729	0.433	CTD-2639E6.9	663	FTL	-671
chr20	5589658	5594379	4721	0.625	0.563	0.537	GPCPD1	-346	GPCPD1	-346
chr17	15162582	15169251	6669	0.624	0.415	0.625	PMP22	-10	PMP22	-10
chr19	2233184	2238279	5095	0.624	0.609	0.506	PLEKHJ1	540	MIR6789	194
chr22	41486478	41490160	3682	0.624	0.572	0.529	MIR1281	-197	MIR1281	-197
chr4	83292324	83297145	4821	0.624	0.563	0.534	HNRNPD	97	HNRNPD	415
chr6	31506488	31511725	5237	0.624	0.684	0.459	SNORD84	-151	SNORD84	-151
chr17	25619828	25623933	4105	0.623	0.503	0.57	WSB1	724	WSB1	775
chr8	41516458	41520325	3867	0.623	0.476	0.587	RP11-930P14.1	-117	MIR486-1	-365
chr14	77493492	77497443	3951	0.622	0.426	0.616	IRF2BPL	-433	IRF2BPL	-425
chr15	35083552	35091979	8427	0.622	0.762	0.409	ACTC1	575	ACTC1	162
chr16	48417105	48420861	3756	0.622	0.537	0.548	SIAH1	378	SIAH1	246
chr3	9832592	9837243	4651	0.622	0.661	0.472	ARPC4	117	ARPC4	117
chr10	28820137	28823929	3792	0.621	0.543	0.543	WAC	-208	WAC	-387
chr11	77530245	77533413	3168	0.621	0.676	0.46	RSF1	51	RSF1	51
chr13	47125712	47129071	3359	0.621	0.545	0.541	LRCH1	-3	LRCH1	96
chr2	10179499	10185871	6372	0.621	0.398	0.632	KLF11	-996	KLF11	-996
chr6	41699984	41704240	4256	0.621	0.483	0.579	TFEB	-521	TFEB	27
chr14	103057356	103060943	3587	0.62	0.638	0.483	RCOR1	-83	RCOR1	154
chr17	44268666	44272373	3707	0.62	0.593	0.51	KANSL1	-247	KANSL1	-247
chr2	32580998	32583823	2825	0.62	0.486	0.576	BIRC6	315	BIRC6	315
chr3	119810901	119815616	4715	0.62	0.616	0.496	GSK3B	6	GSK3B	6
chr6	143997799	144000837	3038	0.62	0.699	0.445	PHACTR2	114	PHACTR2	217
chr11	95521244	95525708	4464	0.619	0.553	0.533	CEP57	-148	CEP57	-148
chr12	56613456	56619973	6517	0.619	0.573	0.522	RNF41	-997	RNF41	-961
chr14	104092889	104097133	4244	0.619	0.498	0.567	KLC1	-502	KLC1	-513
chr3	39232585	39235587	3002	0.619	0.7	0.442	XIRP1	0	XIRP1	1
chr14	69442783	69448257	5474	0.618	0.594	0.507	ACTN1	273	ACTN1	563
chr15	63885623	63891219	5596	0.618	0.56	0.528	FBXL22	-1130	FBXL22	-1130
chr19	45824735	45827735	3000	0.618	0.621	0.491	CKM	0	CKM	0
chr6	76310291	76313578	3287	0.618	0.636	0.481	SENP6	172	SENP6	710
chr1	113931354	113935099	3745	0.617	0.819	0.367	MAGI3	-144	MAGI3	-248
chr1	150205526	150209392	3866	0.617	0.618	0.49	ANP32E	-433	ANP32E	-433
chr12	57037009	57040772	3763	0.617	0.729	0.422	SNORD59A	-5	SNORD59A	-5
chr12	106694787	106699529	4742	0.617	0.476	0.578	TCP11L2	563	TCP11L2	590
chr2	9769245	9773213	3968	0.617	0.69	0.446	YWHAQ	-86	YWHAQ	-45
chr3	101566822	101569857	3035	0.617	0.38	0.638	NFKBIZ	-18	NFKBIZ	-18
chr9	115093838	115097317	3479	0.617	0.521	0.55	PTBP3	249	PTBP3	-271
chr10	112676601	112680881	4280	0.616	0.494	0.566	BBIP1	-47	BBIP1	-47
chr19	1245989	1251386	5397	0.616	0.502	0.561	MIDN	136	MIDN	136
chr5	14142305	14145328	3023	0.616	0.476	0.577	TRIO	6	TRIO	-12
chr1	205599629	205602362	2733	0.615	0.547	0.531	ELK4	95	ELK4	1005
chr12	98908155	98911243	3088	0.615	0.685	0.447	TMPO	70	TMPO-AS1	305
chr2	88353182	88356593	3411	0.615	0.723	0.424	KRCC1	361	KRCC1	433
chr20	58513635	58517013	3378	0.615	0.531	0.542	PPP1R3D	28	PPP1R3D	28
chr3	185654173	185656475	2302	0.614	0.524	0.545	TRA2B	477	TRA2B	600
chr6	17704987	17708999	4012	0.614	0.581	0.509	NUP153	-337	NUP153	72
chr6	109414437	109417664	3227	0.614	0.483	0.57	SESN1	-28	CEP57L1	-305
chr7	152159784	152163644	3860	0.614	0.458	0.585	LINC01003	844	LINC01003	506
chr1	57109701	57112672	2971	0.613	0.886	0.319	PRKAA2	192	PRKAA2	197
chr10	120964544	120969542	4998	0.613	0.558	0.523	GRK5	-57	GRK5	-153	rs1397615;Obesity-related_traits
chr11	64508798	64514511	5713	0.613	0.26	0.705	RASGRP2	-4	RASGRP2	-24
chr13	31189831	31193500	3669	0.613	0.506	0.554	HMGB1	69	USPL1	-164
chr13	48805793	48809033	3240	0.613	0.455	0.586	ITM2B	75	ITM2B	140
chr13	110957978	110961189	3211	0.613	0.452	0.588	COL4A2	-30	COL4A2	-47	rs4773144;Coronary_artery_disease;rs4773144;Coronary_heart_disease;rs3809346;Coronary_artery_calcification
chr17	7209362	7213896	4534	0.613	0.607	0.492	EIF5A	-60	EIF5A	-64
chr6	108580860	108583458	2598	0.613	0.517	0.547	SNX3	9	SNX3	305
chr1	36849592	36853201	3609	0.612	0.563	0.518	STK40	84	STK40	132
chr11	64644691	64648649	3958	0.612	0.389	0.624	EHD1	-479	EHD1	-430
chr13	41237839	41242656	4817	0.612	0.408	0.613	FOXO1	487	FOXO1	487
chr14	50696527	50699776	3249	0.612	0.468	0.575	SOS2	-124	SOS2	-52
chr14	69617816	69621230	3414	0.612	0.557	0.521	DCAF5	177	DCAF5	-207
chr15	50977468	50980349	2881	0.612	0.541	0.531	TRPM7	60	TRPM7	104
chr17	7474643	7479422	4779	0.612	0.586	0.504	EIF4A1	873	SNORA48	-998
chr18	3245376	3249358	3982	0.612	0.381	0.63	MYL12A	-111	MYL12A	-112
chr3	143689205	143693949	4744	0.612	0.558	0.521	C3orf58	99	C3orf58	-589
chr5	81045239	81048572	3333	0.612	0.543	0.53	SSBP2	11	SSBP2	167
chr6	155052958	155056483	3525	0.612	0.509	0.551	SCAF8	171	SCAF8	209
chr1	6264334	6268168	3834	0.611	0.532	0.535	RNF207	16	RNF207	63
chr1	150549753	150553352	3599	0.611	0.455	0.583	MCL1	-299	MCL1	662
chr17	41852482	41858540	6058	0.611	0.528	0.537	DUSP3	194	DUSP3	857
chr17	79816133	79821358	5225	0.611	0.696	0.434	P4HB	-175	P4HB	-201
chr6	7106329	7110983	4654	0.611	0.592	0.499	RREB1	393	RREB1	571
chr9	99178690	99182111	3421	0.611	0.511	0.548	ZNF367	211	ZNF367	269
chr1	116309835	116312902	3067	0.61	0.552	0.522	CASQ2	-33	CASQ2	58
chr10	80825728	80832040	6312	0.61	0.708	0.425	ZMIZ1	93	ZMIZ1	93
chr12	72146518	72150185	3667	0.61	0.574	0.508	RAB21	-302	RAB21	-306
chr14	70076812	70079901	3089	0.61	0.544	0.526	KIAA0247	2	SUSD6	47
chr5	180648133	180651801	3668	0.61	0.534	0.532	TRIM41	-322	TRIM41	-295
chr8	12610351	12614780	4429	0.61	0.405	0.612	LONRF1	434	LONRF1	427
chr9	74524093	74528422	4329	0.61	0.678	0.443	C9orf85	-203	ABHD17B	-109
chr1	36620065	36623340	3275	0.609	0.521	0.539	MAP7D1	-96	TRAPPC3	-48
chr11	46139893	46144485	4592	0.609	0.649	0.46	PHF21A	372	PHF21A	796
chr11	109962586	109965765	3179	0.609	0.482	0.563	ZC3H12C	89	ZC3H12C	89
chr2	54196474	54199348	2874	0.609	0.433	0.593	ACYP2	-63	PSME4	66
chr2	209117931	209123240	5309	0.609	0.359	0.638	IDH1-AS1	462	IDH1-AS1	629
chr4	48341838	48345634	3796	0.609	0.654	0.457	SLAIN2	398	SLAIN2	124
chr5	133859846	133863297	3451	0.609	0.344	0.648	PHF15	140	JADE2	-226
chr7	123387621	123390177	2556	0.609	0.521	0.54	RP11-390E23.6	-222	WASL	226
chr1	185283837	185289406	5569	0.608	0.516	0.541	IVNS1ABP	-160	IVNS1ABP	-160
chr11	65835590	65839424	3834	0.608	0.496	0.553	RP11-1167A19.2	-417	PACS1	-316
chr13	28193041	28197299	4258	0.608	0.579	0.502	POLR1D	268	POLR1D	291
chr4	26320089	26324241	4152	0.608	0.581	0.501	RBPJ	-19	RBPJ	-263
chr11	129937434	129941962	4528	0.607	0.339	0.648	APLP2	-33	APLP2	-17
chr2	232327805	232330805	3000	0.607	0.505	0.546	NCL	0	NCL	-100
chr3	105586387	105589472	3085	0.607	0.554	0.516	CBLB	-42	CBLB	-42	rs9657904;Multiple_sclerosis
chr4	186315629	186320741	5112	0.607	0.478	0.562	ANKRD37	548	ANKRD37	346
chr6	137111921	137115156	3235	0.607	0.518	0.538	MAP3K5	118	MAP3K5	118
chr8	74204468	74208864	4396	0.607	0.628	0.471	RPL7	7	RDH10	-170
chr10	31319138	31322862	3724	0.606	0.539	0.524	ZNF438	-134	ZNF438	-134
chr11	12397231	12400560	3329	0.606	0.596	0.489	PARVA	164	PARVA	-130
chr12	4381324	4389465	8141	0.606	0.591	0.493	RP11-264F23.3	-44	CCND2-AS1	-44
chr14	21570484	21574361	3877	0.606	0.668	0.444	ZNF219	459	ZNF219	441
chr17	56063615	56067069	3454	0.606	0.473	0.564	VEZF1	171	VEZF1	273
chr2	27433024	27436553	3529	0.606	0.571	0.504	ATRAID	-106	ATRAID	-110
chr2	220433583	220438373	4790	0.606	0.591	0.492	OBSL1	-15	OBSL1	290
chr3	66022433	66025725	3292	0.606	0.618	0.475	MAGI1	-96	MAGI1	430
chr8	53625293	53629016	3723	0.606	0.482	0.559	RB1CC1	-157	RB1CC1	-128
chr1	155530525	155534484	3959	0.604	0.584	0.493	ASH1L	-20	ASH1L	-180
chr15	60688684	60692307	3623	0.604	0.579	0.497	ANXA2	-253	ANXA2	-310
chr17	8064750	8068364	3614	0.604	0.501	0.545	VAMP2	-264	VAMP2	-264
chr22	43039015	43046426	7411	0.604	0.35	0.637	CYB5R3	246	CYB5R3	275
chr3	38205249	38209037	3788	0.604	0.687	0.43	OXSR1	148	OXSR1	118
chr3	119011719	119014719	3000	0.604	0.527	0.528	ARHGAP31	0	ARHGAP31	0
chr4	146539103	146542073	2970	0.604	0.618	0.471	MMAA	1174	MMAA	49
chr6	7539366	7543350	3984	0.604	0.603	0.482	RP3-512B11.3	213	DSP	-511
chr6	33165865	33177155	11290	0.604	0.513	0.537	HSD17B8	-908	HSD17B8	-903
chr6	128840003	128843270	3267	0.604	0.659	0.447	PTPRK	-15	PTPRK	183
chr1	235489761	235493809	4048	0.603	0.429	0.588	GGPS1	33	GGPS1	33
chr17	16117491	16121573	4082	0.603	0.576	0.497	NCOR1	-669	NCOR1	-658
chr17	40826608	40836582	9974	0.603	0.433	0.585	CTD-3193K9.4	-385	CCR10	2250
chr2	102312545	102316042	3497	0.603	0.638	0.458	MAP4K4	88	MAP4K4	129
chr20	30191585	30196488	4903	0.603	0.514	0.535	ID1	945	ID1	951
chr3	184052213	184057364	5151	0.603	0.219	0.716	FAM131A	-451	FAM131A	-487
chr5	137672518	137675544	3026	0.603	0.635	0.46	CDC25C	13	CDC25C	13
chr7	106807601	106812602	5001	0.603	0.581	0.494	HBP1	-116	HBP1	642
chr9	130635014	130641993	6979	0.603	0.76	0.384	AK1	-1217	AK1	1519
chr11	63437584	63439982	2398	0.602	0.612	0.474	ATL3	301	ATL3	419
chr12	12418203	12421246	3043	0.602	0.715	0.41	LRP6	-21	LRP6	87
chr6	32118283	32123740	5457	0.602	0.511	0.535	PRRT1	-151	PPT2	-217
chr6	158243139	158245907	2768	0.602	0.621	0.467	SNX9	228	SNX9	321
chr1	9187683	9190503	2820	0.601	0.41	0.596	GPR157	90	GPR157	136
chr1	212457378	212460649	3271	0.601	0.457	0.568	PPP2R5A	135	PPP2R5A	135
chr12	106639234	106643533	4299	0.601	0.508	0.536	CKAP4	383	CKAP4	330
chr14	23883047	23888772	5725	0.601	0.664	0.439	CTD-2201G16.1	1362	MHRT	1251
chr21	33783188	33786509	3321	0.601	0.219	0.713	EVA1C	-144	EVA1C	104
chr22	26136610	26139700	3090	0.601	0.781	0.367	MYO18B	36	MYO18B	36
chr6	28889180	28893288	4108	0.601	0.539	0.517	TRIM27	531	TRIM27	534
chr1	24283602	24289072	5470	0.6	0.62	0.466	PNRC2	20	PNRC2	37
chr1	243416852	243420312	3460	0.6	0.543	0.514	CEP170	41	CEP170	126
chr11	76154200	76157715	3515	0.6	0.662	0.44	C11orf30	-108	C11orf30	-111
chr12	98986058	98989093	3035	0.6	0.467	0.56	SLC25A3	73	SLC25A3	173
chr13	98084668	98088011	3343	0.6	0.551	0.508	RAP2A	-136	RAP2A	-135
chr13	111564958	111568916	3958	0.6	0.428	0.584	ANKRD10	416	ANKRD10	517
chr2	192709764	192713421	3657	0.6	0.621	0.465	AC098617.1	328	SDPR	414
chr21	16435626	16439159	3533	0.6	0.566	0.498	NRIP1	-71	NRIP1	-266
chr22	38594653	38600526	5873	0.6	0.448	0.571	MAFF	-299	MAFF	-349
chr3	171756638	171759945	3307	0.6	0.547	0.511	FNDC3B	-52	FNDC3B	-52
chr1	224032123	224035174	3051	0.599	0.347	0.633	TP53BP2	-16	TP53BP2	26
chr10	105675927	105680258	4331	0.599	0.52	0.526	OBFC1	-129	OBFC1	-47	rs9419958;Telomere_length;rs9420907;Telomere_length;rs4387287;Telomere_length
chr10	123685924	123689339	3415	0.599	0.558	0.502	ATE1	-80	ATE1	-53
chr12	497013	499653	2640	0.599	0.648	0.447	CCDC77	-180	CCDC77	-182
chr12	56726167	56728984	2817	0.599	0.564	0.499	PAN2	-42	PAN2	-42
chr15	25682607	25685912	3305	0.599	0.659	0.439	UBE3A	-131	UBE3A	-84
chr15	77710946	77714596	3650	0.599	0.579	0.489	HMG20A	-221	HMG20A	-221
chr19	54973394	54976776	3382	0.599	0.37	0.618	LENG9	-191	LENG9	-191
chr3	152878064	152882625	4561	0.599	0.605	0.473	RAP2B	316	RAP2B	344
chr4	77995207	77998784	3577	0.599	0.547	0.509	CCNI	147	CCNI	130
chr1	169453244	169456741	3497	0.598	0.425	0.583	SLC19A2	177	SLC19A2	216
chr1	228268860	228272350	3490	0.598	0.505	0.534	ARF1	164	ARF1	245
chr10	178934	183478	4544	0.598	0.683	0.424	ZMYND11	198	ZMYND11	-217
chr17	80414075	80418757	4682	0.598	0.49	0.543	RP13-20L14.6	-19	NARF	-123
chr10	98345135	98348309	3174	0.597	0.566	0.494	TM9SF3	87	TM9SF3	87
chr20	304378	307738	3360	0.597	0.761	0.374	SOX12	-148	SOX12	-156
chr20	48727921	48733580	5659	0.597	0.631	0.455	UBE2V1	-1040	UBE2V1	-1015
chr3	134202391	134206586	4195	0.597	0.483	0.546	CEP63	-96	CEP63	-86
chr12	76422811	76427247	4436	0.596	0.545	0.506	PHLDA1	355	PHLDA1	527
chr17	36860281	36864391	4110	0.596	0.434	0.575	CTB-58E17.3	178	MLLT6	464
chr17	37818939	37826500	7561	0.596	0.414	0.586	TCAP	1118	TCAP	1121
chr17	57407549	57410582	3033	0.596	0.489	0.541	YPEL2	3	YPEL2	13
chr19	49494906	49498094	3188	0.596	0.393	0.599	GYS1	40	GYS1	110	rs3764618;Follicule_stimulating_hormone
chr6	114176372	114180040	3668	0.596	0.691	0.416	MARCKS	-334	MARCKS	-307
chr8	26433513	26437420	3907	0.596	0.596	0.474	DPYSL2	108	DPYSL2	127
chr17	8088992	8094714	5722	0.595	0.497	0.534	MIR3676	1361	MIR4521	1591
chr18	60188889	60192171	3282	0.595	0.58	0.483	ZCCHC2	291	ZCCHC2	-127
chr19	15233470	15237330	3860	0.595	0.507	0.528	AC003956.1	430	ILVBL	1210
chr22	41863558	41866633	3075	0.595	0.67	0.428	ACO2	-33	ACO2	-33
chr1	8876024	8879025	3001	0.594	0.563	0.491	RERE	0	RERE	175
chr1	156082960	156086112	3152	0.594	0.417	0.582	LMNA	24	LMNA	76
chr11	73307547	73311029	3482	0.594	0.822	0.332	FAM168A	-54	FAM168A	-54
chr19	16185615	16189732	4117	0.594	0.659	0.432	TPM4	558	TPM4	539
chr2	9694461	9697537	3076	0.594	0.411	0.585	RP11-214N9.1	-28	ADAM17	-82
chr2	128457655	128460096	2441	0.594	0.399	0.594	SFT2D3	279	SFT2D3	279
chr4	78076527	78080878	4351	0.594	0.705	0.404	CCNG2	325	CCNG2	346
chr6	15243731	15250373	6642	0.594	0.592	0.474	JARID2	526	JARID2	847
chrX	153625023	153628974	3951	0.594	0.425	0.577	RPL10	-232	RPL10	161
chr1	173833092	173839010	5918	0.593	0.727	0.389	GAS5	-198	SNORD75	25
chr11	65428866	65432065	3199	0.593	0.424	0.577	RELA	96	RELA	-22
chr12	96790854	96795744	4890	0.593	0.492	0.535	CDK17	553	CDK17	1067
chr12	108953653	108958094	4441	0.593	0.495	0.532	ISCU	-503	ISCU	635
chr2	38828267	38831706	3439	0.593	0.538	0.506	HNRNPLL	13	HNRNPLL	192
chr2	55274062	55279280	5218	0.593	0.539	0.505	RTN4	-337	RTN4	-345
chr2	85196453	85199736	3283	0.593	0.634	0.446	KCMF1	-121	KCMF1	-136
chr8	102216212	102219975	3763	0.593	0.575	0.484	ZNF706	-133	ZNF706	-133
chr8	142009363	142013319	3956	0.593	0.406	0.588	PTK2	-9	PTK2	71
chr1	8936415	8940393	3978	0.592	0.64	0.443	ENO1-IT1	-338	ENO1-AS1	-489
chr11	78127233	78130368	3135	0.592	0.532	0.509	GAB2	52	GAB2	68
chr12	56220877	56226354	5477	0.592	0.65	0.435	TMEM198B	87	DNAJC14	-195
chr17	7153304	7156891	3587	0.592	0.522	0.515	CTDNEP1	-103	CTDNEP1	-102
chr2	68476962	68481167	4205	0.592	0.433	0.569	PPP3R1	599	PPP3R1	587
chr6	42531124	42533299	2175	0.592	0.566	0.487	UBR2	412	UBR2	452
chr9	89560604	89564882	4278	0.592	0.595	0.47	GAS1	-639	GAS1	-639
chr1	151026257	151033954	7697	0.591	0.558	0.491	MLLT11	-128	CDC42SE1	2020
chr1	160084062	160087066	3004	0.591	0.32	0.637	ATP1A2	2	ATP1A2	45
chr11	62646843	62650696	3853	0.591	0.514	0.519	SLC3A2	-411	SLC3A2	-401
chr12	70003219	70006442	3223	0.591	0.588	0.473	LRRC10	112	LRRC10	112
chr12	112449415	112453495	4080	0.591	0.565	0.487	ERP29	304	ERP29	304
chr17	18160370	18165923	5553	0.591	0.501	0.526	MIEF2	-701	MIEF2	-701
chr17	61849463	61853066	3603	0.591	0.577	0.479	DDX42	21	CCDC47	-176
chr3	56715505	56718137	2632	0.591	0.499	0.527	FAM208A	224	FAM208A	314
chr4	76596702	76599875	3173	0.591	0.598	0.466	G3BP2	10	G3BP2	55
chr5	64775529	64779204	3675	0.591	0.762	0.365	ADAMTS6	338	ADAMTS6	338
chr5	107715611	107719299	3688	0.591	0.483	0.538	FBXL17	-344	FBXL17	344
chr1	154296528	154302790	6262	0.59	0.559	0.488	ATP8B2	-616	ATP8B2	-616
chr1	160230034	160233557	3523	0.59	0.626	0.448	RP11-574F21.2	262	DCAF8	482
chr14	58763396	58767079	3683	0.59	0.538	0.503	ARID4A	16	ARID4A	16
chr18	72263560	72266605	3045	0.59	0.517	0.515	LINC00909	-22	LINC00909	-11
chr19	16769799	16773437	3638	0.59	0.614	0.455	TMEM38A	-319	TMEM38A	-319
chr1	24967948	24971175	3227	0.589	0.704	0.397	SRRM1	59	SRRM1	-32
chr1	154972565	154977893	5328	0.589	0.588	0.469	ZBTB7B	28	ZBTB7B	124
chr12	76952093	76955396	3303	0.589	0.529	0.505	OSBPL8	-155	OSBPL8	-155
chr6	146054956	146058976	4020	0.589	0.404	0.583	EPM2A	194	EPM2A	25
chr10	103453081	103455777	2696	0.588	0.609	0.455	FBXW4	587	FBXW4	314
chr12	21809228	21812007	2779	0.588	0.594	0.465	LDHB	111	LDHB	111
chr15	73923933	73927416	3483	0.588	0.536	0.501	NPTN	70	NPTN	79
chr22	38199613	38205429	5816	0.588	0.671	0.418	GCAT	-1390	GCAT	-1390
chr6	127587071	127590123	3052	0.588	0.402	0.583	RNF146	565	RNF146	615
chr8	28241414	28245483	4069	0.588	0.655	0.426	ZNF395	142	ZNF395	529
chr1	26144763	26149098	4335	0.587	0.527	0.504	MTFR1L	247	MTFR1L	247
chr12	51630404	51634578	4174	0.587	0.56	0.484	DAZAP2	-16	DAZAP2	-16
chr17	36856544	36860235	3691	0.587	0.418	0.572	MIR4734	195	MIR4734	195
chr6	111194637	111198277	3640	0.587	0.542	0.495	AMD1	-320	AMD1	471
chr9	100394221	100399059	4838	0.587	0.551	0.489	TSTD2	-678	TSTD2	-678
chr13	53225758	53230302	4544	0.586	0.52	0.507	SUGT1	1030	SUGT1	1200
chr15	52308780	52313649	4869	0.586	0.476	0.535	CTD-2650P22.1	78	MAPK6	-196
chr3	14985570	14992912	7342	0.586	0.482	0.531	NR2C2	6	NR2C2	151
chr4	146097807	146102974	5167	0.586	0.555	0.486	OTUD4	403	OTUD4	442
chr6	79786453	79789510	3057	0.586	0.617	0.448	PHIP	-28	PHIP	30
chr8	37551768	37554927	3159	0.586	0.598	0.459	ZNF703	79	ZNF703	79
chr12	77155979	77159436	3457	0.585	0.531	0.499	ZDHHC17	340	ZDHHC17	-146
chr19	1102435	1105912	3477	0.585	0.47	0.536	GPX4	167	GPX4	249
chr2	211033818	211037566	3748	0.585	0.495	0.521	KANSL1L	359	KANSL1L	359
chr20	44518364	44521213	2849	0.585	0.633	0.436	CTSA	106	NEURL2	138
chr4	15655358	15658627	3269	0.585	0.498	0.52	FBXL5	13	FBXL5	43
chr10	1100843	1104682	3839	0.584	0.467	0.537	WDR37	-35	WDR37	-13
chr12	6558707	6562896	4189	0.584	0.386	0.588	CD27-AS1	-68	CD27-AS1	-118
chr22	18120140	18123212	3072	0.584	0.465	0.537	BCL2L13	100	BCL2L13	327
chr9	112539984	112544268	4284	0.584	0.653	0.422	PALM2-AKAP2	-462	PALM2-AKAP2	-450
chr11	85954549	85957247	2698	0.583	0.669	0.412	EED	104	EED	93
chr14	23304199	23307381	3182	0.583	0.591	0.459	MMP14	6	MMP14	49
chr15	67812310	67815725	3415	0.583	0.478	0.529	C15orf61	-5	IQCH-AS1	165
chr16	4895814	4899300	3486	0.583	0.424	0.563	UBN1	-74	UBN1	-74
chr19	36628806	36633369	4563	0.583	0.385	0.586	CAPNS1	59	CAPNS1	59
chr2	120122758	120127496	4738	0.583	0.631	0.434	DBI	-125	DBI	-123
chr5	162929207	162934119	4912	0.583	0.607	0.45	MAT2B	-890	MAT2B	-870
chr9	32549805	32553794	3989	0.583	0.586	0.463	TOPORS-AS1	29	TOPORS-AS1	85
chr1	32477929	32481056	3127	0.582	0.662	0.414	KHDRBS1	-34	KHDRBS1	198
chr1	228351049	228355482	4433	0.582	0.446	0.547	IBA57-AS1	-52	IBA57-AS1	-52
chr10	6243156	6246663	3507	0.582	0.685	0.401	PFKFB3	16	PFKFB3	70
chr10	120838584	120842559	3975	0.582	0.561	0.477	EIF3A	-255	EIF3A	-237
chr20	48805862	48812613	6751	0.582	0.2	0.699	CEBPB	1862	CEBPB-AS1	-631
chr21	40822255	40825360	3105	0.582	0.561	0.476	SH3BGR	52	SH3BGR	28
chr7	148393695	148397783	4088	0.582	0.554	0.48	CUL1	3	CUL1	-193
chr8	38852213	38856265	4052	0.582	0.389	0.583	ADAM9	-148	TM2D2	-198
chr1	22108047	22111386	3339	0.581	0.518	0.502	USP48	-28	USP48	-28
chr1	84969091	84973624	4533	0.581	0.553	0.48	SPATA1	-616	GNG5	905
chr1	115299085	115301515	2430	0.581	0.591	0.457	CSDE1	285	CSDE1	371
chr10	105880246	105882804	2558	0.581	0.671	0.407	SFR1	-290	SFR1	-290
chr15	85358410	85363555	5145	0.581	0.543	0.486	ALPK3	1072	ALPK3	1072
chr17	49242180	49245407	3227	0.581	0.412	0.568	NME1-NME2	15	NME2	-68	rs4605213;Height
chr2	74666210	74671553	5343	0.581	0.732	0.37	RTKN	145	RTKN	179
chr20	49546020	49549505	3485	0.581	0.509	0.507	ADNP	-12	ADNP	-235
chr1	113215786	113219120	3334	0.58	0.671	0.405	MOV10	87	MOV10	359	rs2932538;Diastolic_blood_pressure;rs2932538;Hypertension;rs2932538;Systolic_blood_pressure;rs2932538;Blood_pressure
chr10	115613028	115616273	3245	0.58	0.556	0.476	NHLRC2	231	NHLRC2	260
chr15	44083282	44088273	4991	0.58	0.559	0.475	MIR1282	180	MIR1282	180
chr17	41320732	41324759	4027	0.58	0.563	0.472	NBR1	235	NBR1	-241
chr6	32141908	32147773	5865	0.58	0.502	0.51	AGPAT1	17	AGPAT1	-924
chr8	17779194	17782085	2891	0.58	0.49	0.518	PCM1	103	PCM1	274
chr11	64899664	64903762	4098	0.579	0.528	0.492	SYVN1	187	SYVN1	290
chr15	96872445	96877989	5544	0.579	0.382	0.582	NR2F2	-576	NR2F2	-576
chr18	9612943	9616971	4028	0.579	0.481	0.522	RP11-692N5.1	-304	PPP4R1-AS1	153
chr5	111090932	111095099	4167	0.579	0.736	0.364	NREP	-60	NREP	-70
chr6	36560721	36563644	2923	0.579	0.611	0.442	SRSF3	38	SRSF3	93
chr7	73151653	73154380	2727	0.579	0.646	0.42	ABHD11	137	ABHD11	168
chr2	227662862	227666361	3499	0.578	0.531	0.49	IRS1	-136	IRS1	-1105
chr20	3868111	3871561	3450	0.578	0.567	0.467	PANK2	95	PANK2	95
chr3	42741513	42745819	4306	0.578	0.299	0.632	HHATL-AS1	-478	HHATL	-653
chr3	49375757	49379004	3247	0.578	0.448	0.54	USP4	86	USP4	156
chr9	33023593	33027081	3488	0.578	0.581	0.459	DNAJA1	54	DNAJA1	129
chr1	112279615	112284774	5159	0.577	0.266	0.652	FAM212B	-148	FAM212B	-148
chr10	75756410	75759471	3061	0.577	0.662	0.407	VCL	67	VCL	69
chr13	40175561	40179003	3442	0.577	0.46	0.531	LHFP	26	LHFP	74
chr15	73343076	73346131	3055	0.577	0.586	0.453	NEO1	-221	NEO1	-221
chr16	47005689	47009423	3734	0.577	0.336	0.609	DNAJA2	143	DNAJA2	69
chr17	16281480	16285441	3961	0.577	0.662	0.407	UBB	-652	UBB	-646
chr2	158730123	158734655	4532	0.577	0.533	0.486	ACVR1	-15	ACVR1	-15
chr4	103787730	103791918	4188	0.577	0.615	0.436	UBE2D3	208	UBE2D3	226
chr4	184364383	184367121	2738	0.577	0.427	0.552	CDKN2AIP	9	CDKN2AIP	-36
chr5	180286563	180290675	4112	0.577	0.743	0.357	ZFP62	-333	ZFP62	-333
chrX	44730825	44734297	3472	0.577	0.544	0.479	KDM6A	-195	KDM6A	141
chr1	22262197	22265584	3387	0.576	0.721	0.369	HSPG2	-100	HSPG2	-100
chr10	17684295	17687964	3669	0.576	0.648	0.414	STAM	6	STAM	6
chr11	82866720	82869679	2959	0.576	0.489	0.512	PCF11	170	PCF11	63
chr11	107878973	107881089	2116	0.576	0.469	0.525	CUL5	573	CUL5	624
chr12	93962906	93967971	5065	0.576	0.353	0.597	SOCS2	-41	SOCS2	-18
chr16	30903711	30910533	6822	0.576	0.414	0.558	AC106782.20	-585	CTF1	-805
chr2	26254698	26258467	3769	0.576	0.45	0.536	RAB10	-396	RAB10	-146
chr2	172015609	172019621	4012	0.576	0.587	0.452	TLK1	-205	TLK1	-205
chr8	91656651	91659709	3058	0.576	0.573	0.46	TMEM64	-47	TMEM64	-47
chr12	26983945	26987580	3635	0.575	0.364	0.589	ITPR2	-48	ITPR2	369
chr15	57024001	57026603	2602	0.575	0.476	0.519	ZNF280D	390	ZNF280D	982
chr19	3059902	3063969	4067	0.575	0.608	0.437	AES	253	AES	436
chr2	46523040	46526402	3362	0.575	0.202	0.687	EPAS1	181	EPAS1	181
chr2	110369912	110373520	3608	0.575	0.477	0.518	SEPT10	4	SEPT10	67
chr3	145877055	145880764	3709	0.575	0.395	0.569	PLOD2	45	PLOD2	373
chr5	146831751	146835026	3275	0.575	0.696	0.383	DPYSL3	134	DPYSL3	-128
chr1	51423939	51427681	3742	0.574	0.616	0.432	FAF1	23	FAF1	126
chr10	105725097	105729229	4132	0.574	0.609	0.435	SLK	205	SLK	221
chr11	8701598	8706464	4866	0.574	0.499	0.504	RPL27A	74	RPL27A	37
chr11	118475654	118480584	4930	0.574	0.283	0.637	PHLDB1	-238	PHLDB1	-186	rs498872;Glioma
chr13	114106339	114109339	3000	0.574	0.68	0.392	ADPRHL1	0	ADPRHL1	0
chr16	75297613	75302795	5182	0.574	0.586	0.449	BCAR1	-299	BCAR1	-299
chr17	38803092	38806061	2969	0.574	0.515	0.494	SMARCE1	184	SMARCE1	-473
chr2	64244529	64247581	3052	0.574	0.443	0.538	VPS54	151	VPS54	159
chr6	16237596	16240310	2714	0.574	0.646	0.413	GMPR	143	GMPR	143
chr6	35991893	35998661	6768	0.574	0.608	0.436	MAPK14	-210	MAPK14	-176
chr1	47797968	47801857	3889	0.573	0.494	0.505	CMPK1	327	CMPK1	444
chr1	205717573	205720390	2817	0.573	0.568	0.46	NUCKS1	423	NUCKS1	391	rs823114;Parkinson's_disease
chr10	13387831	13391797	3966	0.573	0.734	0.357	SEPHS1	216	SEPHS1	484
chr11	47786699	47790353	3654	0.573	0.536	0.479	FNBP4	312	FNBP4	467
chr11	113928814	113932728	3914	0.573	0.234	0.664	ZBTB16	457	ZBTB16	341
chr12	93321442	93324326	2884	0.573	0.35	0.594	EEA1	223	EEA1	223
chr17	76776854	76779879	3025	0.573	0.517	0.491	CYTH1	10	CYTH1	58
chr2	61107245	61110736	3491	0.573	0.487	0.51	REL	200	REL	361
chr4	148400292	148403758	3466	0.573	0.558	0.465	EDNRA	-43	EDNRA	-43	rs6842241;Intracranial_aneurysm;rs6841581;Coronary_artery_disease_or_large_artery_stroke
chr1	160158784	160162070	3286	0.572	0.732	0.357	CASQ1	82	CASQ1	143
chr1	185124529	185127790	3261	0.572	0.412	0.554	TRMT1L	-43	SWT1	-32
chr11	119233417	119236476	3059	0.572	0.734	0.356	USP2	-29	USP2	-54	rs2195525;Urate_levels
chr14	105043655	105048977	5322	0.572	0.55	0.469	C14orf180	216	C14orf180	296
chr17	73973845	73977015	3170	0.572	0.456	0.527	ACOX1	14	ACOX1	85
chr5	139779211	139783324	4113	0.572	0.481	0.511	ANKHD1	-131	ANKHD1	-131
chr6	31702844	31710938	8094	0.572	0.486	0.509	CLIC1	649	MSH5	-833
chr12	53573097	53577152	4055	0.571	0.485	0.507	CSAD	11	CSAD	-431
chr15	83476879	83479879	3000	0.571	0.462	0.522	WHAMM	0	WHAMM	0
chr15	90725583	90729694	4111	0.571	0.524	0.484	SEMA4B	-513	SEMA4B	-513
chr19	54691900	54696596	4696	0.571	0.585	0.447	TSEN34	111	TSEN34	130
chr2	159823620	159826702	3082	0.571	0.505	0.496	TANC1	16	TANC1	16
chr5	108743902	108747195	3293	0.571	0.477	0.513	PJA2	147	PJA2	127
chr5	137877317	137880489	3172	0.571	0.58	0.449	ETF1	15	ETF1	86
chr6	26042813	26046254	3441	0.571	0.577	0.451	HIST1H2BB	-648	HIST1H2BB	-648
chr7	35732879	35737915	5036	0.571	0.539	0.474	RP11-379H18.1	574	HERPUD2	-625
chr7	105750898	105754986	4088	0.571	0.442	0.535	SYPL1	80	SYPL1	-151
chr1	207222082	207229544	7462	0.57	0.452	0.527	YOD1	-233	YOD1	512
chr10	27442397	27445427	3030	0.57	0.476	0.511	MASTL	160	MASTL	160
chr10	114708339	114713134	4795	0.57	0.529	0.479	TCF7L2	221	TCF7L2	728
chr12	31742225	31747426	5201	0.57	0.45	0.528	DENND5B-AS1	580	DENND5B	-873
chr12	94070018	94074050	4032	0.57	0.515	0.488	CRADD	-516	CRADD	884
chr17	8532249	8535859	3610	0.57	0.602	0.434	MYH10	-18	MYH10	25
chr19	35489574	35494847	5273	0.57	0.535	0.476	GRAMD1A	167	GRAMD1A	965
chr3	69132589	69135671	3082	0.57	0.421	0.546	ARL6IP5	36	ARL6IP5	41
chr5	158525201	158529189	3988	0.57	0.232	0.662	EBF1	-426	LOC101927740	-295
chr6	87864000	87867112	3112	0.57	0.522	0.483	ZNF292	258	ZNF292	288
chr9	131642708	131648535	5827	0.57	0.527	0.481	LRRC8A	841	LRRC8A	841
chr15	91410321	91417591	7270	0.569	0.588	0.442	FURIN	2135	FURIN	-812
chr18	56294355	56297689	3334	0.569	0.671	0.39	ALPK2	167	ALPK2	167
chr5	32443346	32446206	2860	0.569	0.721	0.36	ZFR	91	ZFR	68
chr6	37785794	37788997	3203	0.569	0.528	0.478	ZFAND3	121	ZFAND3	89
chr1	9293333	9296333	3000	0.568	0.408	0.551	H6PD	0	H6PD	-29
chr1	101700584	101703982	3398	0.568	0.716	0.36	S1PR1	-160	S1PR1	-21
chr1	109233812	109236462	2650	0.568	0.5	0.495	PRPF38B	175	PRPF38B	203
chr1	165599130	165602976	3846	0.568	0.425	0.54	MGST3	-246	MGST3	944
chr13	45147178	45152892	5714	0.568	0.433	0.535	TSC22D1	357	TSC22D1-AS1	4
chr3	120168307	120171600	3293	0.568	0.506	0.49	FSTL1	-115	FSTL1	-35
chr5	95996568	96000498	3930	0.568	0.289	0.624	CAST	-223	CAST	673
chr5	107004828	107008096	3268	0.568	0.547	0.465	EFNA5	-134	EFNA5	134
chr6	13812736	13815819	3083	0.568	0.613	0.425	MCUR1	512	MCUR1	515
chrX	47075758	47079586	3828	0.568	0.535	0.472	CDK16	41	CDK16	145
chr12	53772440	53775922	3482	0.567	0.536	0.47	SP1	204	SP1	203
chr16	54961355	54967983	6628	0.567	0.448	0.524	IRX5	-104	IRX5	-441
chr17	42274215	42278934	4719	0.567	0.496	0.495	CTB-175E5.7	325	ATXN7L3	-1045
chr18	7565279	7569316	4037	0.567	0.322	0.603	PTPRM	518	PTPRM	-16
chr20	3798863	3803743	4880	0.567	0.475	0.509	AP5S1	101	AP5S1	133
chr5	148440472	148444565	4093	0.567	0.56	0.455	SH3TC2	107	SH3TC2	219
chr5	154235697	154240726	5029	0.567	0.423	0.54	CNOT8	0	CNOT8	133
chr10	103878502	103881827	3325	0.566	0.356	0.58	LDB1	41	LDB1	46
chr11	693580	697142	3562	0.566	0.559	0.455	TMEM80	-66	TMEM80	-229
chr11	65323736	65328417	4681	0.566	0.545	0.463	LTBP3	-377	LTBP3	-377
chr12	49580618	49584567	3949	0.566	0.521	0.478	TUBA1A	90	TUBA1A	515
chr14	35182306	35184926	2620	0.566	0.654	0.396	CFL2	145	CFL2	145
chr17	48782671	48787317	4646	0.566	0.492	0.497	ANKRD40	291	ANKRD40	276
chr19	12831211	12835361	4150	0.566	0.611	0.422	TNPO2	68	TNPO2	176
chr3	122101220	122104856	3636	0.566	0.608	0.424	FAM162A	-6	FAM162A	16
chr5	38555071	38558322	3251	0.566	0.477	0.506	LIFR	52	LIFR	52
chr8	135722109	135727321	5212	0.566	0.477	0.505	ZFAT	490	ZFAT	577
chr1	167188461	167191728	3267	0.565	0.453	0.519	POU2F1	29	POU2F1	-28
chr15	70386980	70392015	5035	0.565	0.544	0.463	TLE3	-307	TLE3	-406
chr17	62222054	62225465	3411	0.565	0.517	0.48	SNORA76	61	SNORA76C	61
chr2	96872677	96876056	3379	0.565	0.469	0.509	STARD7	190	STARD7	207
chr8	92051603	92055329	3726	0.565	0.769	0.325	TMEM55A	-174	TMEM55A	-263
chr21	35896582	35900782	4200	0.564	0.741	0.341	RCAN1	440	RCAN1	626
chr6	26016540	26022950	6410	0.564	0.495	0.492	HIST1H3A	-972	HIST1H3A	-972
chr7	55432374	55434640	2266	0.564	0.55	0.458	LANCL2	367	LANCL2	367
chr7	95224251	95227848	3597	0.564	0.459	0.514	AC002451.3	56	PDK4	-124
chr8	93113878	93116687	2809	0.564	0.399	0.55	RUNX1T1	172	RUNX1T1	172
chr9	2619977	2623873	3896	0.564	0.463	0.512	VLDLR	92	VLDLR	133
chr1	26392624	26395221	2597	0.563	0.586	0.434	TRIM63	202	TRIM63	203
chr1	52519836	52525694	5858	0.563	0.684	0.374	BTF3L4	762	BTF3L4	909
chr12	125397992	125401592	3600	0.563	0.38	0.561	UBC	57	UBC	-205
chr17	58601690	58604561	2871	0.563	0.544	0.46	APPBP2	455	APPBP2	476
chr17	65372259	65375770	3511	0.563	0.548	0.457	PITPNC1	91	PITPNC1	618
chr3	49155945	49159871	3926	0.563	0.464	0.51	USP19	333	USP19	463
chr3	111577203	111580279	3076	0.563	0.653	0.393	PHLDB2	99	PHLDB2	174
chr9	139741675	139747599	5924	0.563	0.453	0.515	MAMDC4	-757	PHPT1	1370
chr10	104402207	104405752	3545	0.562	0.794	0.305	RP11-47A8.5	-82	TRIM8	-272
chr16	19076901	19080642	3741	0.562	0.481	0.497	RP11-626G11.5	-54	LOC102723385	34
chr17	27051031	27056898	5867	0.562	0.583	0.435	TLCD1	-14	TLCD1	-15
chr22	46544998	46549473	4475	0.562	0.35	0.577	PPARA	-551	PPARA	737
chr3	184077890	184083020	5130	0.562	0.441	0.522	POLR2H	225	POLR2H	-315
chr5	150535532	150538599	3067	0.562	0.473	0.502	ANXA6	248	ANXA6	378
chr16	31436769	31441249	4480	0.561	0.295	0.611	COX6A2	740	COX6A2	740
chr17	17138439	17142238	3799	0.561	0.499	0.485	FLCN	115	FLCN	164
chr17	58676169	58679147	2978	0.561	0.543	0.458	PPM1D	115	PPM1D	115
chr2	38977000	38979727	2727	0.561	0.489	0.491	SRSF7	137	SRSF7	273
chr8	77910627	77913930	3303	0.561	0.649	0.393	PEX2	184	PEX2	246
chr9	100743784	100748247	4463	0.561	0.537	0.461	ANP32B	373	ANP32B	527
chr1	41442642	41447640	4998	0.56	0.623	0.408	CTPS1	135	CTPS1	171
chr11	12693985	12698492	4507	0.56	0.61	0.416	TEAD1	101	TEAD1	270
chr19	47102966	47106828	3862	0.56	0.589	0.429	CALM3	275	CALM3	386
chr2	98261002	98264238	3236	0.56	0.313	0.598	COX5B	61	COX5B	100
chr22	37413129	37417312	4183	0.56	0.418	0.534	TST	288	TST	274
chr3	159479786	159483381	3595	0.56	0.536	0.46	IQCJ-SCHIP1	-207	IQCJ-SCHIP1-AS1	4818
chr7	158620559	158623967	3408	0.56	0.253	0.635	ESYT2	56	ESYT2	56
chr1	54517365	54520493	3128	0.559	0.578	0.433	TMEM59	-64	TMEM59	182
chr10	101378621	101382311	3690	0.559	0.383	0.554	SLC25A28	-100	SLC25A28	-245
chr11	67119419	67122550	3131	0.559	0.287	0.612	POLD4	1	POLD4	83
chr11	116967487	116971202	3715	0.559	0.479	0.494	SIK3	-191	SIK3	-213
chr12	10874040	10877192	3152	0.559	0.367	0.563	YBX3	290	YBX3	337
chr15	57208473	57212816	4343	0.559	0.539	0.458	ZNF280D	53	LOC145783	53
chr6	38606175	38609532	3357	0.559	0.476	0.497	BTBD9	-153	BTBD9	71
chr10	88426672	88430181	3509	0.558	0.529	0.461	LDB3	1	LDB3	1
chr11	61098623	61104159	5536	0.558	0.525	0.464	DDB1	-553	DDB1	-707
chr2	86849084	86852489	3405	0.558	0.456	0.507	RNF103	192	RNF103	214
chr22	43009363	43012749	3386	0.558	0.49	0.486	POLDIP3	-88	POLDIP3	-88
chr4	102266453	102270436	3983	0.558	0.568	0.439	PPP3CA	40	PPP3CA	184
chr5	78806965	78811693	4728	0.558	0.717	0.346	HOMER1	711	HOMER1	330
chr10	31606404	31611584	5180	0.557	0.518	0.468	ZEB1-AS1	-184	ZEB1	894
chr12	52443193	52446843	3650	0.557	0.381	0.553	NR4A1	-172	NR4A1	-167
chr12	69003541	69006304	2763	0.557	0.555	0.445	RAP1B	118	RAP1B	304
chr14	21536724	21540531	3807	0.557	0.624	0.402	ARHGEF40	101	ARHGEF40	209
chr14	24896991	24902465	5474	0.557	0.437	0.518	CBLN3	432	KHNYN	588
chr19	13260151	13265701	5550	0.557	0.785	0.303	IER2	138	IER2	1645
chr19	59068660	59072091	3431	0.557	0.518	0.468	UBE2M	-48	UBE2M	-32
chr2	39662277	39666632	4355	0.557	0.476	0.493	MAP4K3	-1	MAP4K3	-1
chr2	187452846	187456469	3623	0.557	0.519	0.468	ITGAV	-134	ITGAV	-132
chr3	30646493	30650170	3677	0.557	0.367	0.561	TGFBR2	239	TGFBR2	338
chr3	49168953	49172090	3137	0.557	0.491	0.484	LAMB2	30	LAMB2	78
chr3	101291481	101294875	3394	0.557	0.426	0.524	PCNP	116	PCNP	137
chr8	19794981	19798266	3285	0.557	0.621	0.404	LPL	142	LPL	42
chr1	65884747	65887923	3176	0.556	0.397	0.541	LEPR	1	LEPR	1
chr1	67894441	67898508	4067	0.556	0.635	0.395	SERBP1	-376	SERBP1	-351
chr10	88852327	88856658	4331	0.556	0.528	0.461	GLUD1	131	GLUD1	284
chr10	93556453	93559731	3278	0.556	0.64	0.391	TNKS2	24	TNKS2-AS1	-44
chr11	85373768	85376652	2884	0.556	0.473	0.494	CREBZF	490	CREBZF	972
chr12	53612543	53615699	3156	0.556	0.488	0.484	RARG	76	RARG	76
chr22	39146898	39153504	6606	0.556	0.367	0.56	SUN2	755	SUN2	1266
chr3	128900865	128904227	3362	0.556	0.426	0.522	CNBP	196	CNBP	264
chr5	72249863	72253395	3532	0.556	0.478	0.491	CTD-2376I4.2	-103	FCHO2	-178
chr5	102454502	102457443	2941	0.556	0.501	0.477	PPIP5K2	5	PPIP5K2	15
chr5	109023497	109026715	3218	0.556	0.334	0.58	MAN2A1	40	MAN2A1	40
chr9	133708952	133712789	3837	0.556	0.59	0.423	ABL1	418	ABL1	229
chr14	59948903	59952205	3302	0.555	0.512	0.469	L3HYPDH	-151	L3HYPDH	519
chr17	79371045	79376078	5033	0.555	0.325	0.584	RP11-1055B8.6	-12	BAHCC1	41
chr10	5853926	5856607	2681	0.554	0.489	0.481	GDI2	108	GDI2	246
chr13	77458955	77462040	3085	0.554	0.48	0.487	KCTD12	28	KCTD12	43
chr17	1357943	1363591	5648	0.554	0.563	0.435	CRK	-1215	CRK	-1206
chr4	120131169	120135780	4611	0.554	0.666	0.372	RP11-455G16.1	193	USP53	-307
chr1	186343140	186347986	4846	0.553	0.415	0.526	C1orf27	563	C1orf27	674
chr15	71054446	71057181	2735	0.553	0.306	0.592	UACA	-44	UACA	37
chr16	21962936	21966711	3775	0.553	0.664	0.372	UQCRC2	132	UQCRC2	215
chr19	10945193	10948066	2873	0.553	0.45	0.504	TMED1	-321	TMED1	-213
chr2	65355661	65358684	3023	0.553	0.562	0.434	RAB1A	48	RAB1A	263
chr6	149637082	149640596	3514	0.553	0.497	0.475	TAB2	-223	TAB2	-223
chr8	38322681	38327234	4553	0.553	0.38	0.547	FGFR1	285	FGFR1	406
chr1	23693384	23698246	4862	0.552	0.585	0.419	C1orf213	73	ZNF436-AS1	105
chr1	214159701	214165050	5349	0.552	0.654	0.377	PROX1	516	PROX1	532
chr1	221913961	221918133	4172	0.552	0.508	0.467	DUSP10	-529	DUSP10	-529
chr14	70232734	70236036	3302	0.552	0.388	0.54	SRSF5	-271	LOC100289511	45
chr16	11834398	11838234	3836	0.552	0.462	0.495	TXNDC11	378	TXNDC11	418
chr3	186646124	186650735	4611	0.552	0.4	0.532	ST6GAL1	115	ST6GAL1	115
chr9	104247664	104250456	2792	0.552	0.411	0.527	TMEM246	339	TMEM246	-8
chr1	6843485	6847224	3739	0.551	0.57	0.427	CAMTA1	-29	CAMTA1	-29
chr1	33115295	33117971	2676	0.551	0.573	0.425	RBBP4	-109	RBBP4	-115
chr1	90096802	90100198	3396	0.551	0.537	0.447	RP5-1007M22.2	-47	FLJ27354	-47
chr12	56549099	56553785	4686	0.551	0.69	0.353	MYL6	-502	MYL6	-602
chr17	38294503	38298011	3508	0.551	0.52	0.457	CASC3	-318	CASC3	-249
chr17	48240828	48245386	4558	0.551	0.355	0.56	SGCA	-258	SGCA	-258
chr19	50093399	50096532	3133	0.551	0.65	0.378	PRR12	66	PRR12	54
chr2	149401042	149404057	3015	0.551	0.437	0.509	EPC2	-3	EPC2	-10
chr7	23570057	23572650	2593	0.551	0.702	0.345	TRA2A	-54	TRA2A	307
chr7	79080897	79085031	4134	0.551	0.268	0.613	MAGI2	-74	MAGI2	-74
chr7	148579808	148583147	3339	0.551	0.769	0.304	EZH2	-64	EZH2	-36
chr9	5625164	5630752	5588	0.551	0.527	0.453	KIAA1432	-1066	RIC1	-1160
chr9	130614888	130619126	4238	0.551	0.324	0.578	ENG	28	ENG	45
chr1	115629387	115633970	4583	0.55	0.582	0.418	TSPAN2	375	TSPAN2	443
chr12	48212068	48215895	3827	0.55	0.559	0.432	HDAC7	-312	HDAC7	-218
chr14	75892893	75897190	4297	0.55	0.361	0.555	JDP2	-18	JDP2	-18
chr16	28873155	28876795	3640	0.55	0.657	0.372	SH2B1	96	SH2B1	-102
chr2	28111837	28115205	3368	0.55	0.502	0.467	BRE	-74	BRE	40
chr7	100302441	100305205	2764	0.55	0.527	0.453	POP7	148	POP7	148
chr7	150673771	150676916	3145	0.55	0.636	0.385	KCNH2	60	KCNH2	59
chr10	94049536	94052696	3160	0.549	0.417	0.519	MARCH5	197	MARCH5	197
chr17	56031118	56034765	3647	0.549	0.32	0.579	CUEDC1	-257	CUEDC1	-257
chr19	46084463	46089579	5116	0.549	0.59	0.412	OPA3	1056	OPA3	1101
chr2	20250102	20253213	3111	0.549	0.519	0.456	LAPTM4A	132	LAPTM4A	132
chr21	38637899	38642045	4146	0.549	0.518	0.457	AP001412.1	-112	DSCR3	-139
chr4	38664129	38668189	4060	0.549	0.355	0.557	RP11-617D20.1	90	KLF3-AS1	90
chr5	158634416	158637787	3371	0.549	0.583	0.416	RNF145	458	RNF145	462
chr7	130790289	130796435	6146	0.549	0.013	0.768	MKLN1-AS1	-504	LINC-PINT	1313
chr1	68149514	68154010	4496	0.548	0.411	0.522	GADD45A	851	GADD45A	903
chr1	117907748	117911985	4237	0.548	0.431	0.508	MAN1A2	-204	MAN1A2	-218
chr11	71820364	71824981	4617	0.548	0.464	0.488	ANAPC15	-183	ANAPC15	606
chr12	6860465	6863889	3424	0.548	0.549	0.436	MLF2	-95	MLF2	-95
chr12	20520678	20524787	4109	0.548	0.349	0.559	RP11-284H19.1	464	PDE3A	554
chr12	46764561	46768150	3589	0.548	0.44	0.503	SLC38A2	295	SLC38A2	290
chr12	56544975	56548725	3750	0.548	0.669	0.361	MYL6B	460	MYL6B	647
chr16	124851	129755	4904	0.548	0.416	0.517	MPG	286	MPG	286
chr19	52691791	52695019	3228	0.548	0.49	0.472	PPP2R1A	62	PPP2R1A	351
chr21	34601544	34603986	2442	0.548	0.524	0.451	IFNAR2	279	IFNAR2	566
chr4	99848853	99852403	3550	0.548	0.537	0.443	EIF4E	-344	EIF4E	-385
chr5	134235868	134242405	6537	0.548	0.61	0.398	PCBD2	-1459	PCBD2	-1673	rs319598;Type_2_diabetes
chr6	112574240	112577495	3255	0.548	0.648	0.374	LAMA4	45	LAMA4	50
chr7	16458698	16462447	3749	0.548	0.403	0.526	ISPD	375	ISPD	375
chr7	100423152	100427322	4170	0.548	0.583	0.414	EPHB4	-116	EPHB4	-94
chr7	128377845	128381170	3325	0.548	0.617	0.394	CALU	50	CALU	162
chr9	2013807	2016841	3034	0.548	0.394	0.532	SMARCA2	-17	SMARCA2	106
chr9	110043636	110047379	3743	0.548	0.416	0.517	RAD23B	-52	RAD23B	-9
chr1	33813576	33817028	3452	0.547	0.571	0.42	PHC2	110	PHC2	197
chr1	78146554	78150414	3860	0.547	0.507	0.461	ZZZ3	-141	ZZZ3	-141
chr11	118270547	118274707	4160	0.547	0.62	0.39	RP11-770J1.5	-17	ATP5L	524
chr19	15488622	15491966	3344	0.547	0.491	0.47	AC005785.2	172	AKAP8	318
chr3	12837169	12841079	3910	0.547	0.475	0.48	CAND2	946	CAND2	954
chr3	17782005	17785447	3442	0.547	0.625	0.388	TBC1D5	264	TBC1D5	-1327
chr6	42712233	42715940	3707	0.547	0.499	0.464	TBCC	-252	TBCC	-202
chr1	156468181	156472712	4531	0.546	0.448	0.495	MEF2D	83	MEF2D	188
chr10	64563015	64566200	3185	0.546	0.436	0.503	ADO	92	ADO	92
chr11	57088151	57094576	6425	0.546	0.329	0.569	TNKS1BP1	1038	TNKS1BP1	1050
chr14	24663289	24666651	3362	0.546	0.439	0.501	TM9SF1	-77	TM9SF1	-28
chr14	62160988	62163862	2874	0.546	0.618	0.39	HIF1A	-69	HIF1A-AS1	116
chr18	9473463	9477253	3790	0.546	0.502	0.463	RALBP1	-309	RALBP1	-171
chr19	44121644	44125201	3557	0.546	0.55	0.433	ZNF428	604	ZNF428	592
chr2	71294335	71296989	2654	0.546	0.548	0.433	NAGK	-55	NAGK	255
chr2	220142488	220146141	3653	0.546	0.427	0.509	DNAJB2	249	DNAJB2	275
chr6	108613732	108617366	3634	0.546	0.576	0.416	LACE1	-548	LACE1	-548
chrX	40943199	40946387	3188	0.546	0.475	0.479	USP9X	-94	USP9X	-94
chr10	76583701	76588076	4375	0.545	0.553	0.429	KAT6B	-469	KAT6B	-282
chr11	30604260	30609568	5308	0.545	0.618	0.389	MPPED2	914	MPPED2	1016
chr2	25193251	25196207	2956	0.545	0.386	0.531	DNAJC27	234	DNAJC27	234
chr1	19809365	19814208	4843	0.544	0.402	0.521	CAPZB	193	CAPZB	349
chr10	18945157	18950248	5091	0.544	0.407	0.518	ARL5B-AS1	483	ARL5B	-610
chr13	103246232	103251000	4768	0.544	0.538	0.437	TPP2	-736	TPP2	-669
chr15	59040293	59043383	3090	0.544	0.451	0.49	ADAM10	-9	ADAM10	339
chr19	50430732	50434601	3869	0.544	0.499	0.461	NUP62	34	NUP62	107
chr3	47016347	47024864	8517	0.544	0.405	0.519	NBEAL2	-567	NBEAL2	-567
chr3	48954753	48958861	4108	0.544	0.425	0.507	ARIH2OS	11	ARIH2OS	11
chr3	49130003	49133781	3778	0.544	0.497	0.463	QRICH1	-96	QRICH1	-388
chr1	145436828	145440161	3333	0.543	0.406	0.516	TXNIP	-16	TXNIP	57
chr1	150239099	150246682	7583	0.543	0.433	0.499	APH1A	-1187	APH1A	-1281
chr1	155022261	155025329	3068	0.543	0.284	0.592	ADAM15	4	ADAM15	48
chr10	70659519	70662456	2937	0.543	0.498	0.46	DDX50	-46	DDX50	-46
chr11	118971042	118974352	3310	0.543	0.568	0.417	DPAGT1	-109	DPAGT1	88
chr12	118497055	118501247	4192	0.543	0.45	0.49	WSB2	-156	WSB2	-135
chr17	37616559	37619837	3278	0.543	0.639	0.373	CDK12	-93	CDK12	435
chr2	114645969	114649507	3538	0.543	0.545	0.432	ACTR3	52	ACTR3	228
chr4	100482575	100487006	4431	0.543	0.626	0.381	TRMT10A	35	TRMT10A	35
chr5	137366848	137370226	3378	0.543	0.483	0.469	RP11-325L7.1	75	FAM13B	265
chr5	177656822	177661878	5056	0.543	0.504	0.457	PHYKPL	222	PHYKPL	473
chr1	181057055	181060789	3734	0.542	0.553	0.424	IER5	1285	IER5	1285
chr12	56119343	56124955	5612	0.542	0.408	0.515	CD63	-16	CD63	-13
chr12	69200753	69203651	2898	0.542	0.383	0.529	MDM2	-41	MDM2	251
chr17	41130782	41134495	3713	0.542	0.616	0.386	RUNDC1	57	RUNDC1	57
chr2	26099925	26102425	2500	0.542	0.584	0.406	ASXL2	160	ASXL2	137
chr2	201674488	201678314	3826	0.542	0.389	0.525	BZW1	133	BZW1	133
chr6	36513747	36516271	2524	0.542	0.389	0.526	STK38	238	STK38	284
chr9	131313119	131316437	3318	0.542	0.551	0.425	SPTAN1	-87	SPTAN1	-58
chrX	12991472	12995097	3625	0.542	0.431	0.5	TMSB4X	56	TMSB4X	59
chr19	18630835	18634037	3202	0.541	0.434	0.497	ELL	501	ELL	501
chr2	86785981	86791439	5458	0.541	0.49	0.463	AC015971.2	-482	CHMP3	1910
chr22	30682757	30687116	4359	0.541	0.183	0.652	GATSL3	660	GATSL3	680
chr3	48669764	48674426	4662	0.541	0.229	0.624	SLC26A6	779	SLC26A6	-816
chr3	133291084	133294569	3485	0.541	0.51	0.449	CDV3	7	CDV3	393
chr4	175203530	175206462	2932	0.541	0.373	0.535	CEP44	-58	CEP44	-58
chr5	141059011	141063288	4277	0.541	0.447	0.489	ARAP3	621	ARAP3	651
chr1	182357939	182362457	4518	0.54	0.416	0.506	GLUL	341	GLUL	341
chr1	227503277	227507675	4398	0.54	0.373	0.533	CDC42BPA	-61	CDC42BPA	350
chr17	3569988	3574212	4224	0.54	0.43	0.498	EMC6	-8	EMC6	84
chr2	198379278	198381891	2613	0.54	0.557	0.42	MOB4	29	MOB4	-182
chr20	34541048	34543611	2563	0.54	0.437	0.493	SCAND1	219	SCAND1	219
chr3	169489269	169492329	3060	0.54	0.409	0.511	MYNN	-53	MYNN	-53	rs10936599;Bladder_cancer;rs10936599;Celiac_disease;rs10936599;Chronic_lymphocytic_leukemia;rs10936599;Colorectal_cancer;rs10936599;Multiple_myeloma;rs10936599;Multiple_sclerosis;rs10936599;Telomere_length
chr5	127417409	127421039	3630	0.54	0.393	0.521	SLC12A2	-233	SLC12A2	-258
chr9	139551807	139567462	15655	0.54	0.568	0.413	EGFL7	-605	EGFL7	-589
chr10	17657375	17661974	4599	0.539	0.513	0.445	PTPLA	-298	HACD1	-301
chr12	27089615	27092885	3270	0.539	0.515	0.444	ASUN	4	ASUN	4
chr13	103449519	103454250	4731	0.539	0.616	0.382	BIVM	324	KDELC1	-480
chr14	94441519	94445052	3533	0.539	0.407	0.511	ASB2	-148	ASB2	-209
chr18	2654416	2657385	2969	0.539	0.489	0.46	SMCHD1	15	SMCHD1	15
chr19	2474624	2477645	3021	0.539	0.431	0.496	GADD45B	10	GADD45B	12
chr19	47216515	47222191	5676	0.539	0.532	0.433	PRKD2	500	PRKD2	1031
chr22	39708416	39717168	8752	0.539	0.489	0.46	SNORD83A	-1480	RNU86	109
chr8	124663690	124667176	3486	0.539	0.401	0.515	KLHL38	-243	KLHL38	-243
chr9	131870292	131876210	5918	0.539	0.531	0.434	PPP2R4	23	PPP2R4	24	rs7849270;Blood_metabolite_ratios
chr12	6714103	6718351	4248	0.538	0.467	0.472	CHD4	307	CHD4	372
chr15	85522170	85526731	4561	0.538	0.408	0.509	PDE8A	707	PDE8A	707
chr2	63814578	63817958	3380	0.538	0.553	0.419	MDH1	-98	MDH1	-16
chr22	39266721	39269827	3106	0.538	0.646	0.363	CBX6	45	CBX6	65
chr7	44923037	44926460	3423	0.538	0.452	0.482	RP4-673M15.1	197	PURB	236
chr9	37463423	37466896	3473	0.538	0.521	0.438	ZBTB5	237	ZBTB5	248
chr9	127702126	127705367	3241	0.538	0.335	0.553	GOLGA1	-368	GOLGA1	-360
chr10	3106693	3112924	6231	0.537	0.534	0.429	PFKP	97	PFKP	97
chr11	57192452	57196553	4101	0.537	0.245	0.608	SLC43A3	-84	SLC43A3	58
chr12	14921686	14926045	4359	0.537	0.379	0.525	HIST4H4	200	HIST4H4	200
chr15	68568600	68571953	3353	0.537	0.376	0.528	RP11-315D16.4	56	FEM1B	136
chr16	31467900	31472677	4777	0.537	0.497	0.452	ARMC5	21	ARMC5	-28
chr19	5621421	5624820	3399	0.537	0.457	0.477	SAFB	-8	SAFB	75
chr19	42719943	42726212	6269	0.537	0.662	0.351	DEDD2	-1183	DEDD2	-1133
chr2	97534208	97538711	4503	0.537	0.744	0.3	SEMA4C	-751	SEMA4C	-724
chr5	55289201	55292494	3293	0.537	0.404	0.51	IL6ST	-26	IL6ST	-26
chr6	111134779	111139142	4363	0.537	0.399	0.513	CDK19	-120	CDK19	-125
chr1	201345144	201348433	3289	0.536	0.677	0.34	TNNT2	1	TNNT2	40	rs12564445;Cardiac_Troponin-T_levels
chr11	61581347	61585865	4518	0.536	0.389	0.517	FADS1	14	FADS2	-68
chr14	52117220	52120347	3127	0.536	0.583	0.398	FRMD6	119	FRMD6	208
chr17	55332009	55335873	3864	0.536	0.565	0.409	MSI2	47	MSI2	11
chr18	18689760	18693226	3466	0.536	0.468	0.47	ROCK1	319	ROCK1	319
chr19	49375308	49377295	1987	0.536	0.605	0.385	PPP1R15A	653	PPP1R15A	653
chr2	30368262	30371498	3236	0.536	0.474	0.466	YPEL5	8	YPEL5	131
chr3	124773115	124778782	5667	0.536	0.388	0.519	HEG1	-1146	HEG1	-1146
chr4	80992400	80995412	3012	0.536	0.541	0.424	ANTXR2	-52	ANTXR2	571
chr4	174253754	174257405	3651	0.536	0.616	0.377	HMGB2	-37	HMGB2	16
chr5	10352213	10355378	3165	0.536	0.431	0.491	MARCH6	-19	MARCH6	45
chr5	178052531	178055314	2783	0.536	0.6	0.387	CLK4	109	CLK4	132
chr8	119122581	119125758	3177	0.536	0.382	0.521	EXT1	-77	EXT1	-111
chr1	23493738	23496851	3113	0.535	0.649	0.355	LUZP1	16	LUZP1	57
chr10	61664751	61667914	3163	0.535	0.548	0.418	CCDC6	82	CCDC6	82
chr11	128390267	128393859	3592	0.535	0.484	0.458	ETS1	33	ETS1	142
chr18	23669035	23672313	3278	0.535	0.463	0.471	SS18	-85	SS18	-63
chr20	35199939	35204455	4516	0.535	0.549	0.417	TGIF2	188	TGIF2	188
chr5	86562769	86565687	2918	0.535	0.52	0.435	RASA1	-521	RASA1	159
chr7	86780354	86783658	3304	0.535	0.464	0.469	DMTF1	78	DMTF1	137
chr1	28695323	28698996	3673	0.534	0.702	0.321	PHACTR4	905	PHACTR4	1067
chr1	32402156	32405673	3517	0.534	0.509	0.44	PTP4A2	74	PTP4A2	74
chr1	51432599	51437341	4742	0.534	0.367	0.528	CDKN2C	604	CDKN2C	604
chr11	114269410	114272648	3238	0.534	0.358	0.534	C11orf71	110	RBM7	-221
chr20	21282772	21285480	2708	0.534	0.5	0.447	XRN2	144	XRN2	185
chr22	44418167	44421656	3489	0.534	0.358	0.533	PARVB	-245	PARVB	-245
chr3	183871247	183875670	4423	0.534	0.446	0.48	DVL3	109	DVL3	175
chr4	56411162	56414545	3383	0.534	0.471	0.464	CLOCK	195	CLOCK	223
chr8	27166838	27169988	3150	0.534	0.719	0.311	TRIM35	342	TRIM35	423
chr10	72162983	72165634	2651	0.533	0.317	0.558	EIF4EBP2	174	EIF4EBP2	448
chr14	102274639	102278205	3566	0.533	0.639	0.358	PPP2R5C	181	PPP2R5C	283
chr15	59224193	59227352	3159	0.533	0.394	0.51	SLTM	-15	SLTM	80
chr16	30967401	30970544	3143	0.533	0.576	0.398	SETD1A	358	SETD1A	358
chr2	105951899	105955400	3501	0.533	0.709	0.316	C2orf49	-166	C2orf49	-166
chr4	1712601	1718392	5791	0.533	0.414	0.498	RP11-572O17.1	949	SLBP	-1028
chr4	53521523	53527263	5740	0.533	0.511	0.438	USP46	1064	USP46	1109
chr6	13710076	13713733	3657	0.533	0.429	0.489	RANBP9	-108	RANBP9	-108
chr7	90892266	90895282	3016	0.533	0.548	0.415	FZD1	-8	FZD1	-8
chr8	124284813	124288584	3771	0.533	0.454	0.473	ZHX1	26	ZHX1-C8orf76	29
chr10	104152866	104158697	5831	0.532	0.329	0.548	NFKB2	319	NFKB2	429
chr17	48796108	48798113	2005	0.532	0.652	0.35	LUC7L3	121	LUC7L3	185
chr6	30522358	30526155	3797	0.532	0.42	0.493	PRR3	-406	PRR3	-229
chr1	151252499	151256440	3941	0.531	0.552	0.41	RP11-126K1.2	-64	ZNF687	-318
chr5	179246258	179250984	4726	0.531	0.247	0.598	SQSTM1	701	SQSTM1	780
chr6	31587119	31592261	5142	0.531	0.53	0.424	SNORA38	-1165	SNORA38	-1165
chr1	54869904	54873779	3875	0.53	0.679	0.33	SSBP3	55	SSBP3	227
chr12	122458566	122461333	2767	0.53	0.54	0.416	BCL7A	158	BCL7A	158
chr16	31043240	31046311	3071	0.53	0.461	0.465	STX4	-36	STX4	-36
chr16	67061948	67065010	3062	0.53	0.415	0.493	CBFB	332	CBFB	430
chr17	1551480	1554871	3391	0.53	0.422	0.488	RILP	196	RILP	217
chr19	3979710	3986967	7257	0.53	0.526	0.425	SNORD37	-768	SNORD37	-768
chr19	41219540	41224507	4967	0.53	0.323	0.55	ADCK4	767	ADCK4	767	rs28493229;Kawasaki_disease
chr2	135674676	135677767	3091	0.53	0.564	0.401	AC016725.4	19	CCNT2-AS1	-45
chr3	73669363	73675591	6228	0.53	0.324	0.55	PDZRN3-AS1	-241	PDZRN3-AS1	-241
chr4	48780765	48783816	3051	0.53	0.429	0.485	FRYL	-2	FRYL	26
chr5	135466655	135470928	4273	0.53	0.537	0.417	SMAD5	256	SMAD5	258
chr6	52928959	52932046	3087	0.53	0.455	0.468	FBXO9	246	FBXO9	246
chr14	76445836	76453603	7767	0.529	0.386	0.509	TGFB3	-385	TGFB3	-1354
chr15	51056446	51059918	3472	0.529	0.476	0.453	SPPL2A	-177	SPPL2A	-272
chr17	45972086	45975098	3012	0.529	0.473	0.456	SP2	77	SP2	77
chr19	47613959	47617751	3792	0.529	0.835	0.232	ZC3H4	-369	ZC3H4	1154
chr2	148600253	148603654	3401	0.529	0.421	0.488	ACVR2A	-132	ACVR2A	-132
chr3	52563193	52572120	8927	0.529	0.71	0.309	NT5DC2	137	NT5DC2	137
chr1	31537031	31539497	2466	0.528	0.742	0.288	PUM1	267	PUM1	300
chr2	27271987	27276240	4253	0.528	0.487	0.446	AGBL5	-432	AGBL5	-377
chr20	62580312	62589269	8957	0.528	0.488	0.445	AL118506.1	-216	UCKL1-AS1	54
chr6	160112755	160115860	3105	0.528	0.345	0.533	SOD2	3	SOD2	46
chr7	138144141	138146570	2429	0.528	0.617	0.366	TRIM24	176	TRIM24	277
chr10	73974435	73978392	3957	0.527	0.591	0.38	ASCC1	-367	ASCC1	-214
chr14	103522217	103525587	3370	0.527	0.4	0.497	CDC42BPB	-103	CDC42BPB	-160
chr14	105935454	105943695	8241	0.527	0.583	0.386	CRIP2	276	CRIP2	300
chr15	72520563	72525664	5101	0.527	0.216	0.611	PKM	341	PKM	614
chr17	6924802	6927885	3083	0.527	0.423	0.483	BCL6B	5	BCL6B	-25
chr17	72425551	72430949	5398	0.527	0.315	0.55	GPRC5C	584	GPRC5C	584
chr6	53529006	53532006	3000	0.527	0.57	0.394	KLHL31	0	KLHL31	0
chr1	209847092	209850284	3192	0.526	0.469	0.455	G0S2	-76	G0S2	19
chr15	57997339	58000785	3446	0.526	0.505	0.432	POLR2M	140	POLR2M	344
chr16	24549816	24553151	3335	0.526	0.401	0.496	RBBP6	-32	RBBP6	576
chr19	4516216	4521842	5626	0.526	0.122	0.668	PLIN4	-1313	PLIN4	-1313
chr2	182754890	182758422	3532	0.526	0.353	0.526	SSFA2	-25	SSFA2	214
chr20	56283388	56288092	4704	0.526	0.4	0.496	PMEPA1	-95	PMEPA1	-70
chr4	125631795	125635560	3765	0.526	0.35	0.528	ANKRD50	210	ANKRD50	210
chr6	109329144	109332179	3035	0.526	0.356	0.523	SESN1	97	SESN1	97
chr14	102782213	102787630	5417	0.525	0.317	0.547	ZNF839	-713	ZNF839	-713
chr18	810674	813834	3160	0.525	0.537	0.41	YES1	13	YES1	73
chr20	44460884	44464342	3458	0.525	0.438	0.471	SNX21	80	SNX21	144
chr21	44845371	44848508	3137	0.525	0.546	0.406	SIK1	69	SIK1	63
chr22	50621200	50627203	6003	0.525	0.637	0.349	TRABD	-142	TRABD	-158
chr5	141301780	141305830	4050	0.525	0.469	0.452	KIAA0141	386	KIAA0141	421
chr6	5259817	5263040	3223	0.525	0.651	0.341	FARS2	152	FARS2	-155
chr7	108164705	108168342	3637	0.525	0.539	0.408	PNPLA8	-8	PNPLA8	239
chr8	41520393	41524308	3915	0.525	0.436	0.474	ANK1	429	ANK1	454
chr1	153699341	153702066	2725	0.524	0.527	0.415	INTS3	137	INTS3	137
chr10	99184331	99188764	4433	0.524	0.654	0.338	PGAM1	631	PGAM1	521
chr2	18739463	18745227	5764	0.524	0.464	0.454	RDH14	-399	RDH14	-386
chr2	114512697	114515514	2817	0.524	0.483	0.442	SLC35F5	92	SLC35F5	165
chr4	6781601	6786396	4795	0.524	0.357	0.521	KIAA0232	-460	KIAA0232	-460
chr4	39977650	39980519	2869	0.524	0.58	0.382	PDS5A	492	PDS5A	492
chr9	86321055	86324675	3620	0.524	0.332	0.535	UBQLN1	-16	UBQLN1	303
chr1	35657122	35659647	2525	0.523	0.477	0.445	SFPQ	365	SFPQ	359
chr10	102755057	102760984	5927	0.523	0.647	0.34	LZTS2	1192	LZTS2	1157
chr11	62472484	62478546	6062	0.523	0.434	0.471	GNG3	386	BSCL2	-336
chr14	66973084	66976782	3698	0.523	0.478	0.445	GPHN	78	GPHN	809
chr2	54341480	54343573	2093	0.523	0.391	0.498	ACYP2	-13	ACYP2	117
chr20	23028878	23031878	3000	0.523	0.202	0.614	THBD	0	THBD	-77	rs3176130;PR_interval_in_Tripanosoma_cruzi_seropositivity
chr8	144677810	144681573	3763	0.523	0.301	0.553	EEF1D	-96	EEF1D	-133
chr8	145156920	145161259	4339	0.523	0.404	0.49	SHARPIN	4	SHARPIN	49
chr9	14312166	14318768	6602	0.523	0.611	0.362	NFIB	-886	NFIB	-1422
chr1	23749583	23754199	4616	0.522	0.359	0.516	TCEA3	-658	TCEA3	-619
chr1	157106288	157109674	3386	0.522	0.371	0.509	ETV3	146	ETV3	196
chr11	66382976	66386113	3137	0.522	0.426	0.475	RBM14	-69	RBM14	492
chr12	70635769	70638954	3185	0.522	0.425	0.475	RP11-611E13.2	-221	CNOT2	-132
chr15	83734065	83737346	3281	0.522	0.476	0.444	BTBD1	198	MIR4515	-381
chr15	92395424	92398672	3248	0.522	0.225	0.599	SLCO3A1	-37	SLCO3A1	111
chr16	68296932	68299962	3030	0.522	0.313	0.545	SLC7A6	15	SLC7A6	29
chr16	83931230	83934546	3316	0.522	0.287	0.56	MLYCD	158	MLYCD	159
chr7	151327649	151330939	3290	0.522	0.45	0.46	PRKAG2	145	PRKAG2	50
chr9	34988137	34994699	6562	0.522	0.628	0.35	DNAJB5	1156	DNAJB5	1152
chr12	122905616	122908679	3063	0.521	0.436	0.467	CLIP1	-12	CLIP1	-31
chr14	71372611	71375955	3344	0.521	0.091	0.68	PCNX	162	PCNX	162
chr15	72408607	72412234	3627	0.521	0.373	0.505	MYO9A	2	MYO9A	20
chr2	55842300	55846924	4624	0.521	0.49	0.434	SMEK2	111	SMEK2	248
chr20	47893102	47897323	4221	0.521	0.447	0.461	ZFAS1	34	ZFAS1	34
chr3	42844425	42848159	3734	0.521	0.485	0.437	ACKR2	49	HIGD1A	-265
chr3	142718809	142721938	3129	0.521	0.471	0.446	U2SURP	2	U2SURP	2
chr7	1080574	1086126	5552	0.521	0.539	0.404	GPR146	-11564	GPR146	-858
chr7	17978472	17981771	3299	0.521	0.44	0.465	SNX13	-4	SNX13	10
chr1	29506777	29509709	2932	0.52	0.454	0.455	SRSF4	151	SRSF4	394
chr14	56044542	56048860	4318	0.52	0.465	0.448	KTN1-AS1	91	KTN1-AS1	109
chr17	49335898	49339449	3551	0.52	0.637	0.342	UTP18	-215	UTP18	-223
chr22	47132604	47135658	3054	0.52	0.553	0.394	CERK	-27	CERK	21
chr4	2468577	2472217	3640	0.52	0.578	0.379	RNF4	-266	RNF4	-397
chr5	6712177	6716254	4077	0.52	0.498	0.427	PAPD7	-502	PAPD7	-502
chr5	43118944	43123100	4156	0.52	0.49	0.433	ZNF131	-587	ZNF131	20
chr7	137685182	137688134	2952	0.52	0.623	0.351	CREB3L2	135	CREB3L2	189
chr1	172500525	172504826	4301	0.519	0.404	0.484	SUCO	319	SUCO	418
chr10	116579169	116583222	4053	0.519	0.37	0.505	FAM160B1	-307	FAM160B1	-307
chr13	77598678	77602785	4107	0.519	0.473	0.441	FBXL3	554	FBXL3	600
chr2	44393180	44397651	4471	0.519	0.482	0.436	RP11-559M23.1	583	PPM1B	-526
chr5	57754185	57757236	3051	0.519	0.293	0.553	PLK2	377	PLK2	256
chr5	79550355	79553777	3422	0.519	0.457	0.451	SERINC5	-168	SERINC5	-165
chr7	77324228	77328048	3820	0.519	0.501	0.424	RSBN1L	-329	RSBN1L	396
chr19	1240197	1243318	3121	0.518	0.451	0.454	ATP5D	9	ATP5D	9
chr20	25227204	25230204	3000	0.518	0.538	0.399	PYGB	0	PYGB	-1
chr22	42227608	42231329	3721	0.518	0.47	0.442	SREBF2	360	SREBF2	386
chr9	19048073	19050894	2821	0.518	0.455	0.451	RRAGA	112	RRAGA	112
chr1	169071861	169080726	8865	0.517	0.717	0.288	ATP1B1	733	ATP1B1	347	rs1320976;QT_interval
chr12	57996904	58000185	3281	0.517	0.528	0.404	DTX3	-59	DTX3	140
chr12	111019625	111022625	3000	0.517	0.35	0.515	PPTC7	0	PPTC7	-61
chr2	12854241	12859863	5622	0.517	0.352	0.514	TRIB2	-8	TRIB2	55
chr3	45729457	45732582	3125	0.517	0.543	0.396	SACM1L	69	SACM1L	266
chr6	41019542	41022542	3000	0.517	0.524	0.407	APOBEC2	0	APOBEC2	103
chr6	99872104	99874707	2603	0.517	0.473	0.438	PNISR	-198	PNISR	-198
chr7	112119613	112123016	3403	0.517	0.525	0.406	LSMEM1	269	LSMEM1	249
chr11	64544313	64547946	3633	0.516	0.484	0.43	SF1	73	SF1	187
chr20	61146159	61153009	6850	0.516	0.579	0.373	C20orf166-AS1	-851	C20orf166-AS1	-816
chr22	38002185	38006448	4263	0.516	0.569	0.378	GGA1	-164	GGA1	-164
chr4	87926598	87930097	3499	0.516	0.448	0.453	AFF1	-73	AFF1	195
chr5	158689157	158691704	2547	0.516	0.609	0.354	UBLCP1	342	UBLCP1	342
chr6	36952314	36955806	3492	0.516	0.429	0.464	MTCH1	14	MTCH1	267
chr6	119213865	119217194	3329	0.516	0.481	0.432	MCM9	-9	ASF1A	289
chr10	32666139	32669528	3389	0.515	0.622	0.343	EPC1	-107	EPC1	-107
chr11	2418462	2424822	6360	0.515	0.359	0.506	TSSC4	-75	TSSC4	-75
chr15	67356442	67359759	3317	0.515	0.421	0.469	SMAD3	-82	SMAD3	-94
chr15	90542261	90546621	4360	0.515	0.575	0.372	ZNF710	-182	ZNF710	-281
chr16	3506484	3509708	3224	0.515	0.441	0.456	NAA60	19	NAA60	105
chr16	57479895	57482940	3045	0.515	0.551	0.388	COQ9	9	CIAPIN1	-48
chr17	71305175	71309234	4059	0.515	0.491	0.425	CDC42EP4	928	CDC42EP4	939
chr19	55657406	55662222	4816	0.515	0.632	0.338	TNNT1	747	TNNT1	908
chr5	52082330	52085488	3158	0.515	0.534	0.398	CTD-2288O8.1	-49	PELO	136
chr5	175968011	175972082	4071	0.515	0.498	0.421	CDHR2	535	CDHR2	535
chr6	26122638	26126833	4195	0.515	0.449	0.45	HIST1H2AC	305	HIST1H2AC	363
chr6	137538151	137542086	3935	0.515	0.245	0.577	IFNGR1	381	IFNGR1	449
chr1	153934115	153937325	3210	0.514	0.494	0.422	SLC39A1	-105	SLC39A1	124
chr11	108091863	108095342	3479	0.514	0.502	0.417	ATM	44	ATM	44
chr12	6796565	6799783	3218	0.514	0.399	0.48	ZNF384	284	ZNF384	367
chr14	24614288	24618102	3814	0.514	0.506	0.414	RNF31	100	PSME2	-340
chr16	30796033	30799700	3667	0.514	0.461	0.441	ZNF629	657	ZNF629	657
chr20	44033196	44038146	4950	0.514	0.237	0.58	DBNDD2	-175	DBNDD2	444
chr3	53288186	53291968	3782	0.514	0.502	0.417	TKT	-30	TKT	53
chr5	56468274	56472114	3840	0.514	0.41	0.473	GPBP1	251	GPBP1	420
chr6	34356677	34361951	5274	0.514	0.53	0.4	NUDT3	1137	NUDT3	1143
chr7	72935102	72937616	2514	0.514	0.543	0.392	BAZ1B	243	BAZ1B	256
chr1	41706161	41709441	3280	0.513	0.445	0.451	SCMH1	-13	SCMH1	14
chr12	10363903	10368860	4957	0.513	0.296	0.542	GABARAPL1	343	GABARAPL1	893
chr16	11889078	11892623	3545	0.513	0.333	0.519	ZC3H7A	235	ZC3H7A	264
chr7	101457458	101462419	4961	0.513	0.519	0.405	CUX1	638	CUX1	651
chr7	105922942	105927709	4767	0.513	0.488	0.423	NAMPT	42	NAMPT	313
chr10	69454493	69457409	2916	0.512	0.669	0.31	CTNNA3	-24	CTNNA3	-2
chr17	80054110	80057752	3642	0.512	0.554	0.382	FASN	277	FASN	175
chr4	23890158	23893106	2948	0.512	0.624	0.339	PPARGC1A	26	PPARGC1A	68
chr5	133510766	133514229	3463	0.512	0.433	0.457	SKP1	-87	SKP1	227
chr7	150064727	150069330	4603	0.512	0.434	0.456	REPIN1	560	REPIN1	1150
chr8	141643609	141647218	3609	0.512	0.465	0.437	AGO2	232	AGO2	233
chr9	21333305	21336718	3413	0.512	0.692	0.296	KLHL9	229	KLHL9	418
chr9	98635294	98639565	4271	0.512	0.446	0.449	LINC00476	440	ERCC6L2	-470
chr10	65027326	65030777	3451	0.511	0.512	0.407	JMJD1C	-38	JMJD1C	-68
chr11	12182202	12185202	3000	0.511	0.133	0.64	MICAL2	0	MICAL2	77
chr12	49410769	49414216	3447	0.511	0.439	0.451	PRKAG1	39	PRKAG1	39
chr13	48875873	48879410	3537	0.511	0.305	0.534	LINC00441	156	LINC00441	156
chr2	33170598	33173868	3270	0.511	0.639	0.328	LTBP1	-135	LTBP1	-135
chr2	198316971	198319668	2697	0.511	0.363	0.498	COQ10B	103	COQ10B	89
chr20	57224827	57228562	3735	0.511	0.482	0.424	STX16	34	STX16	386
chr4	71766501	71769346	2845	0.511	0.573	0.368	MOB1B	-129	MOB1B	-133
chr7	6412804	6415778	2974	0.511	0.677	0.304	RAC1	98	RAC1	166
chr8	81397364	81400038	2674	0.511	0.349	0.506	ZBTB10	254	ZBTB10	254
chr1	161013887	161017267	3380	0.51	0.481	0.425	USF1	180	USF1	192
chr10	103576675	103579545	2870	0.51	0.549	0.382	MGEA5	65	MGEA5	112
chr11	111894632	111899247	4615	0.51	0.416	0.464	DLAT	620	DLAT	1402
chr12	115119895	115123974	4079	0.51	0.469	0.431	TBX3	35	TBX3	35
chr13	20531317	20534854	3537	0.51	0.397	0.475	ZMYM2	163	ZMYM2	112
chr16	58662031	58665041	3010	0.51	0.445	0.446	CNOT1	202	CNOT1	254
chr2	62420198	62425835	5637	0.51	0.245	0.57	B3GNT2	-231	B3GNT2	-245
chr9	4739112	4743351	4239	0.51	0.434	0.452	AK3	-4	AK3	78
chr15	91071507	91075095	3588	0.509	0.457	0.438	CRTC3	2	CRTC3	184
chr15	91426141	91429775	3634	0.509	0.285	0.543	FES	260	FES	271
chr17	76121601	76129988	8387	0.509	0.546	0.383	TMC6	-931	TMC6	-933
chr2	65214425	65218169	3744	0.509	0.388	0.48	SLC1A4	-237	SLC1A4	-197
chr3	160116139	160120175	4036	0.509	0.564	0.372	SMC4	-112	SMC4	-189
chr6	4018298	4023299	5001	0.509	0.581	0.361	RP3-406P24.3	651	PRPF4B	-770
chr9	80644874	80648292	3418	0.509	0.398	0.474	GNAQ	-209	GNAQ	-218
chr1	16081653	16089498	7845	0.508	0.404	0.468	FBLIM1	321	FBLIM1	321
chr1	32039674	32044134	4460	0.508	0.218	0.583	TINAGL1	-211	TINAGL1	-181
chr12	31475359	31480369	5010	0.508	0.666	0.307	AC024940.1	615	FLJ13224	615
chr14	23774651	23777675	3024	0.508	0.599	0.348	BCL2L2-PABPN1	-12	BCL2L2	95
chr17	73451396	73455839	4443	0.508	0.495	0.412	KIAA0195	887	KIAA0195	954
chr18	29670753	29674179	3426	0.508	0.342	0.507	RNF138	-186	RNF138	-102
chr2	98610746	98614167	3421	0.508	0.358	0.497	TMEM131	-68	TMEM131	-102
chr3	8541787	8545523	3736	0.508	0.405	0.468	LMCD1	84	LMCD1	163
chr9	35537128	35540682	3554	0.508	0.307	0.528	RUSC2	-71	RUSC2	277
chr1	114470423	114474002	3579	0.507	0.525	0.392	HIPK1	-119	HIPK1-AS1	-65
chr10	99471734	99475950	4216	0.507	0.44	0.445	MARVELD1	362	MARVELD1	378
chr16	12008095	12011556	3461	0.507	0.437	0.447	GSPT1	-48	GSPT1	0
chr16	22216102	22219255	3153	0.507	0.49	0.414	EEF2K	76	EEF2K	87
chr17	19548953	19554663	5710	0.507	0.345	0.503	ALDH3A2	-30	ALDH3A2	-255
chr2	27578469	27580813	2344	0.507	0.609	0.341	GTF3C2	227	GTF3C2	260
chr3	98449747	98453159	3412	0.507	0.4	0.47	ST3GAL6-AS1	39	ST3GAL6-AS1	42
chr4	71552773	71555524	2751	0.507	0.531	0.389	UTP3	-47	UTP3	-47
chr4	79695730	79699065	3335	0.507	0.414	0.461	BMP2K	-134	BMP2K	-134
chr4	146858049	146860769	2720	0.507	0.201	0.593	ZNF827	214	ZNF827	703
chr1	156021983	156027190	5207	0.506	0.519	0.394	LAMTOR2	4	LAMTOR2	70
chr1	212780511	212783643	3132	0.506	0.464	0.429	ATF3	66	ATF3	108
chr10	101489595	101494376	4781	0.506	0.372	0.486	CUTC	9	CUTC	28	rs2281636;Obesity-related_traits
chr17	48171406	48174600	3194	0.506	0.44	0.443	PDK2	-97	PDK2	-55
chr2	204398443	204401929	3486	0.506	0.528	0.39	RAPH1	-53	RAPH1	-128
chr3	114864612	114867973	3361	0.506	0.422	0.454	ZBTB20	-174	ZBTB20	-165
chr1	21111406	21114681	3275	0.505	0.492	0.41	HP1BP3	90	HP1BP3	138
chr1	41326482	41330103	3621	0.505	0.355	0.494	CITED4	-274	CITED4	-274
chr10	22604114	22606840	2726	0.505	0.531	0.387	COMMD3-BMI1	117	COMMD3	166
chr10	93168424	93171541	3117	0.505	0.276	0.544	HECTD2	-113	HECTD2	-59
chr11	60926874	60930487	3613	0.505	0.498	0.406	VPS37C	409	VPS37C	236
chr14	23832919	23836812	3893	0.505	0.566	0.364	EFS	-23	EFS	-23
chr2	179313984	179317252	3268	0.505	0.28	0.54	PRKRA	-127	PRKRA	-134
chr8	42750094	42753574	3480	0.505	0.468	0.425	RNF170	15	RNF170	32
chr1	235665851	235669281	3430	0.504	0.328	0.509	B3GALNT2	156	B3GALNT2	215
chr11	82609652	82613719	4067	0.504	0.523	0.39	PRCP	-46	PRCP	-128
chr11	124668763	124671577	2814	0.504	0.492	0.409	MSANTD2	109	MSANTD2	129
chr14	59653928	59656916	2988	0.504	0.442	0.439	DAAM1	6	DAAM1	42
chr16	24739192	24742533	3341	0.504	0.413	0.457	TNRC6A	-153	TNRC6A	-186
chr2	65657811	65660794	2983	0.504	0.472	0.421	SPRED2	9	SPRED2	354
chr2	201169541	201173165	3624	0.504	0.526	0.388	SPATS2L	-77	SPATS2L	-2
chr4	1339553	1342669	3116	0.504	0.536	0.381	UVSSA	8	UVSSA	8
chr5	95065599	95068669	3070	0.504	0.569	0.361	RHOBTB3	256	RHOBTB3	285
chr6	43019937	43023566	3629	0.504	0.551	0.371	CUL7	-68	CUL7	-68
chr7	30633206	30636307	3101	0.504	0.507	0.399	AC005154.6	-331	GARS	576
chr8	62600512	62604610	4098	0.504	0.634	0.321	ASPH	-153	ASPH	-153
chr1	70818945	70823382	4437	0.503	0.512	0.395	HHLA3	529	HHLA3	671
chr10	5930034	5934429	4395	0.503	0.487	0.41	FBXO18	21	FBXO18	66
chr10	74855108	74857992	2884	0.503	0.435	0.442	P4HA1	58	P4HA1	182
chr11	62553308	62557220	3912	0.503	0.443	0.438	TMEM179B	366	TMEM179B	391
chr13	111765592	111769268	3676	0.503	0.626	0.325	ARHGEF7	-193	ARHGEF7	-193
chr3	107808356	107811220	2864	0.503	0.627	0.324	CD47	73	CD47	147
chr3	141594006	141597061	3055	0.503	0.304	0.522	ATP1B3	49	ATP1B3	64
chr4	39697904	39701311	3407	0.503	0.526	0.387	UBE2K	-56	UBE2K	-56
chr5	179123980	179127495	3515	0.503	0.5	0.402	CANX	-169	CANX	-192
chr7	155434978	155439200	4222	0.503	0.589	0.348	AC009403.2	6	LOC100506302	11
chr1	92350212	92352913	2701	0.502	0.38	0.474	TGFBR3	225	TGFBR3	274
chr1	200706135	200709818	3683	0.502	0.377	0.477	CAMSAP2	-709	CAMSAP2	-709
chr11	65475909	65481597	5688	0.502	0.462	0.424	KAT5	-713	KAT5	-719
chr12	93769984	93773853	3869	0.502	0.467	0.421	NUDT4	247	NUDT4P1	173
chr17	29149897	29153234	3337	0.502	0.608	0.335	CRLF3	124	CRLF3	213
chr17	60141176	60144088	2912	0.502	0.512	0.394	MED13	11	MED13	11
chr3	100117791	100121394	3603	0.502	0.403	0.461	LNP1	-444	LNP1	-444
chr4	1720834	1723808	2974	0.502	0.349	0.494	TMEM129	737	TMEM129	763
chr4	99180723	99184166	3443	0.502	0.466	0.422	RAP1GDS1	-123	RAP1GDS1	-82
chr4	106393644	106395921	2277	0.502	0.426	0.447	PPA2	362	PPA2	445
chr8	103423212	103427537	4325	0.502	0.373	0.479	UBR5	-305	UBR5	-457
chr1	1707892	1713008	5116	0.501	0.452	0.429	NADK	-221	NADK	-153
chr11	45166268	45170644	4376	0.501	0.456	0.426	PRDM11	-437	PRDM11	-437
chr19	530213	533213	3000	0.501	0.362	0.485	CDC34	0	CDC34	-19
chr3	28388828	28391552	2724	0.501	0.331	0.504	AZI2	-70	AZI2	428
chr5	10248411	10251591	3180	0.501	0.592	0.342	FAM173B	-1	FAM173B	20
chr6	90119724	90123974	4250	0.501	0.493	0.404	RRAGD	-60	RRAGD	146
chr9	130887865	130891938	4073	0.501	0.426	0.445	PTGES2	87	PTGES2	566
chr9	139375518	139380325	4807	0.501	0.541	0.374	C9orf163	-25	C9orf163	-25
chr1	45984750	45989649	4899	0.5	0.402	0.459	PRDX1	327	PRDX1	411
chr11	61127039	61131469	4430	0.5	0.321	0.508	CYB561A3	67	TMEM138	-218
chr11	64525938	64529269	3331	0.5	0.592	0.341	PYGM	-157	PYGM	584
chr12	56655336	56663405	8069	0.5	0.358	0.486	COQ10A	-1271	COQ10A	-1271
chr14	103850336	103853674	3338	0.5	0.467	0.418	MARK3	128	MARK3	305
chr15	66584389	66587861	3472	0.5	0.532	0.378	DIS3L	241	DIS3L	206
chr19	1648851	1653838	4987	0.5	0.461	0.422	TCF3	-600	TCF3	984
chr19	44096681	44102190	5509	0.5	0.402	0.458	IRGQ	241	IRGQ	852
chr19	51009244	51019124	9880	0.5	0.586	0.344	JOSD2	161	JOSD2	232
chr22	42464511	42474151	9640	0.5	0.394	0.464	FAM109B	-923	FAM109B	-923
chr22	42474198	42478018	3820	0.5	0.34	0.497	SMDT1	410	SMDT1	414
chr4	144433563	144436467	2904	0.5	0.444	0.434	SMARCA5	400	SMARCA5	400
chr5	131131051	131134699	3648	0.5	0.316	0.511	FNIP1	-165	FNIP1	-119
chr7	150651303	150654559	3256	0.5	0.557	0.363	KCNH2	63	KCNH2	-14
chr8	38242320	38247139	4819	0.5	0.611	0.33	LETM2	711	LETM2	81
chr10	45472738	45476705	3967	0.499	0.281	0.532	C10orf10	-463	C10orf10	-391
chr12	26347145	26350348	3203	0.499	0.432	0.439	SSPN	141	SSPN	241
chr14	35588882	35593290	4408	0.499	0.487	0.405	KIAA0391	35	KIAA0391	-440
chr19	17355144	17358823	3679	0.499	0.413	0.45	NR2F6	-234	NR2F6	-832
chr19	40787048	40792802	5754	0.499	0.541	0.372	AKT2	-853	MIR641	-1377
chr19	41254328	41258353	4025	0.499	0.444	0.432	C19orf54	57	SNRPA	-418
chr2	233411374	233416842	5468	0.499	0.477	0.411	EIF4E2	-653	MIR5001	1175
chr3	23985580	23989582	4002	0.499	0.339	0.496	NR1D2	-30	NR1D2	-30
chr4	84456017	84459523	3506	0.499	0.586	0.343	AGPAT9	207	AGPAT9	301
chr5	43555717	43558113	2396	0.499	0.447	0.43	PAIP1	264	PAIP1	280
chr1	25070094	25073372	3278	0.498	0.555	0.361	CLIC4	-114	CLIC4	-26
chr1	211749454	211754136	4682	0.498	0.246	0.552	SLC30A1	289	SLC30A1	304
chr10	7828984	7831639	2655	0.498	0.483	0.405	ATP5C1	172	ATP5C1	219
chr12	1700704	1705157	4453	0.498	0.487	0.403	FBXL14	401	FBXL14	401
chr15	99190059	99194260	4201	0.498	0.589	0.34	IGF1R	-40	IGF1R	392
chr16	30131548	30136130	4582	0.498	0.399	0.458	MAPK3	450	MAPK3	791
chr5	79701653	79707174	5521	0.498	0.442	0.431	ZFYVE16	480	ZFYVE16	582
chr6	114290418	114293479	3061	0.498	0.637	0.311	HDAC2	-60	HDAC2	-60
chr6	147522834	147527387	4553	0.498	0.241	0.555	STXBP5	-450	STXBP5	-383
chr6	170860437	170864513	4076	0.498	0.449	0.427	PSMB1	-46	PSMB1	-58
chr9	139868481	139874794	6313	0.498	0.368	0.476	PTGDS	-318	PTGDS	-318
chr1	100642842	100644477	1635	0.497	0.776	0.224	LRRC39	112	LRRC39	170
chr17	4044524	4048495	3971	0.497	0.333	0.497	CYB5D2	5	CYB5D2	48
chr2	220297727	220301095	3368	0.497	0.321	0.505	SPEG	-156	SPEG	-288
chr5	39072962	39076062	3100	0.497	0.462	0.417	RICTOR	-2	RICTOR	-2
chr6	88409904	88413888	3984	0.497	0.431	0.437	AKIRIN2	31	AKIRIN2	89
chr10	13748116	13751539	3423	0.496	0.805	0.204	FRMD4A	-70	PRPF18	120889
chr10	99256947	99260296	3349	0.496	0.384	0.464	UBTD1	-3	UBTD1	-17
chr13	76054586	76057718	3132	0.496	0.338	0.493	TBC1D4	98	TBC1D4	98
chr14	73523989	73527066	3077	0.496	0.472	0.41	RBM25	271	RBM25	307
chr15	35836755	35839753	2998	0.496	0.37	0.472	DPH6	115	DPH6-AS1	-141
chr16	87983376	87987920	4544	0.496	0.525	0.377	BANP	556	BANP	611
chr20	60716152	60720350	4198	0.496	0.388	0.462	PSMA7	235	PSMA7	263
chr3	123167105	123170109	3004	0.496	0.486	0.402	ADCY5	-2	ADCY5	-1215
chr9	36256712	36259621	2909	0.496	0.451	0.423	GNE	160	GNE	330
chr1	27691782	27695581	3799	0.495	0.142	0.612	MAP3K6	-298	MAP3K6	-324
chr11	57527176	57531903	4727	0.495	0.65	0.298	CTNND1	250	CTNND1	306
chr16	21609253	21612859	3606	0.495	0.568	0.349	METTL9	178	METTL9	260
chr18	25755910	25759403	3493	0.495	0.485	0.401	CDH2	-246	CDH2	-211
chr2	157290326	157294425	4099	0.495	0.378	0.466	GPD2	85	GPD2	411
chr3	191045538	191049825	4287	0.495	0.456	0.418	UTS2B	-276	UTS2B	644
chr7	106299942	106302597	2655	0.495	0.444	0.426	CCDC71L	173	CCDC71L	365
chr8	61427866	61431294	3428	0.495	0.486	0.4	RAB2A	86	RAB2A	112
chr12	54811648	54815078	3430	0.494	0.474	0.406	ITGA5	-119	LOC102724050	-205
chr14	63669848	63672662	2814	0.494	0.472	0.407	RHOJ	130	RHOJ	154
chr2	24581668	24585173	3505	0.494	0.405	0.448	ITSN2	-43	ITSN2	-23
chr3	50334790	50338399	3609	0.494	0.362	0.476	HYAL3	69	NAT6	258
chr4	10116218	10120073	3855	0.494	0.509	0.385	WDR1	206	WDR1	428
chr4	69214012	69216737	2725	0.494	0.523	0.374	YTHDC1	97	YTHDC1	450
chr6	86301161	86305378	4217	0.494	0.439	0.427	SNX14	254	SNX14	581
chr9	128507568	128511838	4270	0.494	0.454	0.418	PBX3	-13	PBX3	87
chr1	167597745	167601411	3666	0.493	0.555	0.355	RCSD1	-58	RCSD1	105
chr11	64083526	64088306	4780	0.493	0.492	0.393	PRDX5	263	PRDX5	357
chr12	122016091	122020538	4447	0.493	0.696	0.267	KDM2B	50	KDM2B	50
chr16	3331855	3335009	3154	0.493	0.334	0.491	ZNF263	-73	ZNF263	-54
chr3	150319957	150323156	3199	0.493	0.502	0.387	SELT	434	SELT	491
chr5	142148394	142152492	4098	0.493	0.323	0.498	ARHGAP26	472	ARHGAP26	152
chr8	22297001	22300384	3383	0.493	0.233	0.553	PPP3CC	44	PPP3CC	210
chr1	1508810	1511409	2599	0.492	0.388	0.456	SSU72	140	SSU72	153
chr1	2124680	2127713	3033	0.492	0.467	0.407	C1orf86	-16	C1orf86	18
chr10	14877623	14881617	3994	0.492	0.452	0.417	CDNF	301	CDNF	363
chr15	48935000	48939647	4647	0.492	0.446	0.42	FBN1	595	FBN1	662
chr16	30405239	30407980	2741	0.492	0.603	0.324	ZNF48	-130	ZNF48	-130
chr19	58984915	58989297	4382	0.492	0.426	0.432	CTD-2619J13.23	24	ZNF446	-424
chr20	39656230	39658957	2727	0.492	0.614	0.317	TOP1	136	TOP1	132
chr5	149623617	149625943	2326	0.492	0.649	0.295	CAMK2A	111	CAMK2A	44623
chr6	134272192	134275800	3608	0.492	0.36	0.474	TBPL1	-336	TBPL1	-304
chr9	88967682	88970430	2748	0.492	0.468	0.407	ZCCHC6	269	ZCCHC6	346
chr1	23669173	23672266	3093	0.491	0.474	0.402	HNRNPR	36	HNRNPR	138
chr11	2397023	2401067	4044	0.491	0.559	0.349	AC129929.5	177	CD81-AS1	177
chr12	104678959	104683942	4983	0.491	0.483	0.396	TXNRD1	305	TXNRD1	991
chr16	57834885	57838435	3550	0.491	0.33	0.49	KIFC3	-160	KIFC3	-221
chr17	7118943	7124756	5813	0.491	0.326	0.493	DLG4	1172	DLG4	-921
chr5	141486958	141489967	3009	0.491	0.307	0.505	NDFIP1	110	NDFIP1	139
chr5	179158394	179161324	2930	0.491	0.536	0.363	MAML1	9	MAML1	9
chr8	62625702	62628652	2950	0.491	0.342	0.483	ASPH	-22	ASPH	22
chr1	67517865	67521467	3602	0.49	0.419	0.434	SLC35D1	116	SLC35D1	414
chr10	35928680	35932123	3443	0.49	0.504	0.382	FZD8	-39	FZD8	-39
chr16	727975	735647	7672	0.49	0.463	0.406	STUB1	588	STUB1	1701
chr20	36660355	36663686	3331	0.49	0.567	0.342	RPRD1B	73	RPRD1B	73
chr3	196229139	196231901	2762	0.49	0.487	0.392	RNF168	119	RNF168	119
chr6	125282190	125285685	3495	0.49	0.356	0.472	RNF217	76	RNF217-AS1	236
chr6	126109651	126113334	3683	0.49	0.374	0.461	NCOA7	-508	NCOA7	-416
chr11	65147922	65156351	8429	0.489	0.255	0.534	SLC25A45	-964	SLC25A45	-964
chr16	54317568	54322241	4673	0.489	0.501	0.382	IRX3	771	IRX3	474
chr17	27914660	27921783	7123	0.489	0.574	0.336	RP11-68I3.7	1038	GIT1	-1611	rs3110496;Height
chr2	61238784	61250528	11744	0.489	0.452	0.412	PEX13	-40	PEX13	-155
chr2	153030707	153033399	2692	0.489	0.425	0.428	STAM2	453	STAM2	453
chr7	28724200	28727309	3109	0.489	0.431	0.425	CREB5	157	CREB5	157
chr8	110551067	110553905	2838	0.489	0.505	0.379	EBAG9	81	EBAG9	183
chrX	40593525	40596586	3061	0.489	0.474	0.398	MED14	-272	MED14	-251
chr1	47693372	47698887	5515	0.488	0.521	0.368	TAL1	-686	TAL1	1258
chr1	55012400	55015400	3000	0.488	0.317	0.494	ACOT11	0	ACOT11	94
chr10	13340690	13344949	4259	0.488	0.313	0.497	PHYH	-718	PHYH	-689
chr10	22290976	22293889	2913	0.488	0.454	0.41	DNAJC1	222	DNAJC1	218
chr11	32912927	32916379	3452	0.488	0.524	0.367	QSER1	-70	QSER1	-70
chr11	47372526	47375122	2596	0.488	0.398	0.443	MYBPC3	429	MYBPC3	429
chr13	28710401	28714655	4254	0.488	0.437	0.42	PAN3	-114	PAN3	-114
chr16	2081145	2085207	4062	0.488	0.333	0.484	SLC9A3R2	-95	SLC9A3R2	-88
chr17	77017395	77028650	11255	0.488	0.297	0.507	C1QTNF1-AS1	661	C1QTNF1-AS1	715
chr19	11303687	11309743	6056	0.488	0.462	0.405	KANK2	-1449	KANK2	-1449
chr21	27541472	27544732	3260	0.488	0.432	0.423	APP	3	APP	36
chr3	138065038	138069603	4565	0.488	0.301	0.504	MRAS	7	MRAS	-187
chr8	37592791	37596309	3518	0.488	0.258	0.531	ERLIN2	25	ERLIN2	354
chr8	91012132	91017297	5165	0.488	0.314	0.496	DECR1	1010	DECR1	1135
chr9	94184644	94188626	3982	0.488	0.302	0.503	NFIL3	-491	NFIL3	273
chr1	111680832	111684378	3546	0.487	0.485	0.389	DRAM2	57	CEPT1	-227	rs1335645;Liver_enzyme_levels_(gamma-glutamyl_transferase)
chr1	154907967	154911345	3378	0.487	0.393	0.446	PMVK	-189	PMVK	-172
chr11	67887329	67891019	3690	0.487	0.363	0.464	CHKA	-263	CHKA	-316
chr11	113744289	113747792	3503	0.487	0.585	0.327	USP28	210	USP28	252
chr11	128560888	128567418	6530	0.487	0.404	0.438	FLI1	167	FLI1	343
chr12	22777035	22779844	2809	0.487	0.364	0.463	ETNK1	365	ETNK1	364
chr12	46659984	46664462	4478	0.487	0.635	0.297	SLC38A1	555	SLC38A1	-453
chr13	37571820	37576928	5108	0.487	0.432	0.422	ALG5	24	EXOSC8	-303
chr14	39899684	39903204	3520	0.487	0.353	0.471	FBXO33	260	FBXO33	260
chr19	18311117	18317050	5933	0.487	0.364	0.464	RAB3A	769	RAB3A	791
chr20	48427749	48431242	3493	0.487	0.481	0.392	SLC9A8	48	SLC9A8	246
chr3	64669323	64675199	5876	0.487	0.175	0.58	ADAMTS9	1094	ADAMTS9	1104
chr3	107240869	107243389	2520	0.487	0.479	0.393	BBX	240	BBX	347
chr4	39638787	39641971	3184	0.487	0.518	0.369	SMIM14	134	SMIM14	102
chr4	83810288	83813386	3098	0.487	0.37	0.46	SEC31A	452	SEC31A	498
chr5	114879016	114881756	2740	0.487	0.543	0.353	FEM1C	205	FEM1C	205
chr7	100463259	100466452	3193	0.487	0.521	0.367	TRIP6	96	TRIP6	-94
chr8	25314030	25319123	5093	0.487	0.396	0.443	CDCA2	64	CDCA2	64
chr9	128002349	128005079	2730	0.487	0.383	0.452	HSPA5	-105	HSPA5	-48
chrX	54068785	54072382	3597	0.487	0.494	0.384	PHF8	24	PHF8	24
chr1	154191154	154195488	4334	0.486	0.44	0.415	UBAP2L	-3	UBAP2L	-3
chr11	124630599	124633846	3247	0.486	0.364	0.462	ESAM	-36	ESAM	1
chr2	241373587	241376618	3031	0.486	0.425	0.425	GPC1	15	GPC1	-12
chr3	150262645	150265738	3093	0.486	0.31	0.495	SERP1	95	SERP1	237
chr5	115176356	115179270	2914	0.486	0.357	0.466	ATG12	-258	AP3S1	195
chr8	8748456	8754021	5565	0.486	0.375	0.455	MFHAS1	-83	MFHAS1	-107
chr3	195807409	195810097	2688	0.485	0.527	0.36	TFRC	208	TFRC	208	rs11915082;Mean_corpuscular_hemoglobin
chr4	2844141	2847565	3424	0.485	0.411	0.432	ADD1	-23	ADD1	-23
chr1	29446704	29454882	8178	0.484	0.406	0.433	TMEM200B	-346	TMEM200B	-372
chr1	68696520	68699240	2720	0.484	0.565	0.336	WLS	326	WLS	349
chr12	56319494	56323387	3893	0.484	0.424	0.422	WIBG	-43	WIBG	257
chr19	58693196	58696037	2841	0.484	0.318	0.487	ZNF274	-204	ZNF274	261
chr5	172196612	172199940	3328	0.484	0.484	0.385	DUSP1	-78	DUSP1	-73
chr9	130741292	130745179	3887	0.484	0.581	0.326	FAM102A	-443	FAM102A	-423
chr11	235304	238930	3626	0.483	0.314	0.489	PSMD13	92	PSMD13	310
chr5	40832993	40837053	4060	0.483	0.438	0.412	RPL37	265	RPL37	364
chr5	96142258	96144857	2599	0.483	0.32	0.484	ERAP1	55	ERAP1	335
chr9	6756258	6759617	3359	0.483	0.34	0.472	KDM4C	-130	KDM4C	297
chr1	23884434	23887785	3351	0.482	0.591	0.317	ID3	-175	ID3	176
chr1	225612738	225617312	4574	0.482	0.478	0.387	LBR	712	LBR	790
chr11	64000264	64003791	3527	0.482	0.543	0.346	VEGFB	18	VEGFB	-28
chr17	16944286	16947662	3376	0.482	0.492	0.378	MPRIP	-99	MPRIP	-99
chr5	112042108	112046397	4289	0.482	0.581	0.322	APC	1035	APC	1051
chr9	6410291	6414882	4591	0.482	0.548	0.343	UHRF2	-736	UHRF2	-564
chr1	41156059	41158887	2828	0.481	0.561	0.333	NFYC	-36	NFYC	-206
chr1	170630634	170634577	3943	0.481	0.303	0.492	PRRX1	331	PRRX1	-707	rs659580;Response_to_angiotensin_II_receptor_blocker_therapy
chr10	63659558	63662840	3282	0.481	0.572	0.326	ARID5B	141	ARID5B	187
chr17	73176884	73180578	3694	0.481	0.469	0.39	SUMO2	-73	SUMO2	367
chr19	59029421	59033362	3941	0.481	0.416	0.423	ZBTB45	198	ZBTB45	-470
chr22	39095172	39100097	4925	0.481	0.338	0.471	JOSD1	-597	JOSD1	-1175
chr5	137798403	137802684	4281	0.481	0.337	0.472	EGR1	-635	EGR1	-637
chr8	103249602	103252734	3132	0.481	0.279	0.508	RRM2B	-66	RRM2B	-109
chr9	140170700	140173700	3000	0.481	0.333	0.474	TOR4A	0	TOR4A	-79
chrX	131349832	131354255	4423	0.481	0.549	0.342	RAP2C	109	RAP2C	146
chr1	76188642	76191864	3222	0.48	0.442	0.406	ACADM	-140	ACADM	222
chr12	49958722	49962990	4268	0.48	0.509	0.364	MCRS1	-634	MCRS1	-634
chr17	37349824	37357840	8016	0.48	0.466	0.391	CACNB1	123	CACNB1	124
chr18	32923099	32926052	2953	0.48	0.537	0.347	ZNF24	-155	ZNF24	-149
chr20	10411473	10418093	6620	0.48	0.42	0.419	MKKS	87	MKKS	104
chr20	17661205	17663879	2674	0.48	0.33	0.474	RRBP1	163	RRBP1	386
chr22	40439034	40442432	3398	0.48	0.528	0.353	TNRC6B	-87	TNRC6B	-87
chr3	112279222	112282653	3431	0.48	0.385	0.441	SLC35A5	81	SLC35A5	81
chr3	167811632	167815216	3584	0.48	0.395	0.435	GOLIM4	-292	GOLIM4	-7
chr4	56259546	56263630	4084	0.48	0.34	0.468	SRD5A3-AS1	409	TMEM165	-491
chr7	10978262	10981393	3131	0.48	0.361	0.456	NDUFA4	56	NDUFA4	-14
chr7	18533812	18537425	3613	0.48	0.45	0.4	HDAC9	-171	HDAC9	250
chr7	25163273	25166039	2766	0.48	0.472	0.388	CYCS	212	CYCS	324
chr1	100312805	100318068	5263	0.479	0.584	0.317	AGL	-203	AGL	-203
chr11	808190	812873	4683	0.479	0.315	0.482	RPLP2	548	RPLP2	596
chr12	104530237	104533267	3030	0.479	0.413	0.422	NFYB	43	NFYB	288
chr15	45001937	45006864	4927	0.479	0.272	0.509	B2M	686	B2M	716
chr15	74283064	74288272	5208	0.479	0.386	0.439	STOML1	-979	STOML1	-979
chr17	61698402	61701569	3167	0.479	0.494	0.373	MAP3K3	-84	MAP3K3	185
chr19	58896266	58899997	3731	0.479	0.403	0.428	MIR4754	94	MIR4754	94
chr2	208487441	208492843	5402	0.479	0.507	0.364	METTL21A	-39	METTL21A	-169	rs4234080;Amyotrophic_lateral_sclerosis_(sporadic)
chr22	38667076	38670983	3907	0.479	0.396	0.433	TMEM184B	11	TMEM184B	11
chr3	29320972	29324606	3634	0.479	0.67	0.264	RBMS3	-13	RBMS3	-13
chr3	47842898	47846320	3422	0.479	0.468	0.388	DHX30	-45	DHX30	211
chr5	16507384	16510428	3044	0.479	0.604	0.304	FAM134B	201	FAM134B	201
chr5	112256284	112259525	3241	0.479	0.317	0.481	REEP5	20	REEP5	127
chr9	71393463	71396562	3099	0.479	0.436	0.407	FAM122A	49	FAM122A	49
chr10	75530548	75534026	3478	0.478	0.352	0.458	FUT11	-34	FUT11	239
chr17	7252135	7256707	4572	0.478	0.29	0.497	ACAP1	238	KCTD11	-786
chr19	55894098	55899538	5440	0.478	0.353	0.458	RPL28	106	RPL28	-481
chr2	61696420	61700077	3657	0.478	0.448	0.399	RP11-355B11.2	-74	USP34	-399
chr20	387402	390710	3308	0.478	0.34	0.465	RBCK1	70	RBCK1	348
chr5	139485902	139489084	3182	0.478	0.311	0.484	PURA	132	LINC01024	104
chr7	131010887	131014426	3539	0.478	0.324	0.475	MKLN1	38	MKLN1	62
chr8	145725154	145731178	6024	0.478	0.268	0.509	GPT	-189	GPT	-1298
chr1	11861899	11867783	5884	0.477	0.342	0.463	MTHFR	629	CLCN6	-1311
chr1	110525807	110529136	3329	0.477	0.412	0.42	AHCYL1	164	AHCYL1	85
chr11	63990997	63995261	4264	0.477	0.289	0.496	TRPT1	213	TRPT1	212
chr11	64780180	64784115	3935	0.477	0.36	0.453	ARL2	484	ARL2	563
chr11	94499707	94503268	3561	0.477	0.499	0.366	AMOTL1	-20	AMOTL1	-20
chr12	48498424	48501470	3046	0.477	0.506	0.363	SENP1	144	SENP1	144
chr15	63448101	63450979	2878	0.477	0.399	0.428	RPS27L	-60	RPS27L	201
chr15	64384494	64390166	5672	0.477	0.366	0.449	SNX1	-846	SNX1	-752
chr15	65476037	65478933	2896	0.477	0.357	0.454	CLPX	195	CLPX	78
chr16	56640610	56646787	6177	0.477	0.177	0.565	MT2A	1181	MT2A	1221
chr2	66659558	66663519	3961	0.477	0.253	0.518	MEIS1	-726	MEIS1-AS3	-936
chr3	160471584	160475495	3911	0.477	0.389	0.433	PPM1L	150	PPM1L	-456
chr1	29211745	29217213	5468	0.476	0.528	0.347	EPB41	796	EPB41	877
chr11	34933194	34940078	6884	0.476	0.318	0.477	PDHX	-1040	PDHX	-1040
chr11	62357384	62361149	3765	0.476	0.264	0.509	TUT1	-157	TUT1	-157
chr11	62365289	62370812	5523	0.476	0.454	0.392	MTA2	697	MTA2	1262
chr12	6974870	6979246	4376	0.476	0.462	0.388	TPI1	-205	TPI1	-219
chr12	65002446	65005925	3479	0.476	0.437	0.403	RASSF3	-107	RASSF3	-107
chr13	49548587	49552226	3639	0.476	0.291	0.493	FNDC3A	359	FNDC3A	-338
chr15	75228900	75231315	2415	0.476	0.481	0.376	COX5A	10	COX5A	388
chr17	40538932	40541586	2654	0.476	0.286	0.497	STAT3	173	STAT3	146
chr1	149980488	149984554	4066	0.475	0.511	0.357	OTUD7B	104	OTUD7B	165
chr15	41574737	41578042	3305	0.475	0.558	0.327	OIP5-AS1	187	OIP5-AS1	189
chr17	27042829	27049701	6872	0.475	0.5	0.363	RPL23A	-145	RPL23A	-734
chr17	38472968	38478197	5229	0.475	0.545	0.335	RARA	1046	RARA	1110
chr2	48540348	48543360	3012	0.475	0.318	0.475	FOXN2	6	FOXN2	60
chr2	97507357	97511561	4204	0.475	0.375	0.439	ANKRD23	283	ANKRD23	299
chr2	113401767	113405539	3772	0.475	0.415	0.415	SLC20A1	220	SLC20A1	220
chr4	124317185	124321973	4788	0.475	0.241	0.523	SPRY1	-1085	SPRY1	39
chr9	34645831	34649406	3575	0.475	0.379	0.437	GALT	959	GALT	1033
chr9	101982889	101985682	2793	0.475	0.335	0.465	ALG2	-47	ALG2	-39
chr10	97888936	97891122	2186	0.474	0.496	0.364	ZNF518A	558	ZNF518A	217
chr11	59435001	59438465	3464	0.474	0.462	0.384	AP000640.2	-51	PATL1	-222
chr14	24710120	24713380	3260	0.474	0.254	0.513	TINF2	61	TINF2	130
chr14	88458066	88460557	2491	0.474	0.485	0.371	GALC	-129	GALC	304
chr15	75490238	75495839	5601	0.474	0.341	0.46	C15orf39	-1179	C15orf39	-1182
chr15	91472586	91480014	7428	0.474	0.356	0.451	HDDC3	-501	HDDC3	-501
chr16	20909689	20913925	4236	0.474	0.409	0.417	LYRM1	36	LYRM1	-180
chr18	61032937	61037086	4149	0.474	0.311	0.478	KDSR	-268	KDSR	-505
chr19	39321118	39323919	2801	0.474	0.446	0.394	ECH1	-112	ECH1	-21
chr2	88365798	88368258	2460	0.474	0.607	0.295	SMYD1	-270	SMYD1	-270
chr9	95856311	95860313	4002	0.474	0.33	0.466	C9orf89	-187	C9orf89	-137
chr1	28557357	28564164	6807	0.473	0.589	0.305	DNAJC8	-1224	DNAJC8	-1218
chr1	51700407	51703722	3315	0.473	0.377	0.436	RNF11	54	RNF11	120
chr10	73722622	73725741	3119	0.473	0.184	0.555	CHST3	59	CHST3	62
chr10	75501810	75506435	4625	0.473	0.462	0.383	SEC24C	3	SEC24C	-8
chr11	95654153	95658846	4693	0.473	0.366	0.443	MTMR2	483	MTMR2	872
chr12	109912996	109916998	4002	0.473	0.485	0.369	KCTD10	141	KCTD10	158
chr18	32171802	32174860	3058	0.473	0.264	0.506	DTNA	3	DTNA	50
chr4	187111126	187114173	3047	0.473	0.119	0.595	AC110771.1	-23	FLJ38576	-5
chr5	139942330	139945975	3645	0.473	0.381	0.433	SLC35A4	3	SLC35A4	3
chr6	56706354	56710314	3960	0.473	0.361	0.445	DST	129	DST	129
chr6	76202085	76205717	3632	0.473	0.628	0.281	FILIP1	-447	FILIP1	-356
chr7	77426397	77429847	3450	0.473	0.512	0.352	PHTF2	1	PHTF2	14
chr9	129883413	129886662	3249	0.473	0.527	0.343	ANGPTL2	-124	ANGPTL2	7
chrX	39955156	39958475	3319	0.473	0.328	0.465	BCOR	-159	BCOR	-96
chr10	11652280	11655552	3272	0.472	0.495	0.362	USP6NL	-163	USP6NL	-128
chr14	35342048	35345680	3632	0.472	0.285	0.49	BAZ1A	274	BAZ1A	989
chr15	44827620	44831069	3449	0.472	0.315	0.473	EIF3J	22	EIF3J	79
chr16	4586455	4591415	4960	0.472	0.607	0.293	CDIP1	-106	CDIP1	-119
chr18	53252380	53259464	7084	0.472	0.485	0.369	TCF4	-62	TCF4	-62
chr19	8577511	8580179	2668	0.472	0.472	0.376	ZNF414	187	ZNF414	203
chr19	17412909	17418180	5271	0.472	0.422	0.407	MRPL34	-932	MRPL34	-932
chr2	39346427	39349692	3265	0.472	0.363	0.443	SOS1	133	SOS1	-455
chr2	86420715	86424181	3466	0.472	0.325	0.467	IMMT	78	IMMT	445
chr2	106053452	106056470	3018	0.472	0.398	0.422	FHL2	-1	FHL2	269
chr21	30669747	30673236	3489	0.472	0.467	0.379	BACH1	-245	BACH1	-245
chr4	186455087	186458192	3105	0.472	0.31	0.476	PDLIM3	17	PDLIM3	73
chr6	2764147	2769282	5135	0.472	0.296	0.484	WRNIP1	429	WRNIP1	1049
chr8	28557250	28560800	3550	0.472	0.456	0.385	EXTL3-AS1	-44	EXTL3	36
chr1	19921826	19924822	2996	0.471	0.401	0.418	RP5-1056L3.1	2	MINOS1	-146
chr11	62312789	62315672	2883	0.471	0.662	0.257	AHNAK	38	AHNAK	102
chr13	33111438	33113802	2364	0.471	0.507	0.353	N4BP2L2	203	N4BP2L2	312
chr18	54304376	54307118	2742	0.471	0.566	0.317	TXNL1	129	TXNL1	173
chr19	19622575	19628016	5441	0.471	0.539	0.333	TSSK6	1199	TSSK6	1174
chr19	56630942	56633873	2931	0.471	0.689	0.241	ZNF787	212	ZNF787	335
chr3	120066686	120069393	2707	0.471	0.508	0.353	LRRC58	147	LRRC58	147
chr3	160281695	160284876	3181	0.471	0.47	0.375	KRT8P12	51	KPNA4	91
chr7	107382785	107385697	2912	0.471	0.347	0.452	CBLL1	100	CBLL1	100
chr1	32643837	32647165	3328	0.47	0.327	0.462	TXLNA	-164	TXLNA	157
chr1	85740418	85743822	3404	0.47	0.302	0.478	RP11-131L23.1	-277	LOC646626	80
chr12	50614192	50618497	4305	0.47	0.424	0.403	LIMA1	144	LIMA1	144
chr14	23056520	23060627	4107	0.47	0.489	0.362	DAD1	-398	DAD1	-430
chr19	16737515	16741290	3775	0.47	0.367	0.437	MED26	-385	MED26	-387
chr2	111876882	111881408	4526	0.47	0.544	0.329	BCL2L11	640	BCL2L11	655
chr3	169682909	169686475	3566	0.47	0.475	0.371	SEC62	97	SEC62	113
chr11	18547183	18549865	2682	0.469	0.439	0.392	TSG101	-26	TSG101	-21
chr14	38724074	38727074	3000	0.469	0.267	0.498	CLEC14A	0	CLEC14A	1
chr19	36641427	36645271	3844	0.469	0.241	0.514	COX7A1	-422	COX7A1	422
chr2	20548789	20553252	4463	0.469	0.45	0.385	PUM2	-425	PUM2	-409
chr20	17947554	17951178	3624	0.469	0.464	0.376	SNX5	-3	SNX5	71
chr21	44393119	44396250	3131	0.469	0.431	0.397	PKNOX1	65	PKNOX1	65
chr5	95156495	95160209	3714	0.469	0.358	0.441	GLRX	63	GLRX	225
chr6	75950856	75954848	3992	0.469	0.503	0.353	COX7A2	649	COX7A2	792
chr9	38067084	38070740	3656	0.469	0.451	0.385	RP11-613M10.9	-228	SHB	298
chr1	20124415	20128008	3593	0.468	0.467	0.373	TMCO4	199	TMCO4	199
chr11	118779494	118783113	3619	0.468	0.415	0.406	MIR4492	-113	MIR4492	-113
chr12	57026823	57031606	4783	0.468	0.458	0.379	BAZ2A	936	BAZ2A	949
chr16	1659659	1666128	6469	0.468	0.515	0.344	CRAMP1L	568	IFT140	-784
chr2	64749742	64753258	3516	0.468	0.545	0.325	AFTPH	36	AFTPH	62
chr2	101435113	101438955	3842	0.468	0.24	0.512	NPAS2	421	NPAS2	422
chr3	9973037	9977204	4167	0.468	0.393	0.419	CRELD1	-385	CRELD1	-403
chr4	57773242	57776611	3369	0.468	0.562	0.315	REST	852	REST	-152
chr5	41924357	41926733	2376	0.468	0.4	0.414	FBXO4	143	FBXO4	190
chr5	124078714	124083645	4931	0.468	0.649	0.261	ZNF608	-61	ZNF608	-374
chr7	44528979	44531168	2189	0.468	0.334	0.455	NUDCD3	406	NUDCD3	312
chr7	134574267	134577860	3593	0.468	0.528	0.335	CALD1	-87	CALD1	-87
chr9	34124754	34128271	3517	0.468	0.5	0.353	DCAF12	259	DCAF12	259
chr1	114300587	114304381	3794	0.467	0.38	0.426	PHTF1	-386	PHTF1	-707	rs6679677;Hypothyroidism;rs6679677;Crohn's_disease;rs6679677;Rheumatoid_arthritis;rs6679677;Type_1_diabetes
chr1	179922522	179925757	3235	0.467	0.442	0.386	CEP350	267	CEP350	232
chr1	236685514	236688687	3173	0.467	0.387	0.421	LGALS8	202	LGALS8	74
chr14	23788908	23792790	3882	0.467	0.412	0.406	PABPN1	98	PABPN1	1453
chr16	1874782	1879028	4246	0.467	0.572	0.307	FAHD1	-62	HAGH	290
chr2	160567446	160570533	3087	0.467	0.348	0.444	MARCH7	-10	MARCH7	22
chr20	32318635	32321895	3260	0.467	0.466	0.373	RP4-553F4.2	-631	ZNF341	700
chr22	36923156	36928480	5324	0.467	0.485	0.361	EIF3D	-335	EIF3D	-541
chr6	154830220	154833916	3696	0.467	0.45	0.382	CNKSR3	-275	CNKSR3	-315
chr7	99004815	99008109	3294	0.467	0.353	0.441	PDAP1	-10	BUD31	-138
chr9	136931241	136935157	3916	0.467	0.417	0.403	BRD3	-60	BRD3	-58
chr10	81202475	81206964	4489	0.466	0.392	0.417	ZCCHC24	664	ZCCHC24	664
chr14	102552087	102555028	2941	0.466	0.361	0.436	HSP90AA1	-29	HSP90AA1	-45
chr22	21270651	21273758	3107	0.466	0.414	0.404	CRKL	491	CRKL	491
chr3	196013104	196016168	3064	0.466	0.355	0.44	PCYT1A	-52	PCYT1A	-52
chr9	19229438	19232176	2738	0.466	0.315	0.465	DENND4C	375	DENND4C	45
chr9	103188170	103191209	3039	0.466	0.5	0.35	MSANTD3	131	MSANTD3	-21
chr9	130546194	130549621	3427	0.466	0.419	0.4	CDK9	-169	MIR3960	-204
chr1	78352076	78355859	3783	0.465	0.192	0.538	NEXN	-232	NEXN	-232
chr15	42839492	42841961	2469	0.465	0.408	0.405	LRRC57	244	LRRC57	276
chr17	38597243	38601212	3969	0.465	0.483	0.359	IGFBP4	-474	IGFBP4	-448	rs584438;Height
chr19	42578817	42581945	3128	0.465	0.428	0.393	ZNF574	64	ZNF574	92
chr20	32580005	32583661	3656	0.465	0.459	0.374	RALY	306	RALY-AS1	340
chr3	14442575	14445707	3132	0.465	0.363	0.433	SLC6A6	-6	SLC6A6	66
chr6	17392981	17395442	2461	0.465	0.495	0.352	CAP2	269	CAP2	476
chr8	67972878	67977902	5024	0.465	0.524	0.334	COPS5	-838	COPS5	-828
chr1	42799136	42803054	3918	0.464	0.501	0.346	FOXJ3	-192	FOXJ3	-192
chr1	87377995	87382062	4067	0.464	0.484	0.357	SEP15	20	SEP15	79
chr10	11783674	11785864	2190	0.464	0.511	0.34	ECHDC3	405	ECHDC3	414
chr12	53446668	53449722	3054	0.464	0.133	0.574	RP11-983P16.4	7	LOC283335	27
chr12	56581675	56585103	3428	0.464	0.542	0.322	SMARCC2	-38	SMARCC2	-38
chr15	48008070	48012215	4145	0.464	0.465	0.369	SEMA6D	489	SEMA6D	-543
chr17	47864476	47867924	3448	0.464	0.449	0.379	KAT7	133	KAT7	220
chr19	3365046	3368106	3060	0.464	0.336	0.449	NFIC	-4	NFIC	12
chr20	23329082	23333154	4072	0.464	0.216	0.523	NXT1	-254	NXT1	-254
chr20	61568040	61571475	3435	0.464	0.473	0.364	GID8	253	GID8	317
chr3	57540244	57543562	3318	0.464	0.455	0.375	PDE12	-99	PDE12	-77
chr5	72859733	72862560	2827	0.464	0.416	0.398	ANKRA2	365	ANKRA2	365
chr7	44645020	44647737	2717	0.464	0.504	0.344	OGDH	141	OGDH	258
chr1	915973	918997	3024	0.463	0.263	0.492	C1orf170	-12	PERM1	12
chr1	150228053	150231606	3553	0.463	0.45	0.377	RP4-790G17.7	-148	CA14	-308
chr14	50233416	50237018	3602	0.463	0.288	0.477	KLHDC2	-301	KLHDC2	431
chr16	30932208	30938470	6262	0.463	0.424	0.392	FBXL19	-78	FBXL19	-556
chr17	73256333	73259751	3418	0.463	0.376	0.423	MRPS7	50	MRPS7	294
chr17	79824706	79830782	6076	0.463	0.415	0.399	ARHGDIA	138	ARHGDIA	1106
chr18	32555416	32559767	4351	0.463	0.534	0.325	MAPRE2	573	MAPRE2	-616
chr21	33102651	33106117	3466	0.463	0.424	0.392	SCAF4	4	SCAF4	47
chr22	30819926	30823304	3378	0.463	0.516	0.335	MTFP1	98	MTFP1	5
chr3	32610780	32613866	3086	0.463	0.365	0.429	DYNC1LI1	27	DYNC1LI1	43
chr4	129207161	129210655	3494	0.463	0.494	0.35	PGRMC2	58	PGRMC2	1076
chr5	76381674	76384984	3310	0.463	0.609	0.279	ZBED3-AS1	42	ZBED3	-299
chr8	38756728	38760796	4068	0.463	0.425	0.393	PLEKHA2	10	PLEKHA2	10
chr9	123962588	123966015	3427	0.463	0.425	0.392	RAB14	-154	RAB14	64
chr1	115052281	115055768	3487	0.462	0.508	0.34	TRIM33	-243	TRIM33	-243	rs3827735;Autism
chr11	63931791	63934438	2647	0.462	0.352	0.435	MACROD1	415	MACROD1	471
chr12	52583235	52587426	4191	0.462	0.578	0.296	KRT80	454	KRT80	454
chr14	55516848	55519954	3106	0.462	0.408	0.401	MAPK1IP1L	37	MAPK1IP1L	40
chr14	74223949	74228594	4645	0.462	0.578	0.296	ELMSAN1	730	ELMSAN1	730
chr14	103993586	103997020	3434	0.462	0.428	0.39	RP11-600F24.7	106	TRMT61A	-205
chr15	73074831	73078852	4021	0.462	0.355	0.434	ADPGK-AS1	-511	ADPGK	-715
chr17	77811686	77814710	3024	0.462	0.455	0.372	CBX4	-12	CBX4	15
chr19	14114356	14118585	4229	0.462	0.341	0.442	RFX1	627	RFX1	664
chr2	27503759	27506829	3070	0.462	0.223	0.515	TRIM54	35	TRIM54	-2
chr3	52442456	52446825	4369	0.462	0.398	0.407	PHF7	-32	PHF7	64
chrX	64886337	64889036	2699	0.462	0.326	0.452	MSN	150	MSN	176
chr1	94881768	94885587	3819	0.461	0.418	0.394	ABCD3	-255	ABCD3	-255
chr1	214451632	214456374	4742	0.461	0.265	0.488	SMYD2	-441	SMYD2	-561
chr12	121646320	121650043	3723	0.461	0.355	0.433	P2RX4	250	P2RX4	518
chr14	58892369	58895352	2983	0.461	0.484	0.353	TIMM9	-28	TIMM9	100
chr15	43808200	43811961	3761	0.461	0.436	0.382	MAP1A	258	MAP1A	275
chr2	239195707	239200194	4487	0.461	0.154	0.556	PER2	-700	PER2	-743
chr22	46439233	46442233	3000	0.461	0.121	0.577	LINC00899	0	LINC00899	15
chr3	46035147	46038472	3325	0.461	0.539	0.319	FYCO1	498	FYCO1	507
chr5	112628473	112631954	3481	0.461	0.438	0.381	MCC	422	MCC	399
chr6	30293315	30296223	2908	0.461	0.342	0.441	TRIM39	73	TRIM39	149
chr6	148661912	148667459	5547	0.461	0.454	0.372	SASH1	957	SASH1	957
chr6	161410879	161414628	3749	0.461	0.383	0.415	MAP3K4	-5	MAP3K4	-5
chr7	99154657	99157738	3081	0.461	0.366	0.426	ZNF655	-3	ZNF655	153
chr8	22454939	22458837	3898	0.461	0.339	0.442	C8orf58	-225	C8orf58	-225
chr1	151429669	151433152	3483	0.46	0.42	0.391	POGZ	245	POGZ	531
chr10	74112638	74115997	3359	0.46	0.389	0.41	DNAJB12	-179	DNAJB12	590
chr11	64050653	64055096	4443	0.46	0.382	0.415	GPR137	146	GPR137	590
chr13	41884229	41886915	2686	0.46	0.512	0.334	NAA16	157	NAA16	232
chr17	39966951	39970795	3844	0.46	0.584	0.29	LEPREL4	-18	FKBP10	-88
chr19	18261286	18266402	5116	0.46	0.469	0.361	PIK3R2	-83	PIK3R2	-143
chr20	42837216	42841084	3868	0.46	0.375	0.418	OSER1	281	OSER1	396
chr21	43428300	43431785	3485	0.46	0.307	0.46	ZBTB21	400	ZBTB21	454
chr3	16302623	16308472	5849	0.46	0.488	0.349	DPH3	737	DPH3	949
chr6	160209177	160213072	3895	0.46	0.472	0.359	TCP1	-343	MRPL18	-367
chr7	150882742	150886419	3677	0.46	0.26	0.489	ASB10	-102	ASB10	-102
chr1	144930619	144934272	3653	0.459	0.323	0.45	PDE4DIP	-80	PDE4DIP	-80
chr10	112629397	112633355	3958	0.459	0.376	0.417	PDCD4	-188	PDCD4	-176
chr17	42906004	42909280	3276	0.459	0.499	0.34	GJC1	-43	GJC1	-35
chr2	109268787	109273646	4859	0.459	0.542	0.314	LIMS1	-51	LIMS1	-51
chr3	132377082	132380564	3482	0.459	0.28	0.476	UBA5	34	ACAD11	152
chr5	132200961	132203837	2876	0.459	0.361	0.425	UQCRQ	62	UQCRQ	81
chr6	31630995	31635550	4555	0.459	0.325	0.449	GPANK1	-105	GPANK1	-93
chr7	82071404	82074762	3358	0.459	0.405	0.398	CACNA2D1	31	CACNA2D1	39
chr9	131681673	131685557	3884	0.459	0.4	0.401	PHYHD1	-71	PHYHD1	442
chr12	94851579	94854965	3386	0.458	0.454	0.367	CCDC41	450	CEP83	492
chr16	11348499	11351536	3037	0.458	0.464	0.36	SOCS1	19	SOCS1	22
chr17	4888844	4892562	3718	0.458	0.315	0.453	CAMTA2	-38	CAMTA2	-38
chr17	40911444	40914775	3331	0.458	0.477	0.353	RAMP2-AS1	12	RAMP2	-102
chr18	3260320	3264430	4110	0.458	0.254	0.49	MYL12B	-39	LOC104968399	-18
chr2	145273562	145280121	6559	0.458	0.7	0.216	ZEB2-AS1	-74	ZEB2-AS1	-339
chr2	170440332	170444260	3928	0.458	0.444	0.374	PPIG	1355	PPIG	1447
chr4	169752005	169755588	3583	0.458	0.326	0.447	RP11-635L1.3	292	PALLD	641
chr4	174446433	174454195	7762	0.458	0.576	0.292	HAND2-AS1	564	HAND2	1064
chr5	81266511	81269788	3277	0.458	0.372	0.418	ATG10	174	ATG10	306
chr6	20400897	20405280	4383	0.458	0.622	0.264	E2F3	691	E2F3	-821
chr7	92461643	92466910	5267	0.458	0.36	0.426	CDK6	335	CDK6	-1045
chr1	101359233	101362951	3718	0.457	0.372	0.416	EXTL2	462	EXTL2	-357
chr1	113497116	113500641	3525	0.457	0.488	0.344	SLC16A1	-75	SLC16A1	97
chr17	40167399	40171025	3626	0.457	0.457	0.363	DNAJC7	-43	DNAJC7	-29
chr19	1204701	1207984	3283	0.457	0.365	0.42	STK11	603	STK11	545
chr19	14627732	14631135	3403	0.457	0.433	0.378	DNAJB1	-201	DNAJB1	-62
[truncated: 12,838 more rows]
