# Supplementary material for: Genome-wide compendium and functional assessment of in vivo heart enhancers
Source: Nat Commun. 2016 Oct 5;7:12923. doi: 10.1038/ncomms12923 (PMC5059478; doi:10.1038/ncomms12923)
Supplement: Supplementary Data 2 — Putative human heart enhancers identified by integrative analysis. Human (hg19) coordinates (chrom, start, end, size) are given for each putative heart enhancer identified. For each locus, a normalized confidence score (0-1) is provided indicating the support that a site is a cardiac enhancer 1) at any time (score_All), 2) during prenatal development (score_Prenatal), or 3) in postnatal development (score_Postnatal). For each locus, we include 1) the nearest gene and 2) the nearest genes with a heart-related phenotype as ascertained in mouse (MGI) or human (HPO). The distance to nearest gene is given in bases from the enhancer to the gene's transcription start site. The VISTA columns indicate whether the locus overlaps any sites that have been tested in transgenic mice and deposited in the VISTA enhancer database: 1) VISTA_positive: enhancer activity found in any tissue; 2) VISTA_negative: no reproducible enhancer activity in any tissue; and 3) VISTA_positive_heart: reproducible enhancer activity observed in heart. The GWAS column lists variants in each putative enhancer that are associated with the indicated human phenotype(s). For "Overlap Gene Body", "VISTA_positive", "VISTA_negative", and "VISTA_positive_heart", the numbers (0-2) indicate the number of genes or VISTA elements overlapping the scored region. Note that seven VISTA_positive_heart elements overlap two scored regions each. [file ncomms12923-s3.xlsx]

## Sheet: Sheet1
Supplementary Data 2. Putative human heart enhancers identified by integrative analysis
chromosome	start	end	size (bp)	score_All	score_Prenatal	score_Postnatal	overlaps gene body?	nearest gene	nearest gene distance (bp)	nearest gene_MGI_Heart	nearest gene distance_MGI_Heart	nearest gene_HPO_Heart	nearest gene distance_HPO_Heart	VISTA_positive	VISTA_negative	VISTA_positive_heart	GWAS
chr1	22218406	22262290	43884	1	0.884	0.939	1	HSPG2	23442	HSPG2	23442	HSPG2	23442	0	0	0
chr20	42711078	42814233	103155	0.994	1	0.855	1	JPH2	53563	JPH2	53563	JPH2	53563	0	0	0
chr1	16335853	16343000	7147	0.98	0.814	0.952	1	HSPB7	5859	SPEN	165068	SDHB	1041239	0	0	0
chr10	88429948	88480371	50423	0.973	0.763	0.975	1	LDB3	26734	LDB3	26734	LDB3	26734	0	0	0
chr2	218649848	218721856	72008	0.96	0.926	0.852	1	DIRC3	-64536	IGFBP2	1187726	BCS1L	-838526	0	0	0	rs76043829;Asthma_and_hay_fever;rs2571445;Pulmonary_function_(interaction);rs2571445;Pulmonary_function
chr5	172270274	172330742	60468	0.956	0.69	0.996	1	ERGIC1	39286	DUSP1	-102305	NKX2-5	361807	0	0	0	rs792975;Adverse_response_to_chemotherapy_(neutropenia/leucopenia)_(paclitaxel);rs6890783;Periodontitis_(CDC/AAP)
chr2	218770036	218783432	13396	0.955	0.853	0.89	1	MIR6809	-11383	IGFBP2	1278608	BCS1L	-747644	0	0	0
chr10	97142637	97199392	56755	0.942	0.707	0.964	1	SORBS1	29923	ENTPD1	-300521	TCTN3	282886	0	1	0
chr10	112407484	112465064	57580	0.942	0.787	0.913	1	RBM20	32120	RBM20	32120	RBM20	32120	1	0	1
chr11	12218991	12280685	61694	0.932	0.951	0.793	1	MICALCL	-58608	PARVA	-149187	CSRP3	6982280	1	0	1
chr6	163735790	163769232	33442	0.928	0.795	0.886	1	PACRG-AS1	-7006	QKI	-83163	PLG	2629287	0	0	0
chr2	85983269	86027938	44669	0.923	0.781	0.888	1	MIR6071	5197	SMYD1	-2361695	BOLA3	-11630564	2	0	1
chr5	172151025	172178078	27053	0.909	0.713	0.91	0	LOC101928093	-17954	DUSP1	33652	SH3PXD2B	-283024	0	0	0
chr1	234669025	234699543	30518	0.908	0.813	0.845	0	LINC01354	-16759	RYR2	-2521417	ACTN2	-2165469	0	1	0
chr13	111011346	111065051	53705	0.907	0.568	1	1	MIR8073	44894	IRS2	-599284	PCCA	10296930	0	1	0	rs7319311;Bipolar_disorder_and_schizophrenia
chr1	27878461	27911605	33144	0.906	0.752	0.882	1	AHDC1	34972	WASF2	-78335	ARID1A	872512	0	0	0
chr22	36713746	36759657	45911	0.904	0.838	0.824	1	MYH9	47411	MB	-717300	MYH9	47411	0	0	0
chr17	38258949	38272081	13132	0.902	0.851	0.812	0	NR1D1	-8537	THRA	46448	TCAP	443917	0	0	0
chr17	40673852	40679999	6147	0.902	0.816	0.835	1	MIR5010	10720	ATP6V0A1	66064	PTRF	-101587	0	0	0
chr14	69008927	69081138	72211	0.9	0.8	0.841	1	ZFP36L1	215599	ZFP36L1	215599	SMOC1	-1301081	0	0	0
chr5	148788025	148806980	18955	0.899	0.821	0.827	1	MIR143	-10978	PPARGC1B	-312312	SLC26A2	-542797	1	0	1
chr12	110672654	110714274	41620	0.896	0.761	0.86	0	ATP2A2	-25567	ATP2A2	-25567	MYL2	664940	0	0	0	rs11065611;Protein_quantitative_trait_loci
chr13	30004469	30019938	15469	0.896	0.815	0.826	1	MTUS2	9427	FLT1	-942938	B3GALTL	-1761908	0	0	0
chr17	38242386	38255478	13092	0.893	0.669	0.914	1	NR1D1	8046	THRA	29865	TCAP	427334	0	0	0
chr11	113972031	114085057	113026	0.892	0.571	0.976	1	ZBTB16	97257	DRD2	-682543	SDHD	2070997	0	0	0
chr3	124480067	124498051	17984	0.89	0.776	0.843	1	MIR544B	37774	HEG1	285743	UMPS	39847	0	0	0
chr20	36752998	36792172	39174	0.887	0.789	0.829	1	TGM2	21115	TGM2	21115	ASXL1	5826439	0	0	0
chr19	39139877	39182746	42869	0.886	0.88	0.77	1	ACTN4	23045	ACTN4	23045	RYR1	236972	0	0	0	rs973009;Migraine_with_aura
chr2	42276659	42280596	3937	0.886	0.724	0.869	1	PKDCC	3467	SLC8A1	-1539052	SOS1	-2931023	0	0	0
chr10	123887728	123904796	17068	0.885	0.852	0.785	1	TACC2	23709	ATE1	-207946	FGFR2	-538290	0	0	0
chr10	134333195	134334453	1258	0.885	0.792	0.824	0	INPP5A	-17528	UTF1	-709953	BUB3	9420065	0	0	0
chr12	52418115	52425197	7082	0.884	0.799	0.819	1	NR4A1	5041	ACVRL1	115544	ACVRL1	115544	0	0	0
chr12	124999267	125018649	19382	0.883	0.824	0.801	1	NCOR2	43052	NCOR2	43052	ATP6V0A2	812094	0	0	0	rs150954431;Cocaine_dependence
chr2	218724856	218747254	22398	0.883	0.923	0.738	1	MIR6809	29296	IGFBP2	1237929	BCS1L	-788323	0	0	0	rs3791950;Height
chr12	109078511	109088180	9669	0.882	0.834	0.793	1	CORO1C	13429	ACACB	-493856	MYL2	2275059	0	0	0
chr5	139030813	139059042	28229	0.88	0.781	0.823	1	CXXC5	16627	HBEGF	681261	SPRY4	2659055	0	0	0
chr10	97220650	97313257	92607	0.872	0.677	0.877	1	SORBS1	54224	ENTPD1	-204582	TCTN3	186947	1	0	1
chr10	134327493	134330195	2702	0.872	0.792	0.804	0	INPP5A	-22508	UTF1	-714933	BUB3	9415085	0	0	0
chr8	11421787	11432321	10534	0.872	0.909	0.729	1	LINC00208	-6989	GATA4	-134662	GATA4	-134662	1	0	1
chr10	121412381	121437099	24718	0.87	0.644	0.896	1	BAG3	13859	BAG3	13859	BAG3	13859	0	0	0	rs2234962;Dilated_cardiomyopathy
chr9	132252878	132262768	9890	0.869	0.691	0.865	1	LINC00963	6885	ABL1	-1331444	DOLK	-547811	0	0	0
chr17	38226655	38235034	8379	0.868	0.755	0.822	1	THRA	11777	THRA	11777	TCAP	409246	0	1	0
chr6	164372177	164388600	16423	0.868	0.644	0.893	0	QKI	544714	QKI	544714	CCR6	-3144906	1	0	1
chr16	4253580	4288244	34664	0.866	0.749	0.823	1	SRL	21169	SRL	21169	CREBBP	-340791	0	0	0
chr10	93331231	93369772	38541	0.864	0.722	0.837	1	HECTD2-AS1	20716	PPP1R3C	42357	KIF11	-1002323	1	0	1
chr15	85373336	85387255	13919	0.864	0.768	0.808	1	ALPK3	20385	AKAP13	-543551	FANCI	-4406898	0	0	0
chr1	235101246	235115051	13805	0.863	0.685	0.859	0	LOC101927851	-8402	RYR2	-2097553	ACTN2	-1741605	0	0	0
chr1	237157451	237166218	8767	0.863	0.898	0.724	0	MT1HL1	5884	RYR2	-43867	RYR2	-43867	1	0	0
chr20	30251088	30272518	21430	0.863	0.801	0.785	1	COX4I2	36113	POFUT1	-533892	MYLK2	-145374	1	0	0
chr12	58291765	58293589	1824	0.861	0.765	0.806	0	LOC100506844	37270	CYP27B1	-131701	TSFM	116150	0	0	0
chr1	167601411	167664360	62949	0.86	0.895	0.721	1	RCSD1	33412	XCL1	-912825	SLC19A2	1822323	0	0	0
chr15	42215114	42263181	48067	0.859	0.69	0.85	1	EHD4-AS1	25533	TTBK2	973860	NDUFAF1	-544489	0	0	0
chr17	42170274	42191779	21505	0.858	0.766	0.801	1	HDAC5	19988	HDAC5	19988	G6PC3	32929	0	0	0
chr17	55971549	55979250	7701	0.855	0.645	0.872	1	CUEDC1	5351	MKS1	321267	MKS1	321267	0	0	0
chr22	35973885	36010260	36375	0.854	0.887	0.717	1	MB	21312	MB	21312	MYH9	792040	0	1	0
chr6	109263487	109271037	7550	0.852	0.64	0.871	1	ARMC2-AS1	-21956	ATG5	-2493567	FIG4	-745161	0	0	0	rs2798641;Pulmonary_function_(interaction);rs2798641;Pulmonary_function
chr6	158451834	158483726	31892	0.851	0.679	0.844	1	SYNJ2	29701	SOD2	1646573	ARID1B	1368717	0	0	0
chr12	123525059	123564134	39075	0.847	0.713	0.818	1	LOC100507091	-21334	NCOR2	1507414	ATP6V0A2	-652268	0	1	0
chr12	110537559	110557837	20278	0.846	0.789	0.768	0	IFT81	-14441	ATP2A2	-171333	MYL2	810706	0	0	0
chr12	58280035	58288765	8730	0.845	0.762	0.784	0	CTDSP2	-43653	CYP27B1	-123424	TSFM	107873	0	0	0
chr3	42063926	42123377	59451	0.845	0.687	0.831	0	TRAK1	-39094	CTNNB1	852710	SCN5A	-3402487	0	1	0
chr1	145447966	145458214	10248	0.842	0.709	0.812	1	TXNIP	14653	TXNIP	14653	HFE2	39900	0	0	0
chr17	57496032	57507992	11960	0.842	0.688	0.826	0	MIR4729	58569	MKS1	-1205046	TRIM37	-317746	0	0	0
chr11	64624067	64644691	20624	0.84	0.541	0.917	1	EHD1	11861	MEN1	-55613	PYGM	-106192	0	0	0
chr19	42774188	42782643	8455	0.84	0.709	0.809	1	CIC	5727	MEGF8	-51345	MEGF8	-51345	0	0	0
chr7	1571849	1582266	10417	0.84	0.75	0.784	1	MAFK	6690	PDGFA	-1017576	LFNG	-975105	0	0	0
chr17	40667705	40670852	3147	0.838	0.724	0.797	1	MIR5010	3073	ATP6V0A1	58417	PTRF	-93940	0	0	0
chr2	220311848	220323987	12139	0.837	0.581	0.886	1	SPEG	-7616	SPEG	-7616	SPEG	-7616	0	0	0
chr15	77773080	77804241	31161	0.836	0.695	0.813	1	HMG20A	75668	TBC1D2B	581334	CTSH	1448760	0	0	0
chr9	33142459	33165472	23013	0.836	0.709	0.803	1	B4GALT1-AS1	-12980	CHMP5	-110911	FANCG	1926048	0	0	0
chr7	44290772	44315005	24233	0.835	0.679	0.821	1	YKT6	62311	MYL7	-121972	GLI3	-2026270	0	0	0
chr17	12627939	12648601	20662	0.834	0.714	0.798	1	LOC101928418	-28818	MYOCD	69064	ELAC2	283111	1	0	1	rs9905820;Testosterone_levels
chr20	25203927	25205870	1943	0.834	0.69	0.812	1	PYGB	-23807	THBD	-2174597	MYLK2	-5202279	0	0	0
chr3	123083723	123133689	49966	0.834	0.804	0.74	1	ADCY5	26483	HEG1	1666096	ADCY5	26483	0	0	0	rs2877716;Two-hour_glucose_challenge;rs9883204;Birth_weight
chr10	80830291	80932801	102510	0.833	0.824	0.725	1	ZMIZ1	52755	ZMIZ1	52755	KAT6B	4295376	0	1	0
chr2	26917118	26949383	32265	0.833	0.759	0.767	1	KCNK3	17670	CENPA	-75631	HADHB	465635	0	1	0
chr2	218786432	218807351	20919	0.833	0.693	0.81	1	TNS1	11905	IGFBP2	1298765	BCS1L	-727487	1	0	1
chr9	131905803	131913519	7716	0.833	0.724	0.789	1	IER5L	30879	AK1	-1269639	DOLK	-199649	0	0	0
chr11	10922219	10925742	3523	0.832	0.643	0.839	0	ZBED5-AS1	44217	MRVI1	-208445	HBB	-5675679	0	0	0
chr4	174420091	174446920	26829	0.831	0.81	0.732	0	HAND2	17873	HAND2	17873	NEK1	-3899727	0	2	0
chr12	49171767	49176377	4610	0.83	0.824	0.721	1	ADCY6	3805	ADCY6	3805	KMT2D	275035	0	0	0
chr12	111360135	111372892	12757	0.828	0.875	0.685	0	LINC01405	-7892	MYL2	-8109	MYL2	-8109	1	0	1
chr22	38460607	38468447	7840	0.827	0.754	0.761	1	PICK1	11266	CBX6	803812	SOX10	-83988	0	0	0
chr17	73859891	73870952	11061	0.826	0.697	0.796	1	TRIM47	9235	FOXJ1	271959	SOX9	3748261	0	0	0
chr17	57444943	57468995	24052	0.825	0.679	0.806	1	MIR4729	13526	MKS1	-1160003	TRIM37	-272703	0	0	0
chr2	218748327	218767036	18709	0.825	0.7	0.793	1	MIR6809	7670	IGFBP2	1259555	BCS1L	-766697	0	0	0
chr5	148760339	148780977	20638	0.823	0.775	0.742	0	IL17B	-11820	PPARGC1B	-339156	SLC26A2	-569641	0	0	0
chr17	55948799	55968549	19750	0.822	0.629	0.833	1	CUEDC1	22076	MKS1	337992	MKS1	337992	0	1	0
chr9	131934212	131936585	2373	0.821	0.794	0.727	0	IER5L	5142	AK1	-1295376	DOLK	-225386	0	0	0
chr2	218810351	218832169	21818	0.82	0.737	0.761	0	TNS1	-12464	IGFBP2	1323134	BCS1L	-703118	0	0	0
chr7	50657754	50750358	92604	0.819	0.96	0.618	1	GRB10	68942	DDC	-70902	GLI3	-8427438	0	0	0
chr1	230982938	230988352	5414	0.818	0.71	0.777	1	C1orf198	6137	AGT	-135309	ACTA1	-1415802	1	0	1
chr13	110772113	110791955	19842	0.818	0.816	0.708	0	LINC00396	76403	IRS2	-343120	PCCA	10040766	0	0	0	rs641862;Obesity-related_traits
chr19	14663544	14678145	14601	0.818	0.685	0.791	1	NDUFB7	12045	GIPC1	-63883	NFIX	1535450	0	0	0
chr5	149153002	149209509	56507	0.818	0.693	0.787	1	PPARGC1B	29753	PPARGC1B	29753	SLC26A2	-159044	0	1	0
chr1	150531700	150532469	769	0.817	0.69	0.787	1	MIR4257	7680	SNX27	-1052577	SF3B4	-631940	0	0	0
chr5	148657868	148695943	38075	0.817	0.812	0.709	1	AFAP1L1	25505	PPARGC1B	-432909	SLC26A2	-663394	0	0	0
chr1	156065377	156078646	13269	0.815	0.826	0.697	1	LMNA	-12449	LMNA	-12449	LMNA	-12449	0	1	0
chr1	181116221	181125687	9466	0.815	0.754	0.744	0	LOC101928973	-22665	IVNS1ABP	4165507	GLUL	1239585	1	0	1
chr1	204250601	204297980	47379	0.815	0.757	0.741	1	PLEKHA6	54767	MDM4	-211216	REN	-138825	0	0	0	rs7534537;Palmitoleic_acid_(16:1n-7)_plasma_levels
chr8	30246223	30298632	52409	0.813	0.914	0.638	1	RBPMS-AS1	-29510	WRN	-618350	WRN	-618350	1	0	1
chr1	78290454	78306776	16322	0.812	0.814	0.7	1	FAM73A	53307	ACADM	2108584	NEXN	-55584	1	0	1
chr8	103798170	103810631	12461	0.812	0.679	0.787	0	AZIN1	72028	RRM2B	-553054	VPS13B	3778907	0	0	0
chr1	10772173	10790042	17869	0.811	0.684	0.781	1	CASZ1	75626	MASP2	326189	PEX14	246105	1	0	1
chr12	3330862	3377493	46631	0.811	0.693	0.776	1	PRMT8	-136337	FOXM1	-367856	CCND2	-1028724	0	0	0
chr6	118691138	118704626	13488	0.811	0.8	0.707	0	BRD7P3	-124653	GJA1	-3058840	PLN	-171559	0	0	0
chr12	123567430	123588546	21116	0.81	0.692	0.775	1	LOC100507091	12058	NCOR2	1474022	ATP6V0A2	-618876	0	0	0	rs1727307;Platelet_counts
chr3	193972853	193992970	20117	0.81	0.717	0.759	1	LOC100505920	-14969	APOD	1328165	CEP19	2456254	0	0	0
chr3	52046018	52076347	30329	0.809	0.469	0.916	0	DUSP7	29279	PBRM1	658684	TNNC1	426875	0	1	0
chr3	187974149	188018099	43950	0.809	0.574	0.848	1	LPP	52932	BCL6	-532611	DNAJC19	-7288562	0	0	0
chr9	139228545	139246008	17463	0.809	0.692	0.774	1	GPSM1	-10232	GPSM1	-10232	CARD9	30857	0	0	0
chr10	81018993	81035435	16442	0.808	0.585	0.841	1	PPIF	-80005	PPIF	-80005	KAT6B	4441044	0	0	0
chr19	42785643	42786671	1028	0.808	0.72	0.754	1	CIC	-2659	MEGF8	-43603	MEGF8	-43603	0	0	0
chr1	33803965	33813912	9947	0.807	0.644	0.801	1	PHC2	6561	FABP3	-1963015	GJB4	-1416403	0	0	0
chr10	104374561	104395856	21295	0.807	0.748	0.735	1	TRIM8	-19043	SUFU	121490	SUFU	121490	0	0	0
chr10	126394252	126430039	35787	0.807	0.576	0.845	1	FAM53B-AS1	19549	CTBP2	304308	BUB3	1498386	0	1	0	rs2629540;Cocaine_dependence
chr5	149982141	149993416	11275	0.806	0.602	0.827	1	SYNPO	7137	NDST1	100105	TCOF1	250577	0	0	0
chr2	127415264	127436993	21729	0.805	0.758	0.726	1	GYPC	12618	BIN1	438775	HS6ST1	1650043	1	0	1
chr1	203257779	203262799	5020	0.804	0.78	0.711	1	LINC01353	3462	SOX13	-781956	REN	875176	0	0	0
chr1	209806867	209823179	16312	0.803	0.811	0.688	1	LAMB3	9656	IL10	-2869184	PTPN14	4910001	0	0	0
chr1	226836514	226855097	18583	0.803	0.776	0.712	1	ITPKB-IT1	16964	MIXL1	434487	PSEN2	-212467	0	0	0
chr1	27853815	27878384	24569	0.802	0.696	0.761	1	WASF2	-49401	WASF2	-49401	ARID1A	843578	0	0	0
chr1	3260034	3295716	35682	0.8	0.722	0.741	1	ARHGEF16	-93271	PRDM16	292134	PRDM16	292134	1	0	1
chr1	234861288	234868200	6912	0.8	0.727	0.738	1	LINC01132	4956	RYR2	-2340957	ACTN2	-1985009	0	0	0
chr6	34981185	35024524	43339	0.8	0.618	0.808	1	TCP11	106333	HMGA1	796287	FANCE	-417283	0	0	0
chr22	36286815	36318713	31898	0.797	0.717	0.74	1	RBFOX2	-66134	MB	-283363	MYH9	481348	0	0	0
chr6	90923438	90940055	16617	0.796	0.763	0.71	1	BACH2	74881	MAP3K7	365274	NDUFAF4	6414021	1	0	0
chr1	237169218	237177748	8530	0.795	0.773	0.701	0	MT1HL1	-5765	RYR2	-32218	RYR2	-32218	1	0	0
chr15	62739667	62752574	12907	0.795	0.792	0.689	0	MIR6085	110893	RORA	-1224618	TPM1	-588717	0	0	0
chr2	238602481	238656913	54432	0.794	0.692	0.751	1	LRRFIP1	28891	RAMP1	-138489	COL6A3	-306847	0	0	0
chr15	99972733	99997865	25132	0.793	0.533	0.85	0	MEF2A	-120833	MEF2A	-120833	NR2F2	3108731	0	0	0
chr22	36762657	36782563	19906	0.793	0.71	0.738	1	MYH9	11502	TMPRSS6	727083	MYH9	11502	0	0	0
chr10	71080099	71096275	16176	0.791	0.692	0.746	1	HK1	9585	NODAL	1113278	NODAL	1113278	0	0	0
chr2	30571024	30593203	22179	0.791	0.757	0.706	1	LOC285043	12602	BRE	2468632	SRD5A2	1223927	1	0	1
chr3	125987138	125991599	4461	0.791	0.716	0.731	0	KLF15	86868	KLF15	86868	UMPS	1540156	0	0	0
chr3	5023146	5032304	9158	0.79	0.548	0.836	1	BHLHE40-AS1	-6079	CAV3	-3747760	CAV3	-3747760	0	0	0
chr1	206859881	206884268	24387	0.789	0.65	0.771	1	MAPKAPK2	13710	MAPKAPK2	13710	REN	-2736609	0	0	0
chr17	43195165	43208365	13200	0.789	0.694	0.743	1	PLCD3	8135	HEXIM1	-22918	GFAP	-208845	0	0	0	rs12946454;Systolic_blood_pressure
chr22	50323196	50337101	13905	0.789	0.671	0.757	0	CRELD2	17871	MAPK11	378674	SCO2	633885	0	0	0
chr6	17964760	17980129	15369	0.789	0.836	0.652	1	KIF13A	15410	E2F3	-2429692	HFE	-8115064	0	0	0
chr1	61512439	61524312	11873	0.788	0.65	0.769	0	NFIA	-24570	JUN	-2268590	PGM1	-2540571	0	0	0
chr1	204426919	204439319	12400	0.788	0.759	0.699	1	PIK3C2B	26355	MDM4	-52387	REN	-297654	0	0	0
chr22	46467271	46480382	13111	0.788	0.672	0.755	0	MIRLET7BHG	-8050	PPARA	-72672	NAGA	-4006980	0	0	0
chr19	13160538	13179316	18778	0.787	0.66	0.761	1	NFIX	34533	DAND5	89496	NFIX	34533	1	0	0
chr14	77496534	77505906	9372	0.786	0.717	0.723	0	LOC283575	-6171	GSTZ1	-286009	VIPAS39	422763	0	0	0
chr17	17684343	17694762	10419	0.786	0.682	0.746	1	SMCR5	-6709	NCOR1	-1570678	RAI1	104766	0	0	0
chr2	238780046	238823921	43875	0.785	0.632	0.777	1	RAMP1	33797	RAMP1	33797	COL6A3	-479133	1	0	0	rs10185142;Obesity-related_traits
chr15	63189510	63198108	8598	0.784	0.622	0.78	0	MIR190A	77654	KIAA0101	1479900	TPM1	-141028	0	0	0
chr9	37982892	38030643	47751	0.784	0.791	0.672	1	SHB	62443	NPR2	2214362	RMRP	-2348752	0	0	0
chr6	163812510	163828917	16407	0.783	0.78	0.679	0	CAHM	14269	QKI	-14961	PLG	2697489	0	0	0
chr9	131898448	131900160	1712	0.783	0.724	0.715	1	PPP2R4	25338	AK1	-1259282	DOLK	-189292	0	0	0
chr12	6662566	6663737	1171	0.782	0.646	0.762	1	IFFO1	2098	ATN1	-370474	TNFRSF1A	-211868	0	0	0
chr14	69389255	69442783	53528	0.782	0.757	0.692	1	ACTN1	30064	ZFP36L1	-153059	SMOC1	-930094	0	0	0
chr15	42191271	42212114	20843	0.782	0.767	0.686	1	EHD4-AS1	-11922	DLL4	980162	NDUFAF1	-507034	0	0	0
chr2	227652440	227658462	6022	0.781	0.787	0.671	1	IRS1	8055	IRS1	8055	MRPL44	2833331	0	0	0
chr6	30720314	30729688	9374	0.781	0.715	0.716	0	IER3	-12674	IER3	-12674	MOG	1100244	0	0	0
chr8	26452173	26483230	31057	0.781	0.655	0.756	1	DPYSL2	31781	ADRA1A	255221	ESCO2	-1164356	0	0	0
chr11	63685816	63689801	3985	0.78	0.7	0.725	0	RCOR2	-3492	MARK2	31822	PYGM	840379	0	0	0
chr5	172663860	172679793	15933	0.78	0.718	0.714	0	NKX2-5	-9511	NKX2-5	-9511	NKX2-5	-9511	0	0	0	rs6882776;Heart_rate
chr6	160392245	160413129	20884	0.78	0.808	0.656	1	IGF2R	12557	IGF2R	12557	PLG	-720537	0	0	0	rs6917747;Brain_lesion_load
chr9	97768005	97845989	77984	0.78	0.602	0.788	1	MIR6081	-20634	FANCC	272539	FANCC	272539	0	0	0
chr9	116300283	116325836	25553	0.78	0.672	0.744	1	RGS3	-14174	DFNB31	952436	IKBKAP	-4616451	0	0	0
chr1	23887785	23897816	10031	0.779	0.755	0.689	0	ID3	-6515	TCEB3	-177055	HSPG2	-1629010	0	0	0
chr12	25536042	25540928	4886	0.779	0.635	0.765	0	KRAS	-134620	KRAS	-134620	KRAS	-134620	0	0	0
chr11	75263503	75271600	8097	0.778	0.737	0.699	0	SERPINH1	-5549	ARRB1	-204676	DHCR7	-4108074	1	0	1
chr5	149867031	149875839	8808	0.778	0.55	0.817	0	LOC102546298	-5880	NDST1	-5904	TCOF1	134234	0	0	0
chr8	142404174	142430506	26332	0.778	0.67	0.741	0	PTP4A3	-14147	PTK2	-405928	PUF60	2493939	1	0	0
chr19	3368083	3409093	41010	0.777	0.686	0.729	1	NFIC	22024	TBXA2R	218243	GNA11	294181	0	0	0
chr19	39185746	39216995	31249	0.777	0.776	0.672	1	CAPN12	33744	ACTN4	63104	RYR1	277031	0	0	0	rs11083475;Heart_rate
chrX	39963247	39970478	7231	0.777	0.583	0.795	1	BCOR	-10143	BCOR	-10143	BCOR	-10143	0	0	0
chr19	42748426	42756546	8120	0.776	0.815	0.647	1	GSK3A	-5750	MEGF8	-77274	MEGF8	-77274	0	0	0
chr4	146655104	146659762	4658	0.776	0.639	0.758	0	C4orf51	56078	SMAD1	253477	TLL1	-20136976	0	0	0
chr19	52190446	52194364	3918	0.775	0.864	0.613	1	MIR99B	-3459	POLD1	1304826	TRPM4	2531390	0	0	0
chr2	47245856	47266163	20307	0.775	0.488	0.852	1	MCFD2	-87015	TTC7A	87697	CALM2	145337	0	0	0
chr2	238537718	238564712	26994	0.775	0.705	0.715	1	LRRFIP1	14992	RAMP1	-216971	COL6A3	-228365	0	0	0
chr22	41796780	41816296	19516	0.775	0.478	0.86	0	TEF	28606	EP300	317925	NAGA	660308	0	0	0
chr9	14348818	14357647	8829	0.775	0.721	0.705	1	NFIB	-39187	JAK2	9367988	JAK2	9367988	0	0	0
chr15	67032118	67083468	51350	0.774	0.735	0.694	1	SMAD6	63120	SMAD6	63120	SMAD6	63120	0	0	0
chr1	82267581	82280626	13045	0.773	0.687	0.723	1	ADGRL2	8022	DDAH1	3656786	NEXN	3919904	0	0	0
chr5	156983424	156991471	8047	0.773	0.752	0.681	1	ADAM19	15384	ADAM19	15384	SGCD	1233681	0	0	0
chr10	45475758	45494422	18664	0.772	0.687	0.722	1	C10orf10	-10760	CXCL12	-604545	RET	1912574	0	0	0
chr21	30121362	30150280	28918	0.772	0.672	0.731	0	N6AMT1	121874	BACH1	-535294	KCNE2	-5600501	0	0	0	rs2832077;Cognitive_test_performance
chr3	46027987	46035807	7820	0.772	0.634	0.754	1	FYCO1	5419	CCR1	217935	MYL3	873076	0	0	0
chr2	106109469	106156876	47407	0.771	0.689	0.719	0	FHL2	-77942	FHL2	-77942	FHL2	-77942	0	0	0
chr2	220267556	220275827	8271	0.771	0.7	0.711	0	DES	-11407	DES	-11407	DES	-11407	0	1	0
chr18	20134725	20144432	9707	0.77	0.808	0.642	0	CTAGE1	-141700	MIB1	818289	GATA6	390181	0	0	0
chr11	65237468	65263732	26264	0.769	0.626	0.756	0	MALAT1	-14632	RELA	179843	EFEMP2	389805	1	0	1
chr12	106466101	106493062	26961	0.769	0.718	0.698	1	NUAK1	54230	RFX4	-497103	ASCL1	3128130	0	0	0
chr6	11202079	11231391	29312	0.768	0.653	0.737	1	NEDD9	16180	EDN1	-1073793	DSP	3674866	0	0	0
chr11	118482627	118499194	16567	0.767	0.517	0.823	1	PHLDB1	12605	SCN3B	5034405	SCN2B	-443573	0	0	0	rs11603023;Cholesterol,_total
chr20	19948348	19964166	15818	0.767	0.668	0.726	1	NAA20	-41676	OVOL2	-1916425	MGME1	2006496	0	0	0
chr3	50635535	50647703	12168	0.766	0.501	0.832	1	CISH	7643	CACNA2D2	-99944	GNAI2	357294	1	0	1
chr6	144605062	144609416	4354	0.766	0.654	0.733	0	UTRN	-5633	EPM2A	1449752	PEX3	835322	0	0	0
chr1	228544711	228571217	26506	0.765	0.638	0.743	1	MIR6742	26846	NUP133	1086124	ACTA1	1011879	0	0	0
chr22	35698374	35716223	17849	0.765	0.631	0.746	1	TOM1	11502	HMOX1	-69761	MYH9	1076814	0	0	0	rs138777;Cholesterol,_total
chr3	129332808	129347683	14875	0.765	0.56	0.792	0	PLXND1	-14663	PLXND1	-14663	IFT122	181367	0	0	0
chr1	36623302	36636569	13267	0.764	0.481	0.84	1	TRAPPC3	-8281	PABPC4	3412586	GJB3	1382025	0	0	0
chr8	22828556	22833889	5333	0.764	0.691	0.707	0	RHOBTB2	-13707	ADRA1A	3891700	NKX2-6	732889	0	0	0
chr14	75699054	75707910	8856	0.763	0.689	0.707	0	FOS	-41998	TGFB3	744883	FOS	-41998	1	0	1
chr17	40553780	40574035	20255	0.763	0.693	0.704	1	PTRF	11431	PTRF	11431	PTRF	11431	0	0	0	rs11871801;Crohn's_disease
chr7	137649134	137685293	36159	0.763	0.766	0.657	1	CREB3L2	19634	CHRM2	1113221	BRAF	2957351	0	0	0
chr1	25017314	25030247	12933	0.762	0.79	0.641	0	CLIC4	-47979	HMGCL	-871831	SEPN1	-1102886	0	0	0
chr5	140883834	140906848	23014	0.762	0.733	0.677	1	PCDHGC5	26534	HBEGF	-1169153	SPRY4	808641	0	0	0
chr6	37094967	37107482	12515	0.762	0.768	0.654	0	PIM1	-36697	MAPK14	1105771	FANCE	1681087	1	0	0
chr1	235041949	235069934	27985	0.76	0.612	0.751	0	LOC101927851	43805	RYR2	-2149760	ACTN2	-1793812	0	0	0
chr10	80991422	81013930	22508	0.76	0.653	0.724	1	PPIF	-104543	PPIF	-104543	KAT6B	4416506	0	0	0
chr16	70726452	70732648	6196	0.76	0.633	0.738	1	MTSS1L	-9596	VAC14	105511	DHODH	-1313092	0	0	0
chr22	33199186	33256400	57214	0.76	0.525	0.808	1	TIMP3	30992	TIMP3	30992	MYH9	3556319	0	0	0
chr3	12978579	13007668	29089	0.76	0.658	0.722	1	IQSEC1	16075	RAF1	-287423	RAF1	-287423	0	0	0
chr8	11535967	11560212	24245	0.759	0.887	0.574	0	GATA4	-13627	GATA4	-13627	GATA4	-13627	0	0	0
chr1	38460306	38469419	9113	0.757	0.561	0.779	1	FHL3	6325	PABPC4	1577659	SNIP1	-444917	0	0	0
chr17	55991224	56031118	39894	0.757	0.566	0.775	1	CUEDC1	21513	MKS1	285495	MKS1	285495	0	0	0	rs8074980;Multiple_sclerosis--Brain_Glutamate_Levels
chr19	30157865	30174626	16761	0.757	0.489	0.825	1	PLEKHF1	9919	CEBPA	3627225	HAMP	-5607164	0	0	0
chr5	138745704	138756983	11279	0.757	0.653	0.72	1	SPATA24	-11567	EGR1	950163	SPRY4	2952639	0	0	0
chr14	23906427	23917110	10683	0.756	0.863	0.586	0	MYH7	-6873	MYH6	-34282	MYH7	-6873	2	0	2
chr17	39944450	39953828	9378	0.756	0.771	0.644	0	JUP	-6175	JUP	-6175	JUP	-6175	0	0	0
chr22	18323170	18339464	16294	0.756	0.571	0.771	1	MICAL3	58335	HIRA	1087902	PEX26	-229368	0	0	0
chr11	73021906	73050213	28307	0.755	0.538	0.79	1	ARHGEF17	16397	KCNE3	1142541	DHCR7	-1876582	0	0	0
chr12	3290181	3308840	18659	0.755	0.791	0.629	1	TSPAN9	112990	FOXM1	-313189	CCND2	-1083391	0	0	0
chr15	57885730	57913164	27434	0.755	0.714	0.678	1	GCOM1	15346	ALDH1A2	406848	TPM1	-5435390	0	0	0
chr1	19266306	19281680	15374	0.753	0.721	0.671	1	IFFO2	8833	PLA2G5	-1122707	SDHB	-1893328	0	0	0
chr10	111971488	111983312	11824	0.752	0.846	0.59	1	MXI1	7412	RBM20	-426754	SMC3	-350048	0	0	0
chr12	52425640	52429998	4358	0.752	0.608	0.742	1	NR4A1	-3679	ACVRL1	121707	ACVRL1	121707	0	0	0
chr12	52439122	52441980	2858	0.752	0.574	0.763	1	NR4A1	-4634	ACVRL1	134439	ACVRL1	134439	0	0	0
chr18	34043413	34066615	23202	0.752	0.625	0.731	1	FHOD3	177356	FHOD3	177356	DTNA	1656713	0	0	0
chr10	80731136	80743213	12077	0.751	0.746	0.652	1	ZMIZ1-AS1	90031	ZMIZ1	-91617	KAT6B	4151004	0	0	0
chr5	149053490	149066918	13428	0.751	0.695	0.685	0	PPARGC1B	-49610	PPARGC1B	-49610	SLC26A2	-280095	0	0	0
chr11	12185202	12215991	30789	0.75	0.722	0.666	1	MIR6124	15367	PARVA	-198429	HBB	-6952295	0	1	0
chr16	82662197	82674920	12723	0.75	0.722	0.666	1	CDH13	8160	MLYCD	-1264171	MLYCD	-1264171	0	0	0	rs4783244;Adiponectin_levels;rs12051272;Adiponectin_levels;rs139419280;Serum_dimethylarginine_levels_(symmetric)
chr1	236851326	236858737	7411	0.749	0.679	0.692	1	ACTN2	5278	RYR2	-350670	ACTN2	5278	0	0	0
chr5	31609639	31638016	28377	0.749	0.699	0.679	0	C5orf22	91455	NPR3	-1086915	NIPBL	-5253033	0	0	0
chr9	35721317	35730831	9514	0.749	0.72	0.665	1	CREB3	-6242	NPR2	-66331	RMRP	-68059	0	0	0
chr15	86124909	86133785	8876	0.748	0.731	0.658	1	AKAP13	-33833	AKAP13	-33833	FANCI	-3657846	0	0	0
chr15	100617988	100658459	40471	0.748	0.577	0.755	1	ADAMTS17	243960	MEF2A	465041	NR2F2	3761655	0	0	0
chr9	708388	752350	43962	0.748	0.584	0.751	1	KANK1	23564	RFX3	2665227	SMARCA2	-1284849	0	0	0
chr9	100265420	100274930	9510	0.748	0.897	0.552	1	TMOD1	6255	TMOD1	6255	ANKS6	1288619	0	0	0
chr17	38220651	38223655	3004	0.747	0.692	0.681	1	THRA	3086	THRA	3086	TCAP	400555	0	0	0
chr1	10710530	10752469	41939	0.746	0.723	0.659	1	CASZ1	125234	MASP2	375797	PEX14	196497	1	0	0
chr3	14558110	14571095	12985	0.746	0.713	0.666	1	GRIP2	17248	SLC6A6	120527	TMEM43	398163	0	0	0
chr7	97912647	97919463	6816	0.746	0.658	0.7	1	BRI3	5077	ASNS	-414201	COL1A2	3892183	0	0	0
chr1	157964934	157993839	28905	0.744	0.759	0.633	1	KIRREL	16324	PAQR6	-1761478	NTRK1	1148716	0	0	0
chr1	234850620	234858288	7668	0.744	0.74	0.646	0	LINC01132	-5334	RYR2	-2351247	ACTN2	-1995299	0	0	0
chr2	28010686	28033493	22807	0.744	0.59	0.741	1	MRPL33	27506	BRE	-91392	HADHB	1554474	0	0	0
chr12	48197795	48212068	14273	0.743	0.528	0.779	1	HDAC7	8832	VDR	93883	COL2A1	193354	0	0	0
chr3	11625365	11644555	19190	0.743	0.691	0.676	1	VGLL4	-11095	TIMP4	565891	PPARG	-694388	0	0	0
chr3	134033917	134037277	3360	0.743	0.521	0.785	0	MIR6827	51107	SLCO2A1	-286677	TF	570621	0	0	0
chr11	1892973	1900406	7433	0.742	0.874	0.557	1	LSP1	4536	IGF2	261829	H19	122416	0	0	0
chr2	85963467	85979516	16049	0.742	0.606	0.727	0	ATOH8	-9417	SMYD1	-2395807	BOLA3	-11596452	0	0	0
chr1	32044134	32062688	18554	0.741	0.686	0.676	1	TINAGL1	9666	FABP3	-207488	GJB4	-3171930	0	0	0
chr2	28839780	28855390	15610	0.741	0.573	0.748	1	PPP1CB	-127028	BRE	734104	HADHB	2379970	0	0	0
chr10	104425231	104440181	14950	0.74	0.756	0.629	1	TRIM8	28455	SUFU	168988	SUFU	168988	0	0	0
chr10	126303626	126345726	42100	0.74	0.785	0.611	1	FAM53B-AS1	-67920	CTBP2	391777	BUB3	1410917	0	0	0
chr19	39887353	39895557	8204	0.74	0.577	0.744	1	ZFP36	-6031	ZFP36	-6031	DLL3	-98101	0	0	0
chr14	55229542	55257086	27544	0.739	0.585	0.737	1	SAMD4A	21809	BMP4	-819760	FANCM	9638179	0	0	0
chr2	71918597	71949909	31312	0.739	0.503	0.79	0	DYSF	240422	ADD2	-938878	ALMS1	-1678632	0	0	0
chr1	36639569	36641569	2000	0.738	0.64	0.7	1	TRAPPC3	-18915	PABPC4	3401952	SNIP1	1379376	0	0	0
chr1	39677424	39693339	15915	0.738	0.774	0.614	1	MACF1	135543	PABPC4	357140	ZMPSTE24	-1038340	0	0	0
chr17	74687801	74698309	10508	0.738	0.562	0.75	1	MXRA7	-8086	JMJD6	29826	GAA	-3382299	0	0	0
chr20	56003530	56039189	35659	0.738	0.532	0.77	0	RBM38	54906	HRH3	4773964	ATP5E	1586063	1	0	1	rs328506;Type_2_diabetes
chr15	40382532	40396787	14255	0.737	0.813	0.588	1	BMF	8628	CHST14	-373500	BUB1B	-63550	1	0	0
chr19	14216340	14217702	1362	0.737	0.638	0.7	1	PRKACA	2181	PTGER1	369153	NFIX	1081627	0	0	0
chr20	49003660	49034444	30784	0.737	0.44	0.827	0	LINC01271	-81173	SALL4	1399996	ADNP	507276	0	1	0
chr5	148819238	148838669	19431	0.737	0.682	0.672	0	MIR145	18745	PPARGC1B	-280861	SLC26A2	-511346	0	1	0
chr2	27924556	27937099	12543	0.736	0.447	0.82	0	SUPT7L	-44120	BRE	-182654	HADHB	1463212	0	0	0
chr2	42283596	42292053	8457	0.736	0.672	0.677	1	PKDCC	12664	SLC8A1	-1548249	SOS1	-2940220	0	0	0
chr6	150492232	150504386	12154	0.736	0.586	0.732	1	PPP1R14C	34122	AKAP12	-1062824	TAB2	858874	0	0	0
chr15	99250083	99279309	29226	0.735	0.688	0.665	1	MIR4714	-62958	MEF2A	-841436	NR2F2	2388128	1	0	1
chr8	125850459	125866722	16263	0.735	0.779	0.607	0	MIR4662B	-24290	MYC	-2889724	KIAA0196	245471	0	0	0
chr11	1903406	1910584	7178	0.734	0.742	0.63	1	MIR7847	5721	IGF2	251523	H19	112110	0	0	0
chr12	94282131	94293564	11433	0.734	0.643	0.693	0	LOC101928731	-156248	ELK3	-2300312	DUSP6	-4541211	0	0	0
chr9	38034407	38063965	29558	0.734	0.809	0.586	1	SHB	20024	NPR2	2256781	RMRP	-2391171	1	0	1
chr10	112522399	112558827	36428	0.732	0.622	0.703	1	PDCD4-AS1	90049	RBM20	136459	RBM20	136459	0	0	0
chr12	124862443	124885642	23199	0.732	0.486	0.79	1	MIR6880	-52254	NCOR2	177968	ATP6V0A2	677178	0	0	0
chr17	46127643	46130536	2893	0.732	0.68	0.666	1	NFE2L1	3404	HOXB4	526654	KANSL1	-1826349	0	1	0
chr3	43394954	43478239	83285	0.732	0.593	0.721	1	SNRK-AS1	-43142	CTNNB1	2195655	MYL3	3468377	0	0	0
chr7	150659464	150673514	14050	0.732	0.688	0.66	1	KCNH2	8913	KCNH2	8913	KCNH2	8913	0	1	0	rs3807375;Electrocardiographic_traits;rs3778872;QT_interval
chr1	27822943	27836627	13684	0.731	0.64	0.691	0	WASF2	-13087	WASF2	-13087	ARID1A	807264	0	1	0
chr17	12571005	12607952	36947	0.731	0.668	0.673	1	LOC101928418	19974	MYOCD	20272	ELAC2	331903	0	0	0
chr22	50355660	50364941	9281	0.73	0.608	0.708	1	MIR6821	3787	MAPK11	348522	SCO2	603733	0	0	0
chr7	101564110	101601895	37785	0.73	0.614	0.705	1	CUX1	122121	SERPINE1	812633	SLC26A3	5860676	0	0	0
chr17	76336055	76354658	18603	0.729	0.591	0.717	1	SOCS3	10804	JMJD6	-1622475	GAA	-1729998	0	0	0
chr20	19973200	19986398	13198	0.729	0.74	0.623	1	NAA20	-18134	OVOL2	-1939967	MGME1	2030038	0	1	0
chr6	21586595	21591041	4446	0.729	0.78	0.597	0	SOX4	-5153	SOX4	-5153	HFE	-4498690	0	1	0
chr6	163614568	163643200	28632	0.729	0.712	0.641	1	LOC729658	-15850	QKI	-206790	PLG	2505660	0	1	0
chr16	3071875	3072462	587	0.728	0.699	0.647	1	TNFRSF12A	1856	CLUAP1	-478776	MEFV	234459	0	0	0
chr2	71682351	71692331	9980	0.727	0.666	0.667	1	DYSF	-6490	ADD2	-691966	ALMS1	-1925544	0	0	0
chr3	127475570	127519954	44384	0.727	0.496	0.776	1	MGLL	43963	GATA2	709002	ACAD9	-1100570	0	0	0
chr1	180884150	180895782	11632	0.726	0.748	0.613	1	KIAA1614	7654	IVNS1ABP	4396495	GLUL	1470573	0	0	0
chr10	72979485	73033207	53722	0.726	0.812	0.572	1	UNC5B-AS1	-28361	CDH23	-150344	SLC29A3	-72663	0	0	0
chr19	2477645	2497829	20184	0.726	0.745	0.615	1	GADD45B	11615	DOT1L	323590	GNA11	-606670	0	0	0
chr1	27843608	27850815	7207	0.725	0.79	0.585	0	WASF2	-30513	WASF2	-30513	ARID1A	824690	0	0	0
chr3	8695260	8699152	3892	0.725	0.729	0.623	0	SSUH2	-3442	CAV3	-78279	CAV3	-78279	0	0	0
chr9	132242334	132243317	983	0.725	0.666	0.664	0	LINC00963	-8113	ABL1	-1346442	DOLK	-532813	0	0	0
chr12	13250240	13255079	4839	0.724	0.568	0.725	1	GSG1	-3919	CDKN1B	382456	CLEC7A	-2969791	0	0	0
chr17	79358288	79362556	4268	0.724	0.718	0.629	1	LOC100130370	-1262	HGS	-290539	GAA	1285068	0	0	0
chr3	120272293	120281337	9044	0.724	0.683	0.652	0	NDUFB4	-38312	GSK3B	-463551	HGD	124603	0	0	0
chrX	68112333	68123456	11123	0.724	0.665	0.663	0	EFNB1	69055	EFNB1	69055	MED12	-2220511	0	0	0
chr12	50062855	50073284	10429	0.723	0.597	0.705	1	FMNL3	33128	KCNH3	135130	COX14	-437694	0	0	0
chr17	48656338	48673135	16797	0.723	0.748	0.609	1	CACNA1G-AS1	-25267	CACNA1G	26308	COL1A1	-385736	0	0	0
chr9	35508934	35537128	28194	0.723	0.705	0.636	1	RUSC2	-15597	NPR2	-269374	RMRP	134984	0	0	0
chr13	97876108	97905454	29346	0.722	0.68	0.65	1	MBNL2	16232	GPR180	2636678	TGDS	-2642252	0	0	0
chr6	13409869	13430054	20185	0.722	0.71	0.631	1	GFOD1	-11592	EDN1	1129433	DSP	5878092	0	0	0
chr7	47518311	47533057	14746	0.722	0.477	0.781	1	TNS3	96058	PKD1L1	462387	GLI3	-5249066	0	0	0
chr7	132147741	132163316	15575	0.722	0.746	0.609	1	PLXNA4	105795	MEST	2023630	IRF5	3574805	0	0	0
chr11	121523018	121528940	5922	0.721	0.716	0.627	0	SORL1	203068	SCN3B	1999336	CBL	2448994	0	0	0
chr13	110865602	110947420	81818	0.721	0.577	0.715	1	COL4A1	52993	IRS2	-467597	PCCA	10165243	0	0	0	rs494558;Obesity-related_traits
chr20	25208870	25221217	12347	0.721	0.669	0.656	0	PYGB	-13662	THBD	-2184742	MYLK2	-5192134	0	0	0
chr10	74067559	74084303	16744	0.72	0.643	0.671	0	DNAJB12	38976	CDH23	504292	CHST3	351812	0	0	0
chr6	121758337	121770895	12558	0.719	0.684	0.643	1	GJA1	7894	GJA1	7894	GJA1	7894	0	0	0
chr15	44163477	44184848	21371	0.718	0.781	0.58	1	PIN4P1	-3793	B2M	-829522	UBR1	-775876	1	1	1
chr2	43142758	43168092	25334	0.718	0.537	0.736	0	LOC102723854	111257	DYNC2LI1	-845752	SOS1	-3807821	0	0	0
chr6	17417357	17422570	5213	0.718	0.717	0.621	1	CAP2	26228	JARID2	2170878	HFE	-8667545	0	0	0
chr1	156632716	156641807	9091	0.717	0.588	0.702	1	NES	9928	PAQR6	-419353	NTRK1	-148280	1	0	1
chr9	132246317	132249878	3561	0.717	0.666	0.653	0	LINC00963	-2841	ABL1	-1341170	DOLK	-538085	0	0	0
chr17	38500888	38506138	5250	0.716	0.611	0.686	1	RARA-AS1	-4125	GJD3	17432	SMARCE1	300590	0	0	0
chr19	47731698	47732951	1253	0.716	0.639	0.669	1	MIR3191	-2048	CRX	-592774	FKRP	483022	0	0	0
chr9	14318583	14324952	6369	0.716	0.638	0.668	1	NFIB	-7722	JAK2	9336523	JAK2	9336523	0	0	0
chr17	37826215	37840127	13912	0.715	0.691	0.633	1	PNMT	8466	PNMT	8466	TCAP	11573	1	0	1
chr5	149878839	149886173	7334	0.715	0.581	0.703	1	NDST1	5167	NDST1	5167	TCOF1	145305	0	0	0
chr2	30456545	30493939	37394	0.714	0.638	0.666	1	LBH	20846	BRE	2361761	SRD5A2	1330798	0	0	0
chr22	47024239	47062380	38141	0.714	0.624	0.675	1	GRAMD4	20652	PPARA	496811	SCO2	3920724	0	1	0
chr10	81155512	81187487	31975	0.713	0.744	0.597	1	ZCCHC24	33884	PPIF	64280	KAT6B	4585329	0	0	0
chr17	36611433	36612143	710	0.713	0.694	0.628	1	ARHGAP23	27069	LASP1	-414323	TCAP	-1209810	0	0	0
chr14	35807785	35814427	6642	0.712	0.635	0.664	0	PSMA6	49584	EGLN3	-1390822	NUBPL	3627332	0	0	0
chr17	2074216	2099080	24864	0.712	0.597	0.689	1	LOC101927839	-49323	RPA1	353376	ACADVL	-5033795	2	0	0
chr5	131545332	131561435	16103	0.712	0.609	0.682	1	MIR6830	228	SLC22A5	-152017	SLC22A5	-152017	0	0	0
chr5	137981007	138008575	27568	0.712	0.598	0.688	0	HSPA9	-83473	EGR1	193611	SPRY4	3709191	0	0	0
chr8	124693081	124707633	14552	0.712	0.662	0.647	1	KLHL38	-35167	HAS2	-2046727	NDUFB9	-850985	0	0	0	rs2294015;Event-related_brain_oscillations
chr4	174454195	174466076	11881	0.711	0.814	0.548	1	HAND2-AS1	8527	HAND2	-8757	NEK1	-3926357	0	0	0
chr8	38306448	38313521	7073	0.711	0.626	0.668	1	FGFR1	15379	FGFR1	15379	FGFR1	15379	0	0	0
chr1	156455502	156458891	3389	0.71	0.649	0.653	1	MEF2D	3195	PAQR6	-239288	NTRK1	-328345	0	0	0	rs3790455;Migraine
chr22	36852491	36871324	18833	0.71	0.44	0.785	1	TXN2	15780	TMPRSS6	637786	MYH9	-77795	0	0	0
chr15	69102126	69109059	6933	0.709	0.724	0.603	1	ANP32A-IT1	-6152	MAP2K5	1264251	SMAD3	1647100	0	0	0
chr19	7188978	7238872	49894	0.709	0.593	0.687	1	INSR	80086	MCOLN1	-373570	PNPLA6	-385112	0	0	0
chr3	37616204	37643731	27527	0.709	0.504	0.743	1	ITGA9	136155	OXSR1	-577058	MYD88	-550001	0	0	0
chr3	124854931	124868896	13965	0.709	0.749	0.587	1	MIR5092	8483	HEG1	-87111	UMPS	412701	0	0	0
chr5	139065729	139082313	16584	0.709	0.647	0.653	0	CXXC5	45721	HBEGF	652167	SPRY4	2629961	0	0	0
chr8	103812130	103817549	5419	0.709	0.587	0.69	0	AZIN1	61589	RRM2B	-563493	VPS13B	3789346	0	0	0
chr1	120171924	120180539	8615	0.708	0.675	0.633	1	ZNF697	14159	NOTCH2	436086	PHGDH	-78187	0	0	0
chr11	118797817	118800419	2602	0.708	0.583	0.692	0	BCL9L	-17505	SCN3B	4726197	HMBS	-156468	0	0	0
chr15	68983816	69013626	29810	0.708	0.789	0.56	1	CORO2B	74395	MAP2K5	1157380	SMAD3	1540229	0	1	0
chr17	48135303	48146171	10868	0.708	0.585	0.69	1	ITGA3	7398	DLX3	-68149	COL1A1	138263	0	0	0
chr7	47364154	47377889	13735	0.708	0.665	0.639	1	TNS3	250721	PKD1L1	617050	GLI3	-5094403	0	0	0
chr9	134128851	134137508	8657	0.708	0.799	0.554	1	FAM78A	18727	ABL1	422538	TSC1	1686841	0	0	0
chr1	16016893	16050493	33600	0.707	0.578	0.693	1	PLEKHM2	22867	SPEN	-140665	SDHB	1346972	0	0	0
chr17	45975098	45990920	15822	0.707	0.696	0.618	1	SP2	9494	ITGB3	651802	KANSL1	-1680269	0	0	0
chr1	156461891	156469029	7138	0.706	0.625	0.662	1	MEF2D	-5069	PAQR6	-247552	NTRK1	-320081	0	0	0
chr1	208366419	208416165	49746	0.706	0.462	0.766	1	PLXNA2	26373	IL10	-1445453	REN	-4255827	0	0	0
chr10	121005407	121016583	11176	0.706	0.542	0.714	1	GRK5	43799	BAG3	-399886	BAG3	-399886	0	0	0
chr12	120666147	120686464	20317	0.706	0.612	0.67	1	PXN	11659	PXN	11659	ATP6V0A2	-3520559	0	0	0
chr5	58419301	58427969	8668	0.706	0.743	0.586	1	PDE4D	-88296	PDE4D	-88296	NDUFAF2	-1817320	0	0	0
chr9	124050369	124060570	10201	0.706	0.508	0.737	1	GSN	-6609	PTGS1	-1077339	ENG	6553977	0	0	0
chr9	124469754	124503563	33809	0.706	0.616	0.667	1	DAB2IP	-18405	PTGS1	-646150	ENG	6122788	0	0	0	rs35061590;Heart_rate
chr19	50993804	51006095	12291	0.705	0.627	0.659	0	JOSD2	14467	POLD1	112370	TRPM4	1338934	0	0	0	rs1298062;Age_of_smoking_initiation
chr2	218844929	218877877	32948	0.705	0.578	0.69	0	RUFY4	-38253	IGFBP2	1363277	BCS1L	-662975	0	0	0
chr20	43218024	43241448	23424	0.705	0.509	0.734	1	PKIG	18547	JPH2	-413518	STK4	-365383	0	0	0
chr22	19968711	19973116	4405	0.705	0.661	0.638	1	MIR4761	19638	COMT	20844	COMT	20844	0	0	0
chr6	17913567	17936046	22479	0.704	0.628	0.658	1	KIF13A	63048	E2F3	-2477330	HFE	-8162702	0	1	0
chr6	41677635	41686633	8998	0.704	0.63	0.655	1	TFEB	20005	FOXP4	167971	PEX6	1264847	0	0	0
chr12	8187455	8192918	5463	0.703	0.507	0.732	1	FOXJ2	4828	CLEC4E	503372	MFAP5	625298	0	0	0
chr13	110966035	111007857	41822	0.703	0.534	0.716	1	MIR8073	-6358	IRS2	-548032	PCCA	10245678	0	0	0
chr14	103998763	104015181	16418	0.703	0.573	0.691	1	TRMT61A	11464	AMN	617980	APOPT1	-22321	0	0	0
chr15	31633635	31675959	42324	0.703	0.466	0.759	1	KLF13	35740	SCG5	-1279072	ACTC1	3433130	0	0	0
chr22	37940212	37944532	4320	0.703	0.599	0.673	0	CDC42EP1	-14098	TMPRSS6	-436769	SOX10	438167	0	0	0
chr2	220494737	220508311	13574	0.702	0.528	0.717	1	SLC4A3	9233	SPEG	175991	SPEG	175991	0	0	0
chr3	124313773	124325404	11631	0.702	0.742	0.581	1	KALRN	16083	HEG1	455214	UMPS	-129624	0	0	0
chr9	71580195	71604414	24219	0.702	0.667	0.63	1	LOC101927069	-1547	FXN	-58174	FXN	-58174	0	0	0
chr1	12041991	12053383	11392	0.701	0.639	0.646	1	MFN2	7450	NPPA	-139847	PLOD1	52964	0	0	0
chr10	123874053	123884728	10675	0.701	0.689	0.613	1	TACC2	6837	ATE1	-191074	FGFR2	-521418	0	0	0
chr2	66670468	66679629	9161	0.701	0.69	0.613	1	MEIS1-AS2	-7586	MEIS1	12517	WDPCP	-2859181	0	0	0
chr2	160055466	160087268	31802	0.701	0.798	0.544	1	MIR6888	28022	KCNJ3	4516275	IFIH1	3103851	1	0	1	rs13022357;Sudden_cardiac_arrest
chr1	237037938	237056140	18202	0.7	0.489	0.74	1	MTR	88459	RYR2	-158662	RYR2	-158662	0	0	0	rs2275565;Homocysteine_levels
chr2	47296460	47322756	26296	0.7	0.445	0.767	1	C2orf61	72909	TTC7A	141296	CALM2	91738	1	0	1
chr5	81148919	81150010	1091	0.7	0.751	0.572	0	SSBP2	-102392	CKMT2	620326	ARSB	-2867107	0	0	0
chr5	150021739	150038935	17196	0.7	0.51	0.727	1	MYOZ3	-10065	NDST1	142664	TCOF1	293136	0	0	0
chr8	17493079	17532338	39259	0.7	0.633	0.648	1	MIR548V	26458	MTUS1	42538	FGF20	-653034	0	0	0
chr12	54050639	54056317	5678	0.699	0.743	0.577	0	ATP5G2	16631	NFE2	636085	SP7	-314901	0	0	0
chr14	23447932	23449967	2035	0.699	0.792	0.545	1	AJUBA	-2517	MYH6	428537	MMP14	143208	0	0	0
chr16	66927106	66951070	23964	0.699	0.537	0.707	1	CDH16	13799	RRAD	20351	CTCF	-657221	1	0	1
chr5	71739738	71765146	25408	0.699	0.611	0.66	1	ZNF366	50807	PTCD2	136249	SMN1	1531675	0	0	0
chr10	3814824	3822743	7919	0.698	0.58	0.679	1	KLF6	8690	GATA3	-4277883	PHYH	9522963	0	0	0
chr11	7599138	7601927	2789	0.698	0.655	0.631	1	PPFIBP2	-17884	DCHS1	-923452	HBB	-2352231	0	0	0
chr22	22294456	22305703	11247	0.698	0.531	0.709	1	PPM1F	7171	MAPK1	-78109	SNAP29	1086788	0	0	0
chr4	141011835	141022383	10548	0.698	0.815	0.529	1	MAML3	58124	PCDH18	-2563457	FAT4	14779543	0	0	0
chr10	105513284	105542607	29323	0.697	0.576	0.679	1	SH3PXD2A-AS1	21409	GSTO2	-500685	SUFU	1264227	0	0	0
chr17	36595237	36602255	7018	0.697	0.778	0.551	1	ARHGAP23	14027	LASP1	-427365	TCAP	-1222852	0	0	0
chr19	47607559	47613986	6427	0.697	0.613	0.657	1	ZC3H4	6237	PTGIR	-482418	FKRP	361470	0	1	0
chr1	61896299	61921639	25340	0.696	0.499	0.727	1	NFIA-AS1	-189779	JUN	-2659184	PGM1	-2149977	1	0	1
chr11	130765269	130770584	5315	0.696	0.478	0.74	1	SNX19	18456	KCNJ5	2006614	KCNJ5	2006614	0	0	0
chr22	38698524	38711913	13389	0.696	0.561	0.688	1	CSNK1E	8195	CBX6	563121	SOX10	-324679	0	0	0
chr4	6766708	6775735	9027	0.696	0.703	0.597	0	KIAA0232	-13237	DRD5	-3012036	WFS1	499645	0	0	0
chr9	124359535	124388791	29256	0.696	0.62	0.65	1	DAB2IP	44783	PTGS1	-758645	ENG	6235283	0	0	0
chr1	237207004	237223543	16539	0.695	0.776	0.549	1	RYR2	9572	RYR2	9572	RYR2	9572	0	0	0
chr19	45945198	45949273	4075	0.695	0.496	0.728	0	MIR6088	7324	PPP1R13L	-37628	DMPK	335642	0	0	0
chr11	45870528	45885009	14481	0.694	0.568	0.68	1	CRY2	8812	CHRM4	530390	PEX16	61906	0	0	0
chr4	160022186	160034193	12007	0.694	0.569	0.679	0	MIR3688-2	-21767	RAPGEF2	-160808	TLL1	-6766220	0	0	0
chr9	14339244	14345818	6574	0.693	0.592	0.663	1	NFIB	-28486	JAK2	9357287	JAK2	9357287	0	0	0
chr11	126277854	126298460	20606	0.692	0.502	0.72	1	ST3GAL4	12081	TIRAP	135176	FOXRED1	149118	0	0	0	rs4937126;Coronary_heart_disease;rs2236653;Liver_enzyme_levels_(alkaline_phosphatase);rs4935969;Hair_color
chr13	76374341	76385815	11474	0.692	0.677	0.607	1	LMO7	45282	TBC1D4	-323828	GPC6	-17498999	0	0	0
chr17	36603485	36606432	2947	0.692	0.694	0.597	1	ARHGAP23	20239	LASP1	-421153	TCAP	-1216640	0	0	0
chr3	45637850	45678697	40847	0.692	0.55	0.689	1	LIMD1	21951	CCR1	591559	MYL3	1246700	0	0	0
chr15	40618916	40622349	3433	0.691	0.602	0.654	1	INAFM2	4376	CHST14	-142527	CHST14	-142527	0	0	0
chr6	160356227	160386503	30276	0.691	0.832	0.508	0	IGF2R	-18765	IGF2R	-18765	PLG	-751859	1	0	1
chr7	35493311	35510649	17338	0.691	0.814	0.518	0	LOC401324	148515	TBX20	-208269	GLI3	6774638	1	0	1
chr8	124516427	124551946	35519	0.691	0.605	0.653	1	FBXO32	10197	HAS2	-1880556	NDUFB9	-1017156	0	0	0
chr10	105574981	105613664	38683	0.69	0.658	0.617	1	SH3PXD2A	20842	GSTO2	-434308	SUFU	1330604	0	0	0
chr12	65050299	65078486	28187	0.69	0.662	0.614	1	MIR548Z	-48007	LEMD3	-498958	GRIP1	2008533	0	0	0
chr17	79482572	79484565	1993	0.69	0.823	0.511	0	ACTG1	-3676	HGS	-167393	GAA	1408214	0	0	0
chr21	35945535	35957352	11817	0.69	0.759	0.552	1	RCAN1	34699	KCNE1	-66870	KCNE1	-66870	0	0	0
chr8	30392421	30420066	27645	0.69	0.486	0.727	1	SMIM18	-89873	WRN	-484534	WRN	-484534	0	0	0
chr1	113536653	113543104	6451	0.689	0.791	0.53	0	SLC16A1-AS1	40842	ADORA3	-1493135	NRAS	1719637	2	0	2
chr17	55164574	55171704	7130	0.689	0.543	0.689	1	AKAP1	5005	MKS1	1128527	MKS1	1128527	0	0	0
chr8	17459718	17480109	20391	0.689	0.736	0.565	1	PDGFRL	35972	MTUS1	85333	FGF20	-610239	0	0	0
chr10	97072283	97099407	27124	0.688	0.564	0.674	1	PDLIM1	-34940	ENTPD1	-385690	TCTN3	368055	0	0	0
chr15	85450551	85460174	9623	0.688	0.48	0.727	1	SLC28A1	27471	AKAP13	-468484	FANCI	-4331831	0	0	0
chr15	90571346	90619757	48411	0.688	0.732	0.566	1	MIR3174	45565	MESP2	275963	MESP2	275963	0	0	0
chr20	60929568	60940826	11258	0.688	0.398	0.779	1	LAMA5-AS1	7132	GATA5	115829	EDN3	3059716	0	0	0
chr9	131649869	131673522	23653	0.688	0.458	0.741	1	LRRC8A	16915	AK1	-1021673	DOLK	48317	0	0	0
chr1	39568083	39575121	7038	0.687	0.615	0.639	1	MACF1	21764	PABPC4	470919	ZMPSTE24	-1152119	0	0	0
chr10	104354759	104366367	11608	0.687	0.752	0.552	1	TRIM8	-43688	SUFU	96845	SUFU	96845	0	0	0
chr2	20807693	20849338	41645	0.687	0.406	0.773	1	HS1BP3	22349	LAPTM4A	-576726	WDR35	-638631	0	0	0
chr1	40077550	40097172	19622	0.686	0.517	0.701	1	HEYL	17987	PABPC4	-44840	ZMPSTE24	-636360	0	0	0
chr11	62306283	62311970	5687	0.686	0.446	0.745	1	AHNAK	5206	BSCL2	164661	B3GAT3	80521	0	0	0
chr12	109898290	109901200	2910	0.685	0.503	0.708	1	KCTD10	15410	UBE3B	-15682	MYL2	1458659	0	0	0
chr16	67893999	67899765	5766	0.685	0.499	0.711	1	EDC4	-10043	PSKH1	-30292	CTCF	300573	0	0	0
chr2	241304213	241317366	13153	0.685	0.505	0.707	0	GPC1	-64325	PDCD1	1490269	HDAC4	-988146	1	0	1	rs1574192;Brain_imaging_in_schizophrenia_(interaction)
chr22	31481051	31487843	6792	0.685	0.64	0.62	1	SMTN	3466	SMTN	3466	MYH9	5299665	0	0	0
chr6	33693047	33713182	20135	0.685	0.39	0.78	1	IP6K3	11648	HMGA1	-501462	PSMB8	-890402	0	0	0
chr16	1585073	1603011	17938	0.684	0.431	0.753	1	TMEM204	10385	IFT140	68067	CLCN7	-68957	0	0	0
chr17	73467814	73471078	3264	0.684	0.603	0.642	1	KIAA0195	16783	GRB2	-67656	SOX9	3352286	0	0	0
chr2	54695486	54722837	27351	0.684	0.636	0.622	1	SPTBN1	25708	FBXO11	-6576229	FANCL	3759354	0	0	0
chr10	75403381	75409287	5906	0.683	0.756	0.543	1	SYNPO2L	4463	PPP3CB	-150552	VCL	-351537	0	0	0
chr5	54871563	54901210	29647	0.683	0.506	0.703	0	PPAP2A	-55480	IL6ST	404435	NDUFS4	2029922	0	0	0
chr5	150381650	150388719	7069	0.683	0.716	0.57	0	GPX3	-14814	ANXA6	136032	TCOF1	647983	1	0	1
chr1	16464057	16480205	16148	0.682	0.586	0.65	1	EPHA2	10451	SPEN	297773	SDHB	908534	0	0	0
chr10	116371976	116414768	42792	0.682	0.552	0.673	1	ABLIM1	24686	AFAP1L2	-228835	SHOC2	3669490	0	0	0
chr17	2609344	2613427	4083	0.682	0.698	0.579	1	CLUH	3542	RPA1	878113	ACADVL	-4509058	0	0	0
chr19	41824301	41839134	14833	0.682	0.501	0.704	1	CCDC97	15624	TGFB1	28121	TGFB1	28121	0	0	0
chr2	25507779	25520493	12714	0.682	0.644	0.613	1	MIR1301	37454	DNMT3A	-38952	DNMT3A	-38952	0	0	0
chr6	16256773	16280853	24080	0.682	0.712	0.571	1	GMPR	30003	JARID2	1019728	DSP	8726944	0	0	0
chr1	26014492	26031623	17131	0.681	0.688	0.585	1	MAN1C1	79099	TRIM63	371068	SEPN1	-103609	0	0	0
chr11	128762863	128772905	10042	0.681	0.684	0.587	1	KCNJ5	6572	KCNJ5	6572	KCNJ5	6572	0	0	0
chr3	140952315	140963029	10714	0.681	0.559	0.666	1	PXYLP1	7006	RNF7	-499378	RASA2	-248216	0	0	0
chr3	187455857	187459973	4116	0.681	0.455	0.733	1	BCL6	-3630	BCL6	-3630	DNAJC19	-6750353	0	0	0	rs3733017;PR_interval
chr12	117476394	117490300	13906	0.68	0.519	0.691	1	TESC	53904	NOS1	259510	TBX5	-2637100	0	0	0
chr20	42817718	42819128	1410	0.68	0.872	0.465	0	JPH2	-2205	JPH2	-2205	JPH2	-2205	0	0	0
chr3	140820724	140841524	20800	0.68	0.8	0.512	1	SPSB4	60881	RNF7	-625926	RASA2	-374764	0	0	0
chr18	55920136	55927723	7587	0.679	0.64	0.612	1	NEDD4L	35176	NEDD4L	35176	CCBE1	1440715	0	0	0
chr3	61882510	61917751	35241	0.679	0.582	0.649	1	PTPRG	352888	FLNB	3906004	DNASE1L3	-3703400	0	0	0
chr9	130278994	130300956	21962	0.679	0.708	0.568	1	FAM129B	41421	SLC2A8	130559	ENG	319471	0	1	0
chr10	32046564	32050571	4007	0.678	0.559	0.662	0	ARHGAP12	149287	ITGB1	1175919	RET	-11523949	0	0	0
chr12	111330323	111356524	26201	0.678	0.79	0.515	1	MYL2	14981	MYL2	14981	MYL2	14981	0	0	0	rs10849915;Alcohol_consumption;rs10774610;Drinking_behavior;rs3782889;Coronary_heart_disease
chr9	139537775	139551807	14032	0.678	0.751	0.54	0	EGFL7	-8516	EGFL7	-8516	AGPAT2	37120	0	0	0
chr16	70768443	70779459	11016	0.677	0.575	0.651	1	VAC14-AS1	-15011	VAC14	61110	DHODH	-1268691	0	0	0
chr17	79365556	79367774	2218	0.677	0.718	0.559	0	BAHCC1	-6855	HGS	-284296	GAA	1291311	0	0	0
chr5	151058033	151065226	7193	0.677	0.72	0.558	1	SPARC	4986	ANXA6	-524186	TCOF1	1324428	0	0	0
chr5	172191482	172196698	5216	0.677	0.651	0.601	1	DUSP1	4113	DUSP1	4113	SH3PXD2B	-312563	0	0	0
chr5	172214996	172229286	14290	0.676	0.549	0.665	0	DUSP1	-23938	DUSP1	-23938	SH3PXD2B	-340614	0	0	0
chr7	104613233	104628637	15404	0.676	0.498	0.698	1	LINC01004	10677	PIK3CG	-1884787	SLC26A3	2822743	0	0	0
chr9	134270979	134284185	13206	0.676	0.606	0.63	0	PRRC2B	-27894	ABL1	566941	TSC1	1542438	0	0	0
chr14	59757180	59790374	33194	0.675	0.681	0.58	1	DAAM1	43619	DAAM1	43619	SMOC1	-10572336	0	0	0
chr22	41416871	41419891	3020	0.675	0.69	0.574	0	MIR1281	-70135	EP300	-70232	NAGA	1048465	0	0	0
chr5	149998705	150002776	4071	0.675	0.427	0.741	1	SYNPO	3535	NDST1	113067	TCOF1	263539	0	0	0
chr11	119236417	119241915	5498	0.674	0.48	0.706	1	USP2	-4274	SCN3B	4286149	CBL	162181	0	0	0
chr15	66996173	66999429	3256	0.674	0.687	0.574	1	SMAD6	3128	SMAD6	3128	SMAD6	3128	0	0	0
chr17	39929606	39939907	10301	0.674	0.539	0.669	1	JUP	8208	JUP	8208	JUP	8208	0	0	0
chr2	46526402	46585112	58710	0.674	0.46	0.718	1	EPAS1	31217	EPAS1	31217	CALM2	845589	0	0	0
chr7	5723832	5745424	21592	0.674	0.574	0.645	1	RNF216-IT1	-14536	EIF2AK1	364232	ACTB	-164396	0	0	0
chr18	32692435	32706576	14141	0.673	0.525	0.676	1	MAPRE2	77892	DTNA	301204	DTNA	301204	0	0	0
chr2	43307367	43316124	8757	0.673	0.576	0.643	0	LOC102723854	-45063	DYNC2LI1	-689432	SOS1	-3964141	0	0	0
chr9	130301187	130329732	28545	0.673	0.661	0.59	1	FAM129B	15937	SLC2A8	156043	ENG	293987	0	0	0
chr10	105417203	105419962	2759	0.672	0.618	0.615	1	SH3PXD2A-AS1	-87954	GSTO2	-610048	SUFU	1154864	0	0	0
chr12	50034426	50062695	28269	0.672	0.647	0.598	1	PRPF40B	31158	KCNH3	115621	COX14	-457203	0	0	0
chr18	46446489	46467602	21113	0.672	0.759	0.526	1	SMAD7	12132	SMAD7	12132	SMAD4	-2099537	0	0	0	rs7229639;Colorectal_cancer;rs4939827;Colorectal_cancer
chr19	11246944	11255128	8184	0.672	0.431	0.734	0	SPC24	15448	SMARCA4	156209	DOCK6	122132	1	0	1
chr22	39644200	39655261	11061	0.672	0.549	0.66	0	PDGFB	-8773	PDGFB	-8773	SOX10	-1269191	0	0	0
chr3	12961767	12978567	16800	0.672	0.505	0.687	1	IQSEC1	39031	RAF1	-264467	RAF1	-264467	0	0	0
chr3	124544843	124566682	21839	0.672	0.523	0.676	1	ITGB5	50390	HEG1	219040	UMPS	106550	0	0	0
chr8	30423066	30436502	13436	0.672	0.574	0.643	1	SMIM18	-66332	WRN	-460993	WRN	-460993	0	0	0
chr1	201671860	201687135	15275	0.671	0.494	0.694	1	MIR5191	-9138	TNNT2	-332669	TNNT2	-332669	0	0	0
chr17	79386223	79406065	19842	0.671	0.405	0.75	1	MIR4740	-21566	HGS	-254817	GAA	1320790	0	0	0
chr9	100287094	100300057	12963	0.671	0.508	0.683	1	TMOD1	29655	TMOD1	29655	ANKS6	1265219	0	0	0
chr1	19249115	19266144	17029	0.67	0.617	0.613	1	IFFO2	25197	PLA2G5	-1139071	SDHB	-1876964	0	0	0
chr13	111068051	111080897	12846	0.67	0.479	0.701	1	MIR8073	81170	IRS2	-635560	PCCA	10333206	0	0	0
chr2	241196952	241199777	2825	0.67	0.41	0.745	0	OTOS	-118291	PDCD1	1602694	HDAC4	-875721	1	0	1
chr6	43741228	43752706	11478	0.67	0.658	0.586	1	VEGFA	7246	VEGFA	7246	AARS2	534096	0	0	0
chr10	104544820	104562185	17365	0.669	0.634	0.601	1	WBP1L	17615	SUFU	289784	SUFU	289784	0	0	0
chr22	18419489	18448223	28734	0.669	0.595	0.625	1	MIR648	29871	HIRA	985363	PEX26	-126829	0	0	0	rs1076540;Liver_enzyme_levels_(gamma-glutamyl_transferase);rs1978968;Presence_of_antiphospholipid_antibodies
chr10	126736429	126755560	19131	0.668	0.513	0.676	1	MIR4296	-24555	CTBP2	-29541	BUB3	1832235	0	0	0
chr11	45226221	45241609	15388	0.668	0.572	0.638	1	PRDM11	65022	CHRM4	1174243	PEX16	705759	0	0	0
chr16	58060969	58073832	12863	0.668	0.655	0.585	1	MMP15	8119	CIAPIN1	-586031	BBS2	-1513392	0	0	0
chr19	13191925	13212181	20256	0.668	0.584	0.63	1	LYL1	11921	DAND5	121622	NFIX	66659	0	0	0
chr2	29238832	29241969	3137	0.668	0.456	0.712	1	FAM179A	36237	BRE	1126919	SRD5A2	2565640	0	0	0
chr2	161069016	161109154	40138	0.668	0.542	0.657	0	ITGB6	-32261	GRB14	4335975	IFIH1	2086133	0	0	0
chr20	43194341	43208775	14434	0.668	0.643	0.594	1	PKIG	-9631	JPH2	-385340	JPH2	-385340	0	1	0
chr1	164675032	164690908	15876	0.667	0.662	0.58	1	LOC100505795	60908	RGS5	-1391389	TMCO1	1055189	0	0	0	rs1387389;Breast_cancer_(prognosis)
chr1	230993282	231002899	9617	0.667	0.616	0.609	1	C1orf198	6212	AGT	-147754	ACTA1	-1428247	0	0	0
chr14	59815764	59832240	16476	0.667	0.579	0.633	1	DAAM1	93844	DAAM1	93844	SMOC1	-10522111	0	0	0
chr2	173890460	173909644	19184	0.667	0.587	0.627	1	ZAK	-40512	RAPGEF4	107120	WIPF1	1599255	0	0	0
chr21	40351200	40376579	25379	0.667	0.527	0.666	0	LOC101928435	-14189	ERG	-330185	RIPK4	2823360	1	0	0
chr3	159572227	159585671	13444	0.667	0.62	0.607	1	SCHIP1	21300	SHOX2	-1754997	IFT80	522605	0	0	0
chr7	151401361	151431849	30488	0.667	0.689	0.562	1	PRKAG2	16795	RHEB	-199595	PRKAG2	16795	0	0	0	rs10480300;Urate_levels;rs10480300;Red_blood_cell_traits;rs7805747;Chronic_kidney_disease;rs10224002;Hematocrit;rs10224002;Hemoglobin
chr9	34991762	35001516	9754	0.667	0.524	0.668	1	DNAJB5	6373	VCP	76100	FANCG	83374	0	0	0
chr1	3083168	3093180	10012	0.666	0.619	0.606	1	MIR4251	43636	PRDM16	102433	PRDM16	102433	0	0	0
chr10	99294254	99311628	17374	0.666	0.479	0.695	1	ANKRD2	-29256	ENTPD1	1787269	TCTN3	-1849041	0	0	0
chr3	123989127	124006612	17485	0.666	0.418	0.734	1	MIR6083	-95309	HEG1	776933	UMPS	-451343	0	0	0
chr6	44198825	44207471	8646	0.666	0.58	0.631	1	HSP90AB1	-10754	HSP90AB1	-10754	AARS2	77915	0	0	0
chr7	73886736	73899823	13087	0.666	0.513	0.672	1	GTF2IRD1	25160	GTF2IRD1	25160	ELN	451161	0	0	0
chr12	110966918	110988781	21863	0.665	0.627	0.599	1	RAD9B	37702	ATP2A2	258818	MYL2	380555	0	0	0
chr17	27980484	28007026	26542	0.665	0.776	0.504	1	CORO6	-45314	SLC6A4	569231	NF1	-1428189	2	0	2
chr12	106498440	106528726	30286	0.664	0.547	0.648	1	NUAK1	20228	RFX4	-463101	ASCL1	3162132	0	0	0
chr15	35089840	35095019	5179	0.664	0.535	0.656	1	ACTC1	-4502	ACTC1	-4502	ACTC1	-4502	0	0	0
chr4	186486652	186495532	8880	0.664	0.628	0.597	0	PDLIM3	-34380	SLC25A4	426676	SLC25A4	426676	0	0	0
chr7	123297422	123324592	27170	0.664	0.561	0.639	1	LMOD2	15147	WASL	78118	FEZF1	-1366442	0	0	0
chr15	67131425	67148388	16963	0.663	0.647	0.584	0	SMAD6	145233	SMAD6	145233	SMAD6	145233	0	0	0
chr18	19761679	19783692	22013	0.663	0.581	0.625	1	GATA6	23288	MIB1	451396	GATA6	23288	1	0	1
chr2	235888846	235894928	6082	0.663	0.68	0.563	1	SH3BP4	31260	GBX2	1184765	COL6A3	2430963	0	0	0
chr3	134076903	134091787	14884	0.663	0.719	0.538	1	MIR6827	2359	SLCO2A1	-335425	TF	619369	0	0	0
chr9	116269041	116277349	8308	0.663	0.557	0.64	1	RGS3	9489	DFNB31	992300	IKBKAP	-4576587	0	0	0
chr1	226864268	226882618	18350	0.662	0.487	0.684	1	ITPKB-IT1	-10674	MIXL1	462125	PSEN2	-184829	0	0	0
chr11	11548523	11568566	20043	0.662	0.478	0.689	1	GALNT18	85017	PARVA	-840481	HBB	-6310243	0	0	0
chr14	100014397	100047853	33456	0.662	0.689	0.555	1	CCDC85C	39602	WARS	810802	APOPT1	-3998168	1	0	1
chr17	55181351	55194325	12974	0.662	0.55	0.643	1	AKAP1	24704	MKS1	1108828	MKS1	1108828	0	0	0
chr2	75077654	75098710	21056	0.662	0.634	0.59	1	HK2	28401	HTRA2	331651	BOLA3	-713143	0	0	0
chr9	73213110	73225657	12547	0.662	0.506	0.672	1	KLF9	-189810	FXN	1568905	FXN	1568905	0	0	0
chr11	12161469	12182094	20625	0.661	0.701	0.546	1	MICAL2	-11844	PARVA	-227244	HBB	-6923480	0	0	0
chr4	72092919	72103978	11059	0.661	0.752	0.513	1	SLC4A4	45446	SLC4A4	45446	FRAS1	-6880275	0	0	0
chr5	142155357	142180997	25640	0.661	0.557	0.637	1	ARHGAP26	17886	NR3C1	615077	SPRY4	-463557	0	0	0
chr1	61643356	61661417	18061	0.66	0.659	0.57	1	NFIA-AS1	66804	JUN	-2402601	PGM1	-2406560	0	0	0
chr11	65267376	65277506	10130	0.66	0.613	0.6	1	MALAT1	7209	RELA	158002	EFEMP2	367964	0	0	0
chr4	10096143	10116008	19865	0.66	0.628	0.591	1	WDR1	12498	DRD5	322818	WFS1	3834499	0	1	0
chr9	133712255	133725969	13714	0.66	0.611	0.602	1	ABL1	8471	ABL1	8471	DOLK	-2009100	0	0	0
chr1	55044516	55054925	10409	0.659	0.574	0.625	1	ACOT11	35914	GPX7	1981678	CPT2	1387620	0	0	0
chr11	12133941	12158434	24493	0.659	0.622	0.593	1	MICAL2	-13749	PARVA	-252838	HBB	-6897886	0	0	0
chr12	54796635	54805712	9077	0.659	0.635	0.585	1	ITGA5	11877	NCKAP1L	-90321	SP7	-1062596	0	0	0
chr4	124738855	124759868	21013	0.659	0.688	0.551	1	LINC01091	53943	FGF2	1001499	FAT4	-1488205	0	0	0
chr2	106017624	106053452	35828	0.658	0.441	0.706	1	FHL2	19692	FHL2	19692	FHL2	19692	0	0	0
chr3	38567134	38594443	27309	0.658	0.492	0.674	1	EXOG	43026	ACVR2B	84999	ACVR2B	84999	0	0	0
chr3	177050790	177065258	14468	0.658	0.498	0.671	0	LINC00501	45795	PIK3CA	-1808286	PIK3CA	-1808286	0	0	0
chr4	141157279	141161116	3837	0.658	0.602	0.603	0	SCOC	-19242	PCDH18	-2705545	FAT4	14921631	0	0	0
chr1	41955506	41972062	16556	0.657	0.58	0.617	1	EDN2	-13430	ZMPSTE24	1240063	ZMPSTE24	1240063	0	0	0
chr10	73523201	73531755	8554	0.657	0.429	0.714	1	C10orf54	5859	CDH23	-28049	CHST3	-196641	0	0	0
chr15	100005865	100015869	10004	0.657	0.664	0.564	0	MEF2A	-95265	MEF2A	-95265	NR2F2	3134299	0	0	0
chr16	4423348	4444182	20834	0.657	0.644	0.577	1	VASN	11917	HMOX2	-90938	CREBBP	-503644	0	0	0
chr17	57511820	57519550	7730	0.657	0.727	0.523	1	MIR4729	72242	MKS1	-1218719	TRIM37	-331419	0	0	0
chr2	30825971	30865889	39918	0.657	0.726	0.524	1	LCLAT1	175839	LTBP1	-2326438	SRD5A2	960110	0	0	0
chr11	33305536	33348645	43109	0.656	0.816	0.466	1	HIPK3	47214	LMO2	564281	WT1	-870009	0	0	0
chr11	34358375	34372456	14081	0.656	0.635	0.579	1	ABTB2	14140	LMO2	-451579	WT1	-1908334	0	0	0
chr21	43645160	43666850	21690	0.656	0.597	0.604	1	ABCG1	15998	CBS	840035	RIPK4	-468756	0	0	0	rs4148112;Amyotrophic_lateral_sclerosis_(sporadic)
chr12	3311840	3319032	7192	0.655	0.677	0.552	1	TSPAN9	128916	FOXM1	-329115	CCND2	-1067465	0	0	0
chr14	55159892	55177964	18072	0.655	0.532	0.645	1	SAMD4A	-52577	BMP4	-745374	FANCM	9563793	0	0	0
chr17	66455971	66465995	10024	0.655	0.618	0.589	1	WIPI1	-7330	PRKAR1A	-46937	PRKAR1A	-46937	0	0	0
chr19	4057120	4061247	4127	0.655	0.466	0.687	1	ZBTB7A	7633	MATK	-257373	MAP2K2	64943	0	0	0
chr2	54813398	54849352	35954	0.655	0.59	0.608	1	SPTBN1	45845	FBXO11	-6698443	FANCL	3637140	0	0	0
chr22	46398490	46407985	9495	0.655	0.446	0.699	1	LOC730668	742	PPARA	-143261	NAGA	-3936391	0	0	0
chr6	17266100	17280076	13976	0.655	0.669	0.558	0	RBM24	-8720	JARID2	2024003	HFE	-8814420	0	0	0
chr8	135838462	135843489	5027	0.655	0.616	0.591	0	NCRNA00250	-9336	PTK2	6170437	PUF60	9070304	0	0	0
chr10	18743237	18765848	22611	0.654	0.508	0.658	1	CACNB2	65030	CACNB2	65030	ITGA8	-2992208	0	0	0
chr7	100066695	100073625	6930	0.654	0.575	0.617	1	TSC22D4	6742	MOSPD3	-139564	COL1A2	6046288	0	0	0
chr8	11567241	11589263	22022	0.654	0.728	0.519	1	GATA4	16536	GATA4	16536	GATA4	16536	0	0	0
chr17	43250451	43251131	680	0.653	0.563	0.622	0	HEXIM2	11566	HEXIM1	26108	GFAP	-257871	0	0	0
chr19	12887934	12894415	6481	0.653	0.464	0.685	0	HOOK2	-4740	CALR	-158239	KLF1	106843	0	0	0
chr8	102035432	102041998	6566	0.653	0.626	0.582	0	FLJ42969	-25566	GRHL2	-465952	VPS13B	2013222	0	0	0
chr1	153669073	153672502	3429	0.652	0.622	0.583	0	MIR8083	-8518	NPR1	19624	TPM3	479910	0	0	0
chr10	63810469	63830574	20105	0.652	0.634	0.574	1	ARID5B	11552	BICC1	3547618	ZNF365	-313394	0	0	0
chr12	721084	733833	12749	0.652	0.598	0.598	1	NINJ2	-7879	WNK1	-134630	CACNA1C	-1434957	0	0	0
chr12	677369	693994	16625	0.651	0.463	0.683	1	NINJ2	33898	WNK1	-176407	CACNA1C	-1476734	0	0	0
chr12	3237934	3252578	14644	0.651	0.626	0.578	1	TSPAN9	58736	FOXM1	-258935	CACNA1C	1082806	0	0	0
chr3	50290605	50296234	5629	0.651	0.617	0.583	1	GNAI2	9094	GNAI2	9094	GNAI2	9094	0	0	0
chr6	37066981	37094748	27767	0.65	0.746	0.5	0	PIM1	-57057	MAPK14	1085411	FANCE	1660727	1	0	1
chr9	687055	705388	18333	0.65	0.539	0.633	1	KANK1	-10584	RFX3	2699375	SMARCA2	-1318997	0	0	0
chr11	2325452	2339961	14509	0.649	0.512	0.649	1	TSPAN32	9464	KCNQ1	-133514	KCNQ1	-133514	0	0	0
chr15	100040589	100054853	14264	0.649	0.545	0.627	0	MEF2A	-58411	MEF2A	-58411	NR2F2	3171153	0	0	0
chr2	86445697	86455688	9991	0.649	0.587	0.6	1	MRPL35	24137	SMYD1	-1916606	BOLA3	-12075653	0	0	0
chr1	10873481	10885448	11967	0.648	0.666	0.548	0	CASZ1	-22731	MASP2	227832	PEX14	344462	0	0	0
chr17	49023574	49028827	5253	0.648	0.723	0.512	0	TOB1	-80861	CACNA1G	387772	COL1A1	-747200	0	0	0
chr17	55675999	55684273	8274	0.648	0.652	0.557	1	LOC101927539	5637	MKS1	616530	MKS1	616530	0	0	0
chr17	73634174	73640267	6093	0.648	0.782	0.474	1	SMIM5	4546	GRB2	-235430	SOX9	3520060	0	0	0
chr20	45954974	45976386	21412	0.648	0.485	0.664	1	LOC100131496	18435	SLC2A10	627402	SLC2A10	627402	0	0	0
chr6	36814728	36824911	10183	0.648	0.643	0.564	1	CPNE5	-12599	MAPK14	824366	FANCE	1399682	0	0	0
chr8	42352479	42357478	4999	0.648	0.534	0.633	1	SLC20A2	4000	PLAT	-289784	ANK1	-600698	0	0	0
chr9	129936552	129964059	27507	0.648	0.416	0.708	1	ANGPTL2	-65261	SLC2A8	-209111	ENG	659141	0	0	0
chr1	94509411	94517710	8299	0.647	0.54	0.628	1	ABCA4	73145	F3	493853	ABCD3	-370372	0	0	0
chr13	76353942	76370482	16540	0.647	0.523	0.638	1	LMO7	27416	TBC1D4	-305962	GPC6	-17516865	0	0	0
chr18	19842038	19853600	11562	0.647	0.562	0.614	0	GATA6	98422	MIB1	526530	GATA6	98422	0	0	0
chr1	3334196	3342638	8442	0.646	0.602	0.586	1	ARHGEF16	-32729	PRDM16	352676	PRDM16	352676	0	0	0
chr17	27474886	27492418	17532	0.646	0.661	0.548	1	MYO18A	23755	NEK8	427821	NF1	-1938292	0	0	0
chr17	55928917	55937441	8524	0.646	0.613	0.579	0	MRPS23	-5746	MKS1	363487	MKS1	363487	0	0	0
chr18	7602778	7620724	17946	0.646	0.436	0.693	1	PTPRM	44438	MC2R	6303784	NDUFV2	-1490876	0	0	0
chr3	124756016	124773302	17286	0.646	0.475	0.668	1	HEG1	10143	HEG1	10143	UMPS	315447	0	0	0
chr6	17470221	17476499	6278	0.646	0.794	0.464	1	LOC101928491	38136	JARID2	2224275	HFE	-8614148	1	1	1
chr7	5592215	5594861	2646	0.646	0.495	0.655	0	ACTB	-23306	EIF2AK1	505322	ACTB	-23306	0	0	0
chr9	110397731	110405302	7571	0.646	0.583	0.598	0	KLF4	-149469	IKBKAP	1295092	IKBKAP	1295092	0	0	0
chr1	150124296	150138919	14623	0.645	0.587	0.593	1	PLEKHO1	8832	SNX27	-1453054	SF3B4	-231463	0	0	0
chr1	235094477	235098246	3769	0.645	0.667	0.544	1	LOC101927851	3385	RYR2	-2109340	ACTN2	-1753392	0	0	0
chr10	21794584	21805348	10764	0.645	0.726	0.506	1	CASC10	-13753	CACNB2	3110454	ITGA8	-6037632	0	1	0
chr10	92686212	92698206	11994	0.645	0.75	0.49	0	ANKRD1	-11177	PPP1R3C	700649	KIF11	-1660615	1	0	0
chr17	74674200	74683287	9087	0.645	0.518	0.639	1	MXRA7	6226	JMJD6	44138	GAA	-3396611	0	0	0
chr3	120150017	120163618	13601	0.645	0.662	0.547	1	FSTL1	13101	GSK3B	-343553	HGD	244601	0	0	0
chr4	186751202	186772608	21406	0.645	0.539	0.626	1	SORBS2	-28495	TLR3	-228403	SLC25A4	697489	0	0	0
chr10	81129897	81140583	10686	0.644	0.705	0.518	0	PPIF	28021	PPIF	28021	KAT6B	4549070	0	0	0
chr14	32976276	33029931	53655	0.644	0.694	0.524	1	AKAP6	204625	HECTD1	-1326374	NUBPL	819329	0	0	0
chr14	89649011	89656253	7242	0.644	0.541	0.622	1	FOXN3	230822	GALC	-1192623	CALM1	-1210694	0	0	0
chr15	75984840	76003649	18809	0.644	0.746	0.491	1	CSPG4	10945	CSK	919820	STRA6	-1492198	0	0	0
chr2	219145747	219149157	3410	0.644	0.634	0.562	1	MIR6513	-2541	DES	-1135646	BCS1L	-376926	0	0	0
chr6	43956722	43965792	9070	0.644	0.406	0.709	1	C6orf223	-7079	VEGFA	221536	AARS2	319806	0	0	0
chr9	131676522	131681673	5151	0.644	0.476	0.663	1	PHYHD1	-4076	AK1	-1039075	DOLK	30915	0	0	0
chr1	150504190	150518644	14454	0.643	0.657	0.547	0	ADAMTSL4	-10427	SNX27	-1073244	SF3B4	-611273	0	0	0
chr1	204414788	204423233	8445	0.643	0.488	0.654	1	PPP1R15B	-38065	MDM4	-66496	REN	-283545	0	0	0
chr14	77401076	77410131	9055	0.643	0.682	0.531	0	IRF2BPL	89439	GSTZ1	-381626	VIPAS39	518380	0	1	0
chr17	55547774	55569352	21578	0.643	0.721	0.506	1	LOC101927557	42395	MKS1	738103	MKS1	738103	0	1	0
chr4	148745349	148766587	21238	0.643	0.457	0.674	1	MIR4799	52223	EDNRA	353900	TLL1	-18038441	0	0	0
chr4	152722151	152732419	10268	0.643	0.525	0.63	0	GATB	-45110	FBXW7	546825	TLL1	-14067124	0	0	0
chr9	116253481	116262206	8725	0.643	0.566	0.605	1	RGS3	-5863	DFNB31	1007652	IKBKAP	-4561235	0	1	0
chr1	11843494	11861802	18308	0.642	0.416	0.699	1	LOC102724659	-12972	NPPA	55192	NPPA	55192	0	0	0
chr1	235118051	235128294	10243	0.642	0.446	0.68	0	LOC101927851	-23426	RYR2	-2082529	ACTN2	-1726581	0	0	0
chr17	42851532	42866475	14943	0.642	0.557	0.608	1	ADAM11	22436	HEXIM1	-365680	EFTUD2	117733	0	0	0
chr18	46499633	46504662	5029	0.642	0.749	0.487	0	SMAD7	-25066	SMAD7	-25066	SMAD4	-2054435	0	0	0
chr3	187913335	187922963	9628	0.642	0.597	0.583	1	LPP	-12571	BCL6	-454636	DNAJC19	-7210587	0	0	0
chr3	197438292	197460604	22312	0.642	0.698	0.52	1	KIAA0226	14349	TFRC	-1640416	CEP19	-1010283	1	0	1
chr5	172199698	172205597	5899	0.642	0.625	0.566	0	DUSP1	-4444	DUSP1	-4444	SH3PXD2B	-321120	1	0	0
chr1	21584710	21591074	6364	0.641	0.521	0.631	1	ECE1	18291	ECE1	18291	ECE1	18291	0	0	0
chr10	112395718	112398843	3125	0.641	0.594	0.584	0	RBM20	-6874	RBM20	-6874	RBM20	-6874	0	0	0
chr13	80705426	80712229	6803	0.641	0.637	0.557	0	LINC01080	123616	EDNRB	-2159163	GPC6	-13170250	0	0	0
chr15	75745545	75746624	1079	0.641	0.568	0.6	1	SIN3A	-1997	CSK	671660	STRA6	-1244038	0	0	0
chr15	92551088	92578565	27477	0.641	0.39	0.714	1	SLCO3A1	167889	CHD2	-878724	VPS33B	-998975	0	0	0
chr17	27457388	27466000	8612	0.641	0.478	0.658	1	MYO18A	45713	NEK8	405863	NF1	-1960250	0	0	0
chr22	18395325	18409685	14360	0.641	0.646	0.551	1	MICAL3	-12853	HIRA	1016714	PEX26	-158180	0	0	0
chr14	68981979	68995367	13388	0.64	0.712	0.508	1	ZFP36L1	271958	ZFP36L1	271958	SMOC1	-1357440	0	0	0
chr5	139008869	139023087	14218	0.64	0.542	0.616	0	CXXC5	-12322	HBEGF	710210	SPRY4	2688004	0	0	0
chr1	26407469	26412508	5039	0.639	0.589	0.584	0	TRIM63	-15863	TRIM63	-15863	SEPN1	283322	0	0	0
chr22	25510159	25524682	14523	0.639	0.74	0.488	1	LOC100128531	-8761	MYO18B	-620699	SPECC1L	779345	0	0	0
chr3	42056793	42063723	6930	0.639	0.553	0.606	0	ULK4	-56598	CTNNB1	819317	SCN5A	-3369094	0	1	0
chr1	2238838	2256632	17794	0.638	0.557	0.604	1	LOC100129534	36365	PRDM16	-738006	SKI	87602	0	0	0
chr14	62023406	62035813	12407	0.638	0.651	0.542	1	LOC101927780	7303	HIF1A	-132509	SMOC1	-8316504	0	0	0
chr22	46511065	46544998	33933	0.638	0.659	0.538	0	MIRLET7B	18466	PPARA	-18467	NAGA	-4061185	0	0	0
chr7	134471176	134484652	13476	0.638	0.782	0.459	1	CALD1	13751	CHRM2	-2075484	IRF5	5897191	0	0	0
chr9	73076877	73102216	25339	0.638	0.364	0.726	0	KLF9	-59973	FXN	1439068	FXN	1439068	0	0	0
chr9	107755562	107762776	7214	0.638	0.407	0.699	0	ABCA1	-68642	ABCA1	-68642	ABCA1	-68642	0	0	0
chr12	6444910	6449514	4604	0.637	0.405	0.698	1	TNFRSF1A	4071	VWF	-213376	TNFRSF1A	4071	0	0	0
chr21	35817520	35826539	9019	0.637	0.659	0.536	1	KCNE1	6078	KCNE1	6078	KCNE1	6078	1	1	1
chr3	50277043	50282825	5782	0.637	0.595	0.578	1	GNAI2	-4391	GNAI2	-4391	GNAI2	-4391	0	0	0
chr3	120134555	120149995	15440	0.637	0.482	0.65	1	FSTL1	27643	GSK3B	-329011	HGD	259143	0	1	0
chr1	12646873	12675200	28327	0.636	0.388	0.709	1	DHRS3	16701	DHRS3	16701	PLOD1	666313	0	0	0
chr10	134271701	134283669	11968	0.636	0.542	0.61	0	C10orf91	18972	UTF1	-766092	BUB3	9363926	0	0	0
chr2	47074514	47079135	4621	0.636	0.459	0.662	1	LINC01119	21822	TTC7A	-66443	CALM2	324522	0	0	0
chr9	129889341	129906706	17365	0.636	0.493	0.641	1	ANGPTL2	-12979	SLC2A8	-261393	ENG	711423	0	0	0
chr9	137219925	137261147	41222	0.636	0.636	0.55	1	RXRA	22228	RXRA	22228	COL5A1	-293114	0	0	0
chr2	46771366	46784358	12992	0.635	0.557	0.598	1	RHOQ	7996	EPAS1	253322	CALM2	623484	0	0	0
chr4	186692031	186695566	3535	0.635	0.656	0.536	1	SORBS2	3268	TLR3	-296510	SLC25A4	629382	0	0	0
chr8	134534150	134563758	29608	0.635	0.698	0.508	1	ST3GAL1	35229	MYC	5800640	KIAA0196	-8444893	0	1	0
chr14	94444637	94462115	17478	0.634	0.338	0.736	0	LINC00521	-10239	SERPINA10	305985	TRIP11	-1946973	0	0	0
chr19	3963010	3968326	5316	0.634	0.557	0.598	1	MIR637	-4158	MATK	-163858	MAP2K2	158458	0	0	0
chr2	30513961	30532502	18541	0.634	0.727	0.489	0	LOC285043	-46280	BRE	2409750	SRD5A2	1282809	0	0	0
chr2	85935634	85949790	14156	0.634	0.519	0.621	0	GNLY	21299	SMYD1	-2424586	BOLA3	-11567673	0	0	0
chr4	147164457	147168593	4136	0.634	0.582	0.581	0	LSM6	69691	SMAD1	762569	TLL1	-19627884	0	0	0
chr7	76865843	76883586	17743	0.634	0.816	0.432	1	FGL2	-45564	PTPN12	-292058	POR	1330295	0	0	0
chr7	100140963	100146548	5585	0.634	0.471	0.652	1	AGFG2	6922	MOSPD3	-65969	COL1A2	6119883	0	0	0
chr8	11435321	11456580	21259	0.634	0.601	0.569	1	LINC00208	11907	GATA4	-115766	GATA4	-115766	0	0	0
chr8	33410757	33423143	12386	0.634	0.51	0.627	1	RNF122	7696	NRG1	837600	WRN	2526173	0	0	0
chr12	48120850	48150470	29620	0.633	0.439	0.671	1	ENDOU	-16305	VDR	163154	COL2A1	262625	0	0	0
chr17	53357204	53368356	11152	0.633	0.499	0.633	1	HLF	20460	TMEM100	437445	MKS1	2933886	0	0	0	rs7224610;Urate_levels
chr19	3428018	3468637	40619	0.633	0.663	0.528	1	SMIM24	32213	TBXA2R	158504	GNA11	353920	0	0	0
chr2	217553108	217557686	4578	0.633	0.543	0.604	1	IGFBP5	4875	IGFBP2	57271	ATIC	1378719	0	0	0	rs2241193;Visceral_fat
chr9	93951996	93960551	8555	0.633	0.499	0.633	0	LOC100129316	-118859	ROR2	756171	ROR2	756171	0	0	0
chr17	73494225	73504469	10244	0.632	0.586	0.575	1	MIR6785	4719	GRB2	-97557	SOX9	3382187	0	0	0
chr4	95327774	95339100	11326	0.632	0.642	0.539	0	PDLIM5	-39570	PDLIM5	-39570	CISD2	-8456697	0	0	0
chr11	2484165	2494403	10238	0.631	0.644	0.537	1	KCNQ1	6601	KCNQ1	6601	KCNQ1	6601	0	0	0
chr2	71838682	71849410	10728	0.631	0.391	0.699	1	DYSF	150215	ADD2	-848671	ALMS1	-1768839	0	0	0
chr5	16528060	16547985	19925	0.631	0.482	0.641	1	FAM134B	-28915	IRX4	-14650729	NDUFS6	14736527	0	0	0
chr6	164515883	164529226	13343	0.631	0.477	0.644	0	QKI	686880	QKI	686880	CCR6	-3002740	0	0	0
chr8	103909654	103913826	4172	0.631	0.803	0.435	1	AZIN1-AS1	35242	RRM2B	-660394	VPS13B	3886247	0	0	0
chr22	47004959	47014798	9839	0.63	0.618	0.552	0	GRAMD4	-12779	PPARA	463380	SCO2	3954155	0	0	0
chr3	194542341	194547118	4777	0.63	0.654	0.529	0	LOC100507391	115580	APOD	766347	CEP19	1894436	0	0	0
chr6	35566927	35580875	13948	0.63	0.45	0.659	1	MIR5690	58665	MAPK14	-421552	FANCE	153764	0	0	0
chr6	118845191	118867960	22769	0.63	0.734	0.478	1	PLN	-12866	GJA1	-2900147	PLN	-12866	0	0	0
chr1	178019488	178031655	12167	0.629	0.581	0.574	0	LOC730102	-18429	PAPPA2	1593265	GLUL	4334968	0	0	0
chr1	234654030	234666025	11995	0.629	0.467	0.647	1	LINC01354	7498	RYR2	-2545674	ACTN2	-2189726	0	0	0	rs271738;Bipolar_disorder
chr11	46933763	46938673	4910	0.629	0.611	0.555	1	LRP4	3955	F2	195476	MYBPC3	438035	0	0	0
chr12	123591546	123593475	1929	0.629	0.65	0.53	1	PITPNM2	2465	NCOR2	1459500	ATP6V0A2	-604354	0	0	0
chr15	25912497	25931710	19213	0.629	0.698	0.499	1	MIR4715	171869	SCG5	-7011766	ACTC1	9165824	0	0	0
chr16	58152288	58161854	9566	0.629	0.824	0.418	1	CFAP20	6225	CIAPIN1	-675702	BBS2	-1603063	1	0	1
chr3	124501501	124508378	6877	0.629	0.535	0.604	1	MIR544B	53654	HEG1	269863	UMPS	55727	0	0	0
chr1	12606518	12628600	22082	0.628	0.505	0.621	1	MIR6730	21492	DHRS3	60178	PLOD1	622836	0	0	0
chr17	74485812	74495966	10154	0.628	0.376	0.703	1	RHBDF2	6620	SPHK1	109601	GAA	-3584465	0	0	0
chr19	15353925	15369253	15328	0.628	0.439	0.663	1	EPHX3	-17731	NOTCH3	-49797	NFIX	2226195	0	0	0
chr2	43077060	43109766	32706	0.628	0.427	0.67	0	HAAO	-73662	DYNC2LI1	-907764	SOS1	-3745809	0	0	0
chr3	13023750	13035126	11376	0.628	0.507	0.62	1	IQSEC1	-20240	RAF1	-323738	RAF1	-323738	0	0	0
chr1	26418058	26432032	13974	0.627	0.569	0.579	0	PDIK1L	-12610	TRIM63	-30920	SEPN1	298379	0	0	0
chr11	65418162	65423678	5516	0.627	0.505	0.62	1	MIR4489	4258	RELA	9523	EFEMP2	219485	0	0	0
chr16	24985161	25012543	27382	0.627	0.591	0.565	1	ARHGAP17	27847	DCTN5	1346166	PALB2	-1346174	0	0	0	rs4787294;Blood_metabolite_levels
chr2	105992049	106011914	19865	0.627	0.523	0.608	1	FHL2	13594	FHL2	13594	FHL2	13594	0	0	0
chr11	133903666	133905502	1836	0.626	0.554	0.587	1	LOC100128239	2418	KCNJ5	5143272	ACAD8	-218849	0	0	0
chr14	34526823	34531221	4398	0.626	0.494	0.625	0	EGLN3	-108738	EGLN3	-108738	NUBPL	2345248	0	0	0
chr17	57426581	57441943	15362	0.626	0.617	0.547	1	MIR4729	-9181	MKS1	-1137296	TRIM37	-249996	0	0	0
chr7	123281548	123291849	10301	0.626	0.489	0.629	0	LMOD2	-9162	WASL	102427	FEZF1	-1342133	0	0	0
chr11	10888307	10919219	30912	0.625	0.518	0.608	1	ZBED5-AS1	24000	MRVI1	-188228	HBB	-5655462	0	0	0
chr2	101721836	101738755	16919	0.625	0.651	0.524	1	TBC1D8	37551	NPAS2	293683	COA5	-2505314	1	0	1
chr8	123828255	123839946	11691	0.625	0.496	0.623	1	ZHX2	40200	HAS2	-1180470	NDUFB9	-1717242	0	0	0
chr1	206827503	206850209	22706	0.624	0.527	0.601	0	MAPKAPK2	-19508	MAPKAPK2	-19508	REN	-2703391	0	0	0
chr10	3842793	3855058	12265	0.624	0.414	0.673	0	KLF6	-21452	GATA3	-4247741	PHYH	9492821	1	0	0
chr11	8731128	8738524	7396	0.624	0.365	0.704	1	SNORA45B	27841	ADM	-1591700	HBB	-3486525	0	0	0
chr13	23951182	23969674	18492	0.624	0.664	0.514	1	SACS	-10746	SGCG	205369	B3GALTL	-7813683	0	0	0
chr15	68175208	68178266	3058	0.624	0.76	0.452	0	RNU6-2	-44354	MAP2K5	335396	SMAD3	718245	0	1	0
chr18	19915483	19926715	11232	0.624	0.566	0.576	0	CTAGE1	76779	MIB1	599810	GATA6	171702	0	0	0
chr2	11507262	11520308	13046	0.624	0.593	0.559	0	LINC00570	-20321	LPIN1	-303919	SOX11	5680987	0	0	0
chr2	192717352	192737301	19949	0.624	0.564	0.578	0	SDPR	-15320	STAT1	-848350	STAT1	-848350	0	0	0
chr20	25016158	25037318	21160	0.624	0.292	0.751	1	ACSS1	12080	THBD	-1996437	MYLK2	-5380439	0	0	0	rs6050267;Cognitive_performance
chr20	61153009	61160618	7609	0.624	0.533	0.597	1	MIR1-1	5301	GATA5	-105787	EDN3	3281332	0	0	0
chr5	148860888	148869767	8879	0.624	0.554	0.584	0	MIR145	55119	PPARGC1B	-244487	SLC26A2	-474972	0	0	0
chr5	172069768	172087667	17899	0.624	0.606	0.551	1	NEURL1B	10442	DUSP1	119486	SH3PXD2B	-197190	0	0	0
chr9	127039788	127052749	12961	0.624	0.755	0.456	1	NEK6	-7981	NEK6	-7981	ENG	3563178	0	1	0
chr9	134203184	134214075	10891	0.624	0.768	0.447	0	PPAPDC3	43549	ABL1	497988	TSC1	1611391	1	0	1
chr15	69013653	69027099	13446	0.623	0.722	0.475	1	MIR4312	73888	MAP2K5	1179035	SMAD3	1561884	1	0	0
chr16	4366261	4376841	10580	0.623	0.589	0.56	1	GLIS2-AS1	6790	SRL	-79470	CREBBP	-441430	0	0	0
chr3	52077279	52088961	11682	0.623	0.345	0.716	1	DUSP7	7341	PBRM1	636746	TNNC1	404937	0	0	0
chr6	160431007	160471699	40692	0.623	0.605	0.55	1	AIRN	-22657	IGF2R	61223	PLG	-671871	0	0	0	rs78797168;Periodontitis_(CDC/AAP)
chr9	95476851	95512750	35899	0.623	0.575	0.569	1	BICD2	32283	ROR2	-782356	ROR2	-782356	0	0	0
chrX	40003913	40018390	14477	0.623	0.522	0.604	1	BCOR	25431	BCOR	25431	BCOR	25431	0	0	0
chr1	206891421	206903132	11711	0.622	0.5	0.616	1	MAPKAPK2	38912	MAPKAPK2	38912	REN	-2761811	0	0	0
chr18	56533355	56540150	6795	0.622	0.423	0.665	1	ZNF532	6692	NEDD4L	647999	CCBE1	827892	0	0	0
chr20	35470433	35486776	16343	0.622	0.582	0.563	1	SOGA1	9672	TGM2	1315096	ASXL1	4532458	0	0	0
chr3	15673008	15690082	17074	0.622	0.762	0.448	1	BTD	38070	SLC6A6	1237470	TMEM43	1515106	0	0	0
chr3	105540057	105549612	9555	0.622	0.52	0.603	1	CBLB	43053	BBX	-1696948	CD96	-5716091	0	0	0
chr3	169374391	169379758	5367	0.622	0.481	0.628	1	MECOM	4489	PRKCI	-563145	IFT80	-9259754	0	0	0
chr6	108897087	108924678	27591	0.622	0.394	0.683	1	FOXO3	28814	ATG5	-2137187	SEC63	-631400	0	1	0	rs9480865;Normalized_brain_volume
chr8	26486230	26501852	15622	0.622	0.55	0.584	1	DPYSL2	58121	ADRA1A	228881	ESCO2	-1138016	0	0	0
chr1	85773991	85786803	12812	0.621	0.495	0.617	1	BCL10	-37810	DDAH1	150492	NEXN	7426198	0	0	0
chr10	70358437	70362557	4120	0.621	0.736	0.464	1	TET1	40381	SIRT1	715559	MYPN	491308	0	0	0
chr12	3225036	3233507	8471	0.621	0.475	0.63	1	TSPAN9	42751	FOXM1	-242950	CACNA1C	1066821	0	0	0
chr14	23888772	23903427	14655	0.621	0.816	0.413	1	MYH7	8796	MYH6	-18613	MYH7	8796	0	0	0
chr22	37947532	37950608	3076	0.621	0.609	0.545	0	CDC42EP1	-7400	TMPRSS6	-443467	SOX10	431469	0	0	0
chr3	66480235	66511585	31350	0.621	0.476	0.629	1	LRIG1	54935	FOXP1	4618164	EOGT	2567135	0	0	0
chr1	19752377	19809365	56988	0.62	0.383	0.687	1	CAPZB	30330	PLA2G5	-615829	ECE1	1825312	0	0	0
chr1	235178550	235185996	7446	0.62	0.499	0.614	0	LOC101927851	-82527	RYR2	-2023428	ACTN2	-1667480	0	0	0
chr10	104537505	104544359	6854	0.62	0.584	0.559	1	WBP1L	5045	SUFU	277214	SUFU	277214	0	0	0
chr11	64614524	64621067	6543	0.62	0.308	0.734	1	CDC42BPG	-5754	MEN1	-39029	PYGM	-89608	0	0	0
chr18	19929715	19937676	7961	0.62	0.463	0.636	0	CTAGE1	64183	MIB1	612406	GATA6	184298	0	0	0
chr4	23927700	23943016	15316	0.62	0.533	0.591	0	PPARGC1A	-43658	PPARGC1A	-43658	RBPJ	-2385973	1	0	0
chr8	49338884	49347420	8536	0.62	0.351	0.707	0	LOC101929268	-120974	RB1CC1	4283874	ANK1	-7588872	1	0	0
chr9	134141602	134144380	2778	0.62	0.645	0.52	1	FAM78A	8915	ABL1	432350	TSC1	1677029	0	0	0
chr18	22925262	22930612	5350	0.619	0.537	0.587	1	ZNF521	4277	SS18	742674	KCTD1	1200563	0	0	0
chr4	53731812	53752077	20265	0.619	0.673	0.5	1	RASL11B	13450	SGCB	-837459	SGCB	-837459	0	0	0
chr1	27911710	27928602	16892	0.618	0.514	0.6	1	AHDC1	9849	WASF2	-103458	ARID1A	897635	0	0	0
chr10	112517713	112519399	1686	0.618	0.637	0.522	1	PDCD4-AS1	112106	RBM20	114402	RBM20	114402	0	0	0
chr11	67185056	67187078	2022	0.618	0.545	0.581	1	CARNS1	2919	AIP	-64432	AIP	-64432	0	0	0
chr12	27342776	27350264	7488	0.618	0.58	0.559	0	STK38L	-50557	KRAS	-1942655	KRAS	-1942655	0	0	0
chr15	75942547	75967067	24520	0.618	0.568	0.566	1	SNX33	13460	CSK	880383	STRA6	-1452761	0	0	0
chr18	25684521	25706052	21531	0.618	0.601	0.545	1	CDH2	62159	CDH2	62159	KCTD1	-1457921	0	0	0	rs11564386;Obesity-related_traits
chr2	42323544	42332323	8779	0.618	0.656	0.51	0	PKDCC	52773	SLC8A1	-1588358	SOS1	-2980329	0	0	0
chr20	30174031	30186025	11994	0.618	0.476	0.624	0	ID1	-13057	POFUT1	-615667	MYLK2	-227149	0	0	0
chr4	7875540	7909119	33579	0.618	0.686	0.491	1	LOC389199	-48398	DRD5	-1890928	WFS1	1620753	0	0	0
chr4	88437039	88448744	11705	0.618	0.501	0.608	1	SPARCL1	7764	SPP1	-453910	COQ2	-4236824	0	0	0
chr8	12975253	12989483	14230	0.618	0.632	0.526	1	DLC1	8441	DLC1	8441	GATA4	1420652	0	0	0
chr11	45198287	45202967	4680	0.617	0.54	0.583	1	PRDM11	31734	CHRM4	1207531	PEX16	739047	0	0	0
chr3	187897830	187912712	14882	0.617	0.513	0.599	1	FLJ42393	8941	BCL6	-441758	DNAJC19	-7197709	0	0	0
chr6	41899968	41907757	7789	0.617	0.677	0.495	1	CCND3	5724	FOXP4	389699	PEX6	1043119	0	0	0
chr12	3189634	3211602	21968	0.616	0.549	0.575	1	TSPAN9	14098	FOXM1	-214297	CACNA1C	1038168	0	0	0
chr12	123596542	123609814	13272	0.616	0.524	0.591	0	PITPNM2	-8142	NCOR2	1448832	ATP6V0A2	-593686	0	0	0
chr15	91090652	91099316	8664	0.616	0.635	0.52	1	CRTC3	21867	FURIN	-316837	VPS33B	470867	0	0	0
chr17	38466945	38473032	6087	0.616	0.718	0.467	1	RARA	-4484	GJD3	50957	SMARCE1	334115	0	0	0
chr19	2044132	2049352	5220	0.616	0.538	0.582	1	MKNK2	4501	DOT1L	-117405	GNA11	-1047665	0	0	0
chr3	11676645	11683898	7253	0.616	0.605	0.539	1	VGLL4	5180	TIMP4	520580	PPARG	-649077	0	0	0
chr3	156843963	156855694	11731	0.616	0.483	0.616	0	LINC00880	-9037	KCNAB1	841053	IFT80	3251726	0	1	0	rs13064954;Diabetic_retinopathy
chr1	64156020	64171525	15505	0.615	0.49	0.612	0	PGM1	74886	LEPR	-1722562	PGM1	74886	0	0	0
chr1	232698804	232736048	37244	0.615	0.753	0.443	0	SIPA1L2	-66183	AGT	-1867090	ACTA1	-3147583	0	0	0
chr10	65467650	65474370	6720	0.615	0.581	0.553	0	REEP3	189888	CTNNA3	3954433	ZNF365	1190804	0	0	0
chr15	60660969	60676267	15298	0.615	0.607	0.536	1	ANXA2	21567	ANXA2	21567	TPM1	-2666219	0	0	0
chr18	33955107	33975178	20071	0.615	0.421	0.656	1	FHOD3	87484	FHOD3	87484	DTNA	1566841	0	0	0
chr12	48215895	48223631	7736	0.614	0.392	0.672	0	HDAC7	-6000	VDR	79051	COL2A1	178522	0	0	0
chr19	38734586	38742397	7811	0.614	0.39	0.674	1	PPP1R14A	8740	KCNK6	-71992	RYR1	-185848	0	0	0	rs8102476;Prostate_cancer
chr5	88122482	88135375	12893	0.614	0.519	0.591	1	MEF2C	-9184	MEF2C	-9184	RASA1	1564188	0	0	0
chr7	134834487	134851654	17167	0.614	0.528	0.585	1	TMEM140	10305	CHRM2	-1710328	BRAF	5781494	0	0	0
chr1	160981934	160989386	7452	0.613	0.703	0.472	1	F11R	5473	DEDD	116596	PPOX	-150520	0	0	0
chr12	113683565	113699086	15521	0.613	0.36	0.691	1	TPCN1	9260	PTPN11	834790	PTPN11	834790	0	0	0
chr2	43168243	43199701	31458	0.613	0.473	0.619	0	LOC102723854	82710	DYNC2LI1	-817205	SOS1	-3836368	0	0	0
chr3	38757873	38769761	11888	0.613	0.552	0.569	1	SCN10A	71684	SCN10A	71684	SCN5A	-72653	0	0	0
chr6	136413343	136433801	20458	0.613	0.551	0.569	1	MTFR2	147877	MAP3K5	690084	PEX7	-720129	1	0	0
chr9	134153434	134163580	10146	0.613	0.467	0.623	0	PPAPDC3	-6573	ABL1	447866	TSC1	1661513	0	0	0
chr1	11944444	11955620	11176	0.612	0.505	0.597	0	NPPB	-31040	NPPA	-42192	NPPA	-42192	0	0	0
chr11	11992943	12027472	34529	0.612	0.444	0.636	1	DKK3	19979	PARVA	-388818	HBB	-6761906	0	0	0
chr13	24846422	24858875	12453	0.612	0.739	0.448	1	SPATA13	7824	CENPJ	644379	B3GALTL	-6921463	0	0	0
chr14	55128001	55159872	31871	0.612	0.384	0.674	1	SAMD4A	-77569	BMP4	-720382	FANCM	9538801	0	0	0
chr1	9954795	9968738	13943	0.611	0.339	0.702	1	CTNNBIP1	8550	UBE4B	-131274	KIF1B	-308997	0	0	0
chr1	31847423	31858993	11570	0.611	0.325	0.711	0	FABP3	-7285	FABP3	-7285	GJB4	-3372133	0	0	0
chr10	82220557	82235291	14734	0.611	0.621	0.521	1	TSPAN14	13887	PPIF	1120705	KAT6B	5641754	0	0	0
chr11	18402864	18407833	4969	0.611	0.443	0.635	0	LDHA	-10587	LDHA	-10587	CSRP3	826770	0	0	0
chr15	99405550	99432270	26720	0.611	0.659	0.497	1	MIR4714	91256	MEF2A	-687222	NR2F2	2542342	0	0	0
chr2	204543693	204560469	16776	0.611	0.387	0.671	0	CD28	-19116	CD28	-19116	CTLA4	-180429	0	0	0
chr20	39768143	39790921	22778	0.611	0.43	0.644	1	PLCG1-AS1	-12892	TGM2	-2985832	JPH2	3036686	0	0	0
chr4	119945931	119966755	20824	0.611	0.499	0.599	1	MYOZ2	-100595	MYOZ2	-100595	MYOZ2	-100595	0	0	0	rs7698598;Amyotrophic_lateral_sclerosis_(sporadic)
chr5	149889173	149911058	21885	0.611	0.494	0.603	1	NDST1	12442	NDST1	12442	TCOF1	162914	0	0	0
chr1	150943088	150944098	1010	0.61	0.539	0.573	1	CERS2	3886	SNX27	-641068	SF3B4	-1043449	0	0	0
chr10	121016722	121046724	30002	0.61	0.442	0.634	1	GRK5	64527	BAG3	-379158	BAG3	-379158	0	0	0
chr11	2468283	2481165	12882	0.61	0.654	0.5	1	KCNQ1	-7959	KCNQ1	-7959	KCNQ1	-7959	0	0	0
chr4	100577305	100602665	25360	0.61	0.624	0.519	0	MTTP	104751	ADH5	-580046	CISD2	-3200149	0	0	0
chr6	41015552	41019542	3990	0.61	0.714	0.461	0	APOBEC2	-3392	FOXP4	-496616	PEX6	1929434	0	0	0
chr6	150515611	150534986	19375	0.61	0.613	0.526	1	PPP1R14C	61111	AKAP12	-1035835	TAB2	885863	0	0	0
chr8	67027021	67028472	1451	0.61	0.575	0.549	0	TRIM55	-11531	TRIM55	-11531	TTPA	-3029134	0	0	0
chr1	17875285	17905547	30262	0.609	0.489	0.603	1	ARHGEF10L	-16631	SPEN	1716058	SDHB	-509751	0	0	0
chr1	117023666	117033972	10306	0.609	0.548	0.566	0	LOC101929023	-7371	ATP1A1	102828	CASQ2	-717393	0	0	0
chr1	201692261	201698768	6507	0.609	0.712	0.46	1	MIR5191	6879	TNNT2	-348686	TNNT2	-348686	0	0	0
chr10	29903911	29922401	18490	0.609	0.704	0.465	1	SVIL	10745	ARMC4	-1625172	RET	-13659360	0	0	0
chr10	31046114	31078037	31923	0.609	0.445	0.631	0	SVILP1	80873	ITGB1	2162411	RET	-12510441	0	0	0
chr2	97565370	97580799	15429	0.609	0.408	0.655	1	FAM178B	-9214	ADRA2B	-791100	COA5	1651897	0	0	0
chr6	6745801	6758024	12223	0.609	0.555	0.561	0	LY86-AS1	-128853	F13A1	-430988	DSP	-789957	0	0	0
chr9	130597821	130602001	4180	0.609	0.481	0.609	1	ENG	9535	ENG	9535	ENG	9535	0	0	0
chr14	77487614	77493534	5920	0.608	0.577	0.545	1	IRF2BPL	4468	GSTZ1	-296655	VIPAS39	433409	0	0	0
chr15	41223090	41237313	14223	0.608	0.416	0.647	1	DLL4	8671	DLL4	8671	NDUFAF1	464457	0	0	0
chr17	47763946	47770956	7010	0.608	0.465	0.617	0	SPOP	-11926	NGFR	194797	COL1A1	511549	0	0	0
chr2	3461057	3478222	17165	0.608	0.397	0.659	1	ADI1	51879	SOX11	-2363159	SOX11	-2363159	0	0	0
chr6	13353837	13362038	8201	0.608	0.642	0.504	0	TBC1D7	-29122	EDN1	1067409	DSP	5816068	0	1	0
chr7	100759453	100768869	9416	0.608	0.628	0.512	0	SERPINE1	-6208	SERPINE1	-6208	SLC26A3	6679517	0	0	0
chr8	22235084	22251709	16625	0.608	0.321	0.709	1	SLC39A14	18347	ADRA1A	4479526	FGF17	343133	0	0	0
chr9	112662664	112690140	27476	0.608	0.6	0.53	1	PALM2-AKAP2	133826	IKBKAP	-979794	IKBKAP	-979794	0	0	0
chr9	139455615	139487922	32307	0.608	0.562	0.555	0	LINC01573	29475	NOTCH1	-31530	NOTCH1	-31530	0	0	0
chr1	230961953	230975113	13160	0.607	0.388	0.665	1	C1orf198	23249	AGT	-118197	ACTA1	-1398690	0	0	0
chr2	238208923	238233873	24950	0.607	0.579	0.542	1	COL6A3	101452	COL6A3	101452	COL6A3	101452	1	0	1
chr6	3821997	3828623	6626	0.607	0.593	0.533	0	FAM50B	-24321	FOXC1	2214630	FOXC1	2214630	0	0	0
chr6	44008517	44034151	25634	0.607	0.474	0.609	1	LOC101929705	21055	HSP90AB1	-192568	AARS2	259729	0	0	0
chr1	203597427	203601303	3876	0.606	0.498	0.593	1	ATP2B4	3451	SOX13	-442880	REN	536100	0	0	0
chr11	73727229	73739643	12414	0.606	0.558	0.555	1	UCP3	-13154	KCNE3	445164	DHCR7	-2573959	0	0	0
chr15	100240352	100256529	16177	0.606	0.52	0.578	1	LYSMD4	25150	MEF2A	75258	NR2F2	3371872	0	0	0
chr20	57468355	57485307	16952	0.606	0.708	0.459	1	GNAS	10406	HRH3	3318492	ATP5E	130591	0	0	0	rs6026584;Renal_function-related_traits_(BUN);rs13831;Event-related_brain_oscillations
chr5	142185971	142212718	26747	0.606	0.448	0.625	1	ARHGAP26	49053	NR3C1	583910	SPRY4	-494724	0	0	0
chr1	156865022	156874823	9801	0.605	0.514	0.581	1	PEAR1	6400	PAQR6	-652014	NTRK1	39252	0	0	0	rs12566888;Platelet_aggregation
chr1	203034942	203043630	8688	0.605	0.586	0.535	1	MYOG	15880	SOX13	-1002959	REN	1096179	0	0	0
chr11	19598356	19602201	3845	0.605	0.493	0.595	1	MIR4486	3422	CSRP3	-368160	CSRP3	-368160	0	0	0
chr12	26264435	26276560	12125	0.605	0.337	0.694	1	BHLHE41	7506	KRAS	-866632	KRAS	-866632	0	0	0
chr12	105902786	105918664	15878	0.605	0.632	0.506	0	C12orf75	186312	RFX4	-1065959	ASCL1	2559274	0	0	0
chr12	123874946	123889879	14933	0.605	0.506	0.585	1	SETD8	13709	NCOR2	1169598	ATP6V0A2	-314452	0	0	0
chr17	1961103	1990555	29452	0.605	0.535	0.567	1	HIC1	16226	RPA1	242557	ACADVL	-5144614	0	0	0
chr22	18547276	18552980	5704	0.605	0.498	0.591	0	PEX26	-10557	HIRA	869091	PEX26	-10557	0	0	0
chr3	124509203	124524695	15492	0.605	0.465	0.613	1	MIR544B	65664	HEG1	257853	UMPS	67737	0	0	0
chr7	35281136	35292148	11012	0.605	0.772	0.416	1	TBX20	7069	TBX20	7069	GLI3	6989976	0	0	0
chr1	41176714	41183446	6732	0.604	0.711	0.454	1	NFYC-AS1	-22147	ZMPSTE24	456359	ZMPSTE24	456359	0	0	0
chr1	201467201	201474467	7266	0.604	0.673	0.477	1	CSRP1	-5133	TNNT2	-124006	TNNT2	-124006	0	0	0
chr12	109904200	109906029	1829	0.604	0.448	0.621	1	KCTD10	10041	UBE3B	-10313	MYL2	1453290	0	0	0
chr16	70735648	70751721	16073	0.604	0.455	0.617	1	MTSS1L	-23730	VAC14	91377	DHODH	-1298958	0	0	0
chr22	50726182	50744517	18335	0.604	0.218	0.768	1	PLXNB2	10652	MAPK11	-26527	SCO2	228684	0	0	0
chr7	75327527	75359587	32060	0.604	0.564	0.548	1	HIP1	24733	POR	-200862	POR	-200862	0	0	0
chr9	72004336	72014146	9810	0.604	0.653	0.49	1	FAM189A2	65001	FXN	358763	FXN	358763	0	0	0
chr9	95956720	95975916	19196	0.604	0.344	0.689	1	WNK2	19107	ROR2	-1253874	ROR2	-1253874	0	0	0
chr9	124031879	124043508	11629	0.604	0.611	0.517	1	GSN	7314	PTGS1	-1095115	ENG	6571753	0	0	0
chr12	123958416	123968021	9605	0.603	0.361	0.675	1	SNRNP35	18968	NCOR2	1088792	ATP6V0A2	-233646	0	0	0
chr14	69113594	69150782	37188	0.603	0.577	0.537	0	ZFP36L1	128443	ZFP36L1	128443	SMOC1	-1213925	0	0	0
chr17	75109711	75131888	22177	0.603	0.443	0.624	1	SEC14L1	-16205	JMJD6	-397918	GAA	-2954555	0	0	0
chr19	19570774	19574789	4015	0.603	0.633	0.501	1	GATAD2A	-3367	CRTC1	778357	GDF1	-565828	0	0	0
chr2	159885803	159907324	21521	0.603	0.555	0.551	1	TANC1	71418	KCNJ3	4341471	IFIH1	3278655	1	0	1	rs7582141;Response_to_radiotherapy_in_prostate_cancer_(toxicity)
chr20	32016323	32030198	13875	0.603	0.55	0.555	1	SNTA1	8438	DNMT3B	655603	ASXL1	1077114	0	0	0
chr6	163769272	163794738	25466	0.603	0.55	0.554	0	DKFZp451B082	-13940	QKI	-53669	PLG	2658781	0	0	0
chr8	18701884	18714332	12448	0.603	0.57	0.541	1	PSD3	-41703	MTUS1	-1049682	LPL	-1088473	0	0	0
chr9	116278944	116293766	14822	0.603	0.473	0.604	1	RGS3	-12401	DFNB31	979140	IKBKAP	-4589747	0	0	0
chr1	78526596	78546757	20161	0.602	0.508	0.58	1	GIPC2	25088	ACADM	2346645	NEXN	182477	0	0	0
chr12	58219975	58229374	9399	0.602	0.554	0.55	1	MIR26A2	-6199	CYP27B1	-63698	TSFM	48147	0	0	0
chr16	82760614	82775349	14735	0.602	0.44	0.624	1	LOC101928446	-38942	MLYCD	-1164748	MLYCD	-1164748	1	0	1
chr17	16998456	17014426	15970	0.602	0.576	0.537	1	MPRIP	60368	NCOR1	-887567	RAI1	-578345	0	0	0
chr5	14442427	14457414	14987	0.602	0.629	0.504	1	FAM105A	-131970	IRX4	-12562627	NDUFS6	12648425	0	1	0
chr5	149967029	149979141	12112	0.602	0.573	0.539	0	SYNPO	-7556	NDST1	85412	TCOF1	235884	0	0	0
chr6	36940192	36951165	10973	0.602	0.554	0.552	1	MTCH1	8649	MAPK14	950225	FANCE	1525541	0	0	0
chr10	92834814	92855261	20447	0.601	0.49	0.59	0	LINC00502	39473	PPP1R3C	547821	KIF11	-1507787	0	0	0
chr10	124242683	124267888	25205	0.601	0.544	0.556	1	HTRA1	34245	ATE1	-566969	BUB3	-658474	0	0	0
chr2	12859863	12870340	10477	0.601	0.655	0.485	1	TRIB2	8104	LPIN1	978380	SOX11	7032303	0	0	0
chr2	28826285	28838764	12479	0.601	0.642	0.494	1	PLB1	113587	BRE	719043	HADHB	2364909	0	0	0
chr3	4906700	4912148	5448	0.601	0.437	0.624	0	BHLHE40-AS1	38762	CAV3	-3866061	CAV3	-3866061	0	0	0
chr5	42584693	42601424	16731	0.601	0.575	0.536	1	GHR	27093	GHR	27093	GDNF	-4753276	0	0	0
chr12	11905016	11920715	15699	0.6	0.585	0.528	1	ETV6	110078	ETV6	110078	CLEC7A	-1629997	0	0	0
chr12	80578291	80585954	7663	0.6	0.533	0.562	0	OTOGL	-21110	CSRP2	-3309302	CEP290	7953871	0	0	0
chr14	59707062	59726652	19590	0.6	0.616	0.508	1	DAAM1	-13301	DAAM1	-13301	SMOC1	-10629256	0	0	0
chr11	46356905	46365316	8411	0.599	0.554	0.545	1	DGKZ	-5706	CHRM4	47048	PEX16	-421436	0	0	0
chr12	113664548	113680565	16017	0.599	0.356	0.672	1	TPCN1	-9509	PTPN11	816021	PTPN11	816021	0	0	0
chr14	69279225	69291956	12731	0.599	0.476	0.595	0	ZFP36L1	-22630	ZFP36L1	-22630	SMOC1	-1060523	0	0	0
chr15	40576287	40591370	15083	0.599	0.613	0.509	1	ANKRD63	-9041	CHST14	-179331	BUB1B	130619	0	0	0
chr19	13183688	13191387	7699	0.599	0.542	0.553	1	LYL1	26437	DAND5	107106	NFIX	52143	0	0	0
chr2	174852599	174858419	5820	0.599	0.535	0.559	0	SP3	-25079	RAPGEF4	1062577	WIPF1	643798	0	0	0
chr2	237479783	237490501	10718	0.599	0.438	0.62	1	ACKR3	6763	GBX2	-408490	COL6A3	837708	0	0	0
chr22	43093139	43100422	7283	0.599	0.361	0.67	1	A4GALT	20096	EP300	1608167	NAGA	-629934	0	0	0
chr1	3097999	3131248	33249	0.598	0.492	0.584	1	MIR4251	70085	PRDM16	128882	PRDM16	128882	0	0	0
chr1	31833863	31840937	7074	0.598	0.425	0.627	1	FABP3	8523	FABP3	8523	GJB4	-3387941	0	0	0
chr17	17776878	17785398	8520	0.598	0.409	0.636	1	SREBF1	-40813	MAPK7	-1499895	ATPAF2	161342	0	0	0
chr17	55175438	55181129	5691	0.598	0.625	0.499	1	AKAP1	15149	MKS1	1118383	MKS1	1118383	0	0	0
chr22	18481432	18488574	7142	0.598	0.631	0.496	1	MIR648	-21276	HIRA	934216	PEX26	-75682	0	0	0
chr22	24162580	24177201	14621	0.598	0.456	0.607	1	DERL3	11309	ADORA2A	-649674	SMARCB1	40741	0	0	0	rs2186369;IgG_glycosylation
chr5	124239516	124246818	7302	0.598	0.634	0.494	0	LOC101927421	-129356	PRDM6	1818327	FBN2	3630568	0	1	0
chr6	17284431	17288699	4268	0.598	0.655	0.48	1	RBM24	3634	JARID2	2037480	HFE	-8800943	0	0	0
chr8	37656273	37667673	11400	0.598	0.769	0.407	1	ADGRA2	7573	FGFR1	663390	FGFR1	663390	0	0	0
chr10	88415873	88426705	10832	0.597	0.587	0.522	1	LDB3	-6916	LDB3	-6916	LDB3	-6916	0	0	0
chr11	8808447	8830887	22440	0.597	0.459	0.605	1	ST5	12557	ADM	-1506859	HBB	-3571366	0	0	0
chr11	44787475	44789567	2092	0.597	0.716	0.44	1	TSPAN18	2546	CHRM4	1619637	EXT2	670775	0	0	0
chr17	43363340	43375271	11931	0.597	0.412	0.635	1	MAP3K14	25125	HEXIM1	144622	GFAP	-376385	0	0	0
chr22	39625210	39635414	10204	0.597	0.465	0.6	1	PDGFB	6602	PDGFB	6602	SOX10	-1249773	0	0	0
chr3	50613967	50627137	13170	0.597	0.262	0.73	1	C3orf18	-12094	CACNA2D2	-78877	GNAI2	336227	0	0	0
chr4	87949527	87968983	19456	0.597	0.413	0.633	1	AFF1	31103	SPP1	-937546	COQ2	-3753188	0	0	0
chr5	142213212	142228601	15389	0.597	0.469	0.598	1	ARHGAP26-AS1	27569	NR3C1	562348	SPRY4	-516286	0	0	0
chr6	36964649	36971200	6551	0.597	0.545	0.549	0	FGD2	-5498	MAPK14	972471	FANCE	1547787	0	0	0
chr7	35295258	35297840	2582	0.597	0.637	0.49	0	TBX20	-2838	TBX20	-2838	GLI3	6980069	0	0	0
chr9	100319216	100322960	3744	0.597	0.381	0.654	1	TMOD1	57168	TMOD1	57168	ANKS6	1237706	0	0	0
chr14	69222258	69245303	23045	0.596	0.589	0.519	0	ZFP36L1	26851	ZFP36L1	26851	SMOC1	-1112333	0	0	0
chr19	2539495	2548473	8978	0.596	0.536	0.554	1	GADD45B	67862	DOT1L	379837	GNA11	-550423	0	0	0
chr2	20760195	20784946	24751	0.596	0.505	0.573	0	HS1BP3-IT1	19738	LAPTM4A	-520781	WDR35	-582686	1	0	1
chr4	144318441	144335547	17106	0.596	0.711	0.442	1	MIR3139	62382	GAB1	69012	FAT4	18089428	0	0	0
chr9	134477788	134498245	20457	0.596	0.597	0.514	1	UCK1	-81354	ABL1	777375	TSC1	1332004	0	0	0
chr1	201850431	201856307	5876	0.595	0.383	0.649	1	SHISA4	-4427	TNNT2	-506541	TNNT2	-506541	0	0	0
chr11	19736642	19766268	29626	0.595	0.433	0.617	1	LOC100126784	-15237	CSRP3	-519337	CSRP3	-519337	0	0	0
chr14	75722989	75724613	1624	0.595	0.783	0.394	0	FOS	-21679	TGFB3	724564	FOS	-21679	0	0	0
chr17	27505270	27505882	612	0.595	0.539	0.551	1	MYO18A	1831	NEK8	449745	NF1	-1916368	0	0	0
chr17	76874075	76883010	8935	0.595	0.346	0.674	1	CEP295NL	20757	GAA	-1196812	GAA	-1196812	0	0	0	rs4789939;Dupuytren's_disease
chr22	26139700	26154855	15155	0.595	0.374	0.655	1	MYO18B	9158	MYO18B	9158	SPECC1L	1409202	0	0	0
chr6	122447907	122454073	6166	0.595	0.546	0.545	0	HSF2	-269705	GJA1	694268	GJA1	694268	0	0	0
chr10	126241350	126257699	16349	0.594	0.409	0.631	1	LHPP	99184	CTBP2	466929	BUB3	1335765	0	0	0
chr11	62195696	62218800	23104	0.594	0.525	0.557	1	SCGB1A1	20742	BSCL2	266539	B3GAT3	182399	0	0	0
chr11	125979242	125987273	8031	0.594	0.443	0.61	0	CDON	-50070	TIRAP	-169724	FOXRED1	-155677	0	0	0
chr12	2181588	2188043	6455	0.594	0.426	0.62	1	CACNA1C	22365	CACNA1C	22365	CACNA1C	22365	0	0	0
chr2	241171443	241180648	9205	0.594	0.431	0.617	0	OTOS	-95972	PDCD1	1625013	HDAC4	-853402	0	0	0
chr20	30396855	30405610	8755	0.594	0.456	0.601	0	MYLK2	-5945	POFUT1	-394463	MYLK2	-5945	0	0	0
chr4	152609735	152617352	7617	0.594	0.688	0.454	1	GATB	68632	FBXW7	660567	TLL1	-14180866	0	0	0
chr6	17291699	17297911	6212	0.594	0.666	0.468	1	RBM24	11874	JARID2	2045720	HFE	-8792703	0	0	0
chr1	27970065	27978363	8298	0.593	0.678	0.459	0	FGR	-12487	WASF2	-157516	ARID1A	951693	0	0	0
chr1	224689050	224696308	7258	0.593	0.572	0.526	0	WDR26	-70678	CAPN2	792561	EPHX1	-1305096	0	1	0
chr1	236861765	236883947	22182	0.593	0.613	0.5	1	ACTN2	23103	RYR2	-332845	ACTN2	23103	0	0	0
chr11	12712099	12719084	6985	0.593	0.497	0.575	1	TEAD1	19623	TEAD1	19623	CSRP3	6516527	0	0	0
chr2	30620111	30643558	23447	0.593	0.44	0.611	0	LCLAT1	-38257	BRE	2518353	SRD5A2	1174206	0	0	0
chr20	50146941	50157216	10275	0.593	0.71	0.437	1	NFATC2	7180	SALL4	266970	SALL4	266970	0	0	0
chr4	141913220	141922796	9576	0.593	0.516	0.562	1	RNF150	136608	GAB1	-2339974	FAT4	15680442	0	0	0
chr6	159214348	159237222	22874	0.593	0.695	0.447	1	EZR-AS1	-13225	SOD2	888568	PLG	-1897439	0	0	0
chr1	201503848	201512615	8767	0.592	0.53	0.551	0	RPS10P7	19200	TNNT2	-161403	TNNT2	-161403	0	0	0
chr12	109056922	109060723	3801	0.592	0.678	0.456	1	MIR4496	29237	ACACB	-518379	MYL2	2299582	0	0	0
chr18	46470602	46474203	3601	0.592	0.687	0.451	1	SMAD7	-3225	SMAD7	-3225	SMAD4	-2084180	0	0	0
chr2	219153072	219155736	2664	0.592	0.589	0.513	1	TMBIM1	2876	DES	-1128694	BCS1L	-369974	0	0	0
chr1	46376248	46384310	8062	0.591	0.444	0.604	1	MAST2	110995	TAL1	1317108	UROD	902475	0	0	0
chr1	226884758	226895476	10718	0.591	0.538	0.545	1	ITPKB-IT1	-27348	MIXL1	478799	PSEN2	-168155	0	0	0
chr11	128332495	128390596	58101	0.591	0.499	0.569	1	ETS1	30660	KCNJ5	-399767	KCNJ5	-399767	0	0	0	rs11221332;Celiac_disease
chr15	35006656	35017182	10526	0.591	0.403	0.63	0	GJD2	34863	ACTC1	76008	ACTC1	76008	0	0	0
chr16	55940219	55950567	10348	0.591	0.61	0.498	1	CES5A	-36111	SLC6A2	239811	SLC6A2	239811	0	0	0
chr17	2107728	2115490	7762	0.591	0.592	0.511	1	LOC101927839	-24362	RPA1	378337	ACADVL	-5008834	0	0	0
chr17	38684893	38715765	30872	0.591	0.517	0.558	1	CCR7	16317	GJD3	-179384	SMARCE1	103774	0	0	0
chr17	73507469	73510021	2552	0.591	0.618	0.493	1	CASKIN2	-2776	GRB2	-106955	SOX9	3391585	0	0	0
chr2	73318283	73338645	20362	0.591	0.651	0.473	1	RAB11FIP5	11682	ACTG2	-791628	ALMS1	-284421	0	0	0
chr2	145258032	145273716	15684	0.591	0.405	0.629	1	ZEB2-AS1	-11306	ACVR2A	-3336211	ZEB2	12084	0	1	0
chr5	150596731	150602154	5423	0.591	0.59	0.511	1	CCDC69	4212	ANXA6	-61999	TCOF1	862241	0	0	0
chr9	33129697	33142169	12472	0.591	0.473	0.587	1	B4GALT1-AS1	-31012	CHMP5	-128943	FANCG	1944080	0	0	0
chr1	168575418	168584777	9359	0.59	0.603	0.502	0	XCL1	34387	XCL1	34387	SLC19A2	875111	0	0	0
chr13	107567469	107574003	6534	0.59	0.519	0.555	0	LINC00443	264509	EFNB2	-383348	PCCA	6829468	0	0	0
chr16	75267244	75271058	3814	0.59	0.792	0.381	1	BCAR1	3829	BCAR1	3829	TMEM231	321033	0	0	0
chr22	30604598	30615386	10788	0.59	0.457	0.595	0	LIF	32848	SMTN	-867289	SPECC1L	5871917	0	0	0
chr3	49211645	49217052	5407	0.59	0.661	0.464	1	KLHDC8B	5331	ARIH2	258068	NDUFAF3	155275	0	0	0
chr13	32632532	32636611	4079	0.589	0.644	0.474	1	FRY-AS1	-28795	KL	-955999	BRCA2	-255045	0	0	0
chr22	39565225	39578203	12978	0.589	0.441	0.604	0	CBX7	-23176	PDGFB	65200	SOX10	-1191175	0	0	0
chr5	150005776	150018719	12943	0.589	0.297	0.695	1	SYNPO	-7959	NDST1	124574	TCOF1	275046	0	0	0
chr6	46401589	46423213	21624	0.589	0.485	0.575	1	RCAN2	46659	CD2AP	-1033123	AARS2	-2131338	0	0	0
chr11	119222266	119233417	11151	0.588	0.507	0.56	1	USP2	7051	SCN3B	4297474	CBL	150856	0	0	0
chr5	53815092	53832072	16980	0.588	0.511	0.557	1	SNX18	9990	NDUFS4	967118	NDUFS4	967118	0	0	0
chr7	107597817	107614418	16601	0.588	0.583	0.511	1	LAMB1	37687	GPR22	495616	DLD	74566	0	0	0
chr10	92739787	92749728	9941	0.587	0.443	0.599	1	XLOC_008559	37701	PPP1R3C	648101	KIF11	-1608067	0	0	0
chr11	119244915	119249951	5036	0.587	0.384	0.637	1	USP2	5003	SCN3B	4277882	CBL	170448	0	0	0
chr18	13373957	13384319	10362	0.587	0.566	0.521	1	LDLRAD4-AS1	48395	MC2R	536397	PIEZO2	-2230377	1	0	1
chr20	55969618	55977083	7465	0.587	0.468	0.584	1	RBM38	6897	HRH3	4821973	ATP5E	1634072	0	0	0
chr20	62682494	62686655	4161	0.587	0.413	0.618	0	SOX18	-3595	RTEL1	395412	EDN3	4809093	0	0	0
chr22	34256278	34273249	16971	0.587	0.425	0.61	1	LARGE	51653	LARGE	51653	MYH9	2519349	0	0	0
chr5	14770949	14787004	16055	0.587	0.548	0.532	1	MIR4637	47145	IRX4	-12891683	NDUFS6	12977481	0	0	0
chrX	18888950	18906913	17963	0.587	0.414	0.618	0	PHKA2-AS1	-10482	ACE2	-3277739	RPS6KA3	1386819	0	0	0
chr1	116691372	116705404	14032	0.586	0.723	0.419	0	MAB21L3	44013	ATP1A1	-217406	CASQ2	-386962	0	0	0
chr10	105374205	105385239	11034	0.586	0.53	0.543	1	NEURL1-AS1	-102523	GSTO2	-648908	SUFU	1116004	0	0	0
chr3	111580142	111592132	11990	0.586	0.599	0.498	1	PHLDB2	7570	DRD3	2311486	CD96	325212	0	0	0
chr4	77503712	77514613	10901	0.586	0.56	0.523	1	MIR548AH	12459	ANKRD17	-3384660	FRAS1	-1469561	0	0	0
chr5	139595257	139605973	10716	0.586	0.573	0.515	1	CYSTM1	45963	HBEGF	125573	SPRY4	2103367	0	0	0
chr7	44806809	44810120	3311	0.586	0.591	0.503	1	ZMIZ2	12678	CCM2	-230880	GLI3	-2531846	0	0	0
chr1	155934407	155940611	6204	0.585	0.421	0.61	1	ARHGEF2	10457	LMNA	-114827	RIT1	-56316	0	0	0
chr12	120691915	120702063	10148	0.585	0.466	0.582	1	PXN	6585	PXN	6585	ATP6V0A2	-3499875	0	0	0
chr16	75131530	75143110	11580	0.585	0.232	0.731	1	LDHD	13350	BCAR1	135660	TMEM231	452864	0	0	0
chr3	73615568	73641653	26085	0.585	0.678	0.446	1	PDZRN3	-9944	FOXP1	-1995470	PROK2	-1794253	0	0	0
chr4	87970553	87981401	10848	0.585	0.491	0.565	1	AFF1	47825	SPP1	-920824	COQ2	-3769910	0	0	0
chr7	70694083	70711919	17836	0.585	0.497	0.561	1	MIR3914-2	-69658	BAZ1B	2233614	ELN	-2739117	0	0	0
chr8	61820759	61827475	6716	0.585	0.847	0.339	0	LOC100130298	56190	CHD7	232794	CHD7	232794	0	0	0
chr1	110464337	110478779	14442	0.584	0.478	0.573	1	CSF1	18326	SYPL2	462459	NRAS	4787957	0	0	0
chr17	37808041	37818939	10898	0.584	0.508	0.554	1	TCAP	-8108	TCAP	-8108	TCAP	-8108	0	1	0	rs11869286;HDL_cholesterol
chr17	41934143	41941040	6897	0.584	0.411	0.615	1	CD300LG	13076	HDAC5	263423	G6PC3	-210506	0	0	0
chr2	69895990	69913051	17061	0.584	0.508	0.554	0	AAK1	-33543	BMP10	-805871	ALMS1	-3708365	0	0	0
chr5	159709793	159717294	7501	0.584	0.701	0.431	1	CCNJL	26030	ADRA1B	369804	SGCD	3959777	0	0	0
chr1	156627060	156629716	2656	0.583	0.403	0.619	1	BCAN	16649	PAQR6	-410480	NTRK1	-157153	0	0	0
chr1	221904516	221908742	4226	0.583	0.743	0.402	1	DUSP10	3613	TLR5	1409995	RAB3GAP2	-1460786	1	1	1
chr10	80061106	80066825	5719	0.583	0.596	0.496	0	LINC00595	36881	ZMIZ1	-764826	KAT6B	3477795	0	0	0
chr10	81189459	81202475	13016	0.583	0.518	0.545	1	ZCCHC24	9416	PPIF	88748	KAT6B	4609797	0	0	0
chr15	99653345	99667838	14493	0.583	0.418	0.609	1	SYNM	15306	MEF2A	-445541	NR2F2	2784023	0	0	0
chr16	14086058	14100016	13958	0.583	0.487	0.566	0	LOC101927311	16838	MKL2	-72158	ERCC4	79024	0	0	0
chr2	9360482	9383191	22709	0.583	0.539	0.532	1	ASAP2	24943	IAH1	-242833	SOX11	3539038	0	0	0
chr5	150522701	150534716	12015	0.583	0.647	0.462	1	ANXA6	-7492	ANXA6	-7492	TCOF1	791507	0	0	0
chr6	143245810	143249642	3832	0.583	0.551	0.525	1	HIVEP2	18612	EPM2A	2809265	PEX3	-524191	0	0	0
chr1	164576819	164585762	8943	0.582	0.627	0.475	1	PBX1	52694	RGS5	-1289709	TMCO1	1156869	0	0	0
chr10	75605854	75632719	26865	0.582	0.61	0.485	1	CAMK2G	15063	PLAU	-51575	VCL	-138585	0	0	0
chr11	61689241	61692693	3452	0.582	0.712	0.42	0	RAB3IL1	-3226	BSCL2	782820	TMEM216	531103	0	0	0
chr12	2078740	2086964	8224	0.582	0.411	0.612	1	DCP1B	30825	CACNA1C	-79563	CACNA1C	-79563	0	0	0
chr12	93518366	93523143	4777	0.582	0.416	0.609	1	LOC102724933	-47387	ELK3	-3067405	DUSP6	-3774118	0	0	0
chr19	55626486	55627427	941	0.582	0.298	0.685	1	PPP1R12C	2012	TNNI3	42144	TNNI3	42144	0	0	0
chr2	43550315	43578864	28549	0.582	0.571	0.51	1	LINC01126	110240	DYNC2LI1	-436588	CALM2	3836757	0	0	0
chr1	24342222	24350371	8149	0.581	0.573	0.507	0	SRSF10	-39343	HMGCL	-194347	SEPN1	-1780370	0	0	0
chr10	88484591	88495757	11166	0.581	0.419	0.606	1	BMPR1A	-26221	LDB3	61749	LDB3	61749	0	0	0
chr9	116265286	116266041	755	0.581	0.504	0.552	1	RGS3	1957	DFNB31	999832	IKBKAP	-4569055	0	0	0
chr9	139400926	139412578	11652	0.581	0.573	0.507	1	MIR4673	7326	NOTCH1	33486	NOTCH1	33486	0	0	0
chr3	71284236	71292816	8580	0.58	0.732	0.404	1	FOXP1	5790	FOXP1	5790	PROK2	545831	1	0	0
chr4	185302904	185319703	16799	0.58	0.484	0.563	1	LOC102723766	-7843	CASP3	259326	SLC25A4	-753113	0	1	0
chr1	46630897	46639244	8347	0.579	0.575	0.503	1	TSPAN1	-5678	TAL1	1062317	UROD	1157266	0	0	0
chr10	106050804	106070398	19594	0.579	0.406	0.611	1	LOC101927472	-22520	GSTO2	25715	SUFU	1796883	0	0	0
chr12	58232374	58237817	5443	0.579	0.551	0.519	1	CTDSP2	5652	CYP27B1	-74119	TSFM	58568	0	0	0
chr15	66930836	66943648	12812	0.579	0.84	0.333	1	SMAD6	-57431	SMAD6	-57431	SMAD6	-57431	0	0	0
chr15	86245839	86254541	8702	0.579	0.414	0.606	1	LOC101929679	51766	AKAP13	87010	FANCI	-3537003	0	0	0
chr19	18522092	18528645	6553	0.579	0.618	0.476	0	SSBP4	-4777	GDF15	28401	PIK3R2	261381	0	0	0
chr8	28220623	28231395	10772	0.579	0.65	0.455	1	ZNF395	17968	CLU	-753681	ESCO2	593952	0	0	0
chr1	61798055	61806698	8643	0.578	0.64	0.46	1	NFIA-AS1	-83186	JUN	-2552591	PGM1	-2256570	0	0	0
chr1	201334816	201340882	6066	0.578	0.447	0.584	1	TNNT2	8979	TNNT2	8979	TNNT2	8979	0	0	0
chr21	40273064	40285572	12508	0.578	0.373	0.63	1	LOC400867	31035	ERG	-245614	RIPK4	2907931	0	0	0	rs9979250;Periodontitis_(Mean_PAL)
chr22	25361784	25422440	60656	0.578	0.49	0.556	0	KIAA1671	-31828	ADORA2A	564026	SPECC1L	654037	0	0	0
chr4	119966869	119979338	12469	0.578	0.49	0.557	1	MYOZ2	-83835	MYOZ2	-83835	MYOZ2	-83835	0	0	0
chr6	13394978	13406869	11891	0.578	0.686	0.43	1	GFOD1	7446	EDN1	1110395	DSP	5859054	0	0	0
chr6	76186301	76201845	15544	0.578	0.477	0.564	1	FILIP1	9472	MYO6	-264819	SLC17A5	-1830336	0	0	0
chr7	30930903	30949969	19066	0.578	0.309	0.671	1	AQP1	-10978	AQP1	-10978	SNX10	4536492	0	0	0
chr10	124230077	124240445	10368	0.577	0.612	0.477	1	HTRA1	14221	ATE1	-546945	BUB3	-678498	0	0	0
chr11	72855515	72876573	21058	0.577	0.475	0.563	0	FCHSD2	-12901	KCNE3	1312556	DHCR7	-1706567	0	0	0
chr12	11944716	11959312	14596	0.577	0.571	0.502	1	RNU6-19P	127093	ETV6	149227	CLEC7A	-1669146	0	0	0
chr15	64273618	64286797	13179	0.577	0.406	0.608	1	DAPK2	58314	KIAA0101	393502	TPM1	939572	0	0	0
chr16	85399574	85425531	25957	0.577	0.712	0.412	0	MIR5093	-72621	FOXC2	-1188304	FOXF1	-1131580	1	0	1
chr17	17675635	17679594	3959	0.577	0.575	0.5	1	SMCR5	5229	NCOR1	-1558740	RAI1	92828	0	0	0
chr18	13559778	13563534	3756	0.577	0.588	0.491	1	MIR4526	-49456	MC2R	353879	PIEZO2	-2412895	0	0	0
chr2	29230529	29235832	5303	0.577	0.29	0.681	1	FAM179A	29017	BRE	1119699	SRD5A2	2572860	0	0	0
chr2	240243106	240255144	12038	0.577	0.318	0.663	1	MIR4269	21969	TRAF3IP1	1019941	HDAC4	73518	0	0	0
chr4	24243159	24252628	9469	0.577	0.494	0.551	0	MIR573	274020	PPARGC1A	-356193	RBPJ	-2073438	0	0	0
chr9	116929512	116951321	21809	0.577	0.522	0.534	1	COL27A1	22592	DFNB31	325079	IKBKAP	-5243808	0	0	0
chr1	66724547	66748892	24345	0.576	0.527	0.529	1	PDE4B	-61071	SGIP1	-263105	PGM1	2647833	0	0	0
chr11	130340454	130352224	11770	0.576	0.425	0.594	1	ADAMTS15	27471	KCNJ5	1585027	KCNJ5	1585027	0	0	0
chr22	31513057	31514555	1498	0.576	0.51	0.539	0	INPP5J	-5102	SMTN	32825	MYH9	5270306	0	0	0
chr3	193855440	193861962	6522	0.576	0.476	0.561	1	HES1	4771	APOD	1452375	CEP19	2580464	0	0	0
chr7	25879827	25898835	19008	0.576	0.653	0.45	1	RNU6-16P	-8701	HOXA1	1246294	SNX10	-442183	0	1	0
chr1	65635686	65646236	10550	0.575	0.627	0.464	1	AK4	27112	LEPR	-245373	PGM1	1552075	0	0	0
chr1	144990808	144993340	2532	0.575	0.555	0.51	1	PDE4DIP	2959	HFE2	-421116	HFE2	-421116	0	0	0
chr1	161982856	161991930	9074	0.575	0.579	0.494	1	OLFML2B	6862	NOS1AP	-52187	SDHC	703228	0	0	0
chr10	17020652	17053431	32779	0.575	0.544	0.517	1	CUBN	134775	VIM	-233216	ITGA8	-1274707	0	0	0
chr10	31982429	31991357	8928	0.575	0.379	0.622	0	ARHGAP12	210961	ITGB1	1237593	RET	-11585623	0	0	0
chr17	79522301	79532128	9827	0.575	0.539	0.52	1	NPLOC4	6447	HGS	-123747	GAA	1451860	0	0	0
chr22	37891231	37903656	12425	0.575	0.449	0.578	1	MFNG	-14965	TMPRSS6	-391840	SOX10	483096	0	0	0
chr1	209788007	209795355	7348	0.574	0.521	0.531	1	MIR4260	5174	IL10	-2845842	PTPN14	4933343	0	0	0
chr1	235017584	235037063	19479	0.574	0.363	0.631	0	LOC101927851	72423	RYR2	-2178378	ACTN2	-1822430	0	0	0
chr13	114051965	114073472	21507	0.574	0.311	0.664	1	LOC101928841	5990	PROZ	249751	PCCA	13321450	0	0	0
chr17	8581268	8586096	4828	0.574	0.69	0.423	0	MYH10	-49603	MYH10	-49603	RPL26	-297117	0	1	0
chr17	41717836	41728449	10613	0.574	0.498	0.545	1	MEOX1	15789	BRCA1	-445642	G6PC3	-424955	0	0	0
chr4	53855523	53875583	20060	0.574	0.621	0.466	1	RASL11B	137059	SGCB	-961068	SGCB	-961068	0	0	0
chr6	14436516	14458724	22208	0.574	0.596	0.482	0	LINC01108	-161935	JARID2	-798585	DSP	6905751	0	0	0
chr6	118870960	118892882	21922	0.574	0.574	0.497	1	PLN	12480	GJA1	-2874801	PLN	12480	0	1	0
chrX	106968668	106988382	19714	0.574	0.334	0.648	1	TSC22D3	-18234	MID2	-90558	PRPS1	106872	0	0	0
chr1	150543245	150549753	6508	0.573	0.635	0.457	1	ADAMTSL4-AS1	529	SNX27	-1038162	SF3B4	-646355	0	0	0
chr11	111607547	111610258	2711	0.573	0.245	0.704	1	PPP2R1B	28267	IL18	425938	CRYAB	173848	0	0	0
chr16	75274058	75277285	3227	0.573	0.792	0.356	1	BCAR1	-2691	BCAR1	-2691	TMEM231	314513	0	0	0
chr17	4499375	4508484	9109	0.573	0.512	0.534	1	SMTNL2	16096	CAMTA2	386736	ACADVL	-2616514	0	0	0
chr18	3621606	3625673	4067	0.573	0.413	0.597	1	DLGAP1-AS2	19905	MC2R	10291896	SMCHD1	967754	0	0	0
chr5	151048645	151055005	6360	0.573	0.394	0.609	1	CTB-113P19.1	-4680	ANXA6	-514382	TCOF1	1314624	0	0	0
chr8	81627633	81643187	15554	0.573	0.623	0.464	1	ZNF704	151606	JPH1	-6401848	PEX2	-3722130	0	0	0
chr1	9425518	9448025	22507	0.572	0.402	0.603	1	LOC100506022	52204	RERE	-559072	KIF1B	-833992	1	0	0
chr22	47017798	47018729	931	0.572	0.57	0.496	0	GRAMD4	-4394	PPARA	471765	SCO2	3945770	0	0	0
chr8	11563212	11564241	1029	0.572	0.735	0.391	1	GATA4	2010	GATA4	2010	GATA4	2010	0	0	0
chr8	30350158	30377386	27228	0.572	0.502	0.539	1	RBPMS-AS1	-120855	WRN	-527005	WRN	-527005	0	0	0
chr11	96034388	96041738	7350	0.571	0.581	0.488	1	MIR1260B	-36538	MRE11A	-1811023	CEP57	514439	0	0	0
chr12	58242595	58250459	7864	0.571	0.485	0.549	0	CTDSP2	-5780	CYP27B1	-85551	TSFM	70000	0	0	0
chr22	38651392	38667076	15684	0.571	0.491	0.545	1	TMEM184B	9436	CBX6	609105	SOX10	-278695	0	0	0
chr5	6703333	6706324	2991	0.571	0.435	0.58	1	LOC100505625	2996	IRX4	-4817535	NDUFS6	4903333	0	0	0
chr7	107619249	107638927	19678	0.571	0.653	0.441	1	LAMB1	14716	GPR22	518587	DLD	97537	0	0	0
chr9	116357265	116367436	10171	0.571	0.454	0.568	1	RGS3	5917	DFNB31	903145	IKBKAP	-4665742	0	0	0
chr9	134147380	134150434	3054	0.571	0.59	0.481	1	FAM78A	2999	ABL1	438266	TSC1	1671113	0	0	0
chr1	144972186	144985361	13175	0.57	0.581	0.486	1	PDE4DIP	16260	HFE2	-434417	HFE2	-434417	0	0	0
chr10	126767707	126775806	8099	0.57	0.5	0.537	1	MIR4296	-50317	CTBP2	-55303	BUB3	1857997	0	0	0
chr18	2890220	2904051	13831	0.57	0.58	0.486	1	LOC727896	49486	MC2R	11018400	SMCHD1	241250	0	0	0
chr18	13220285	13225788	5503	0.57	0.386	0.609	1	LDLRAD4	4308	MC2R	692499	PIEZO2	-2074275	0	0	0
chr2	64629747	64646388	16641	0.57	0.487	0.546	0	LGALSL	-43259	VPS54	-391853	WDPCP	-822200	0	0	0
chr20	17824726	17825416	690	0.57	0.602	0.472	0	SNORD17	118518	OVOL2	213455	MGME1	-124690	0	0	0	rs2077147;IgG_glycosylation
chr1	10755469	10768442	12973	0.569	0.526	0.519	1	CASZ1	94778	MASP2	345341	PEX14	226953	0	1	0
chr14	105931033	105935454	4421	0.569	0.523	0.522	1	CRIP2	-6031	MTA1	47058	AKT1	-671163	0	0	0
chr16	2084771	2092580	7809	0.569	0.333	0.643	1	SLC9A3R2	5411	TSC2	-9314	TSC2	-9314	0	0	0
chr2	28924574	28934214	9640	0.569	0.543	0.508	0	PPP1CB	-45219	BRE	815913	HADHB	2461779	0	0	0
chr2	54654583	54676425	21842	0.569	0.425	0.583	0	SPTBN1	-17949	FBXO11	-6532572	FANCL	3803011	0	0	0
chr22	50340098	50352660	12562	0.569	0.43	0.58	0	PIM3	-7763	MAPK11	362443	SCO2	617654	0	0	0	rs56091001;Acne_(severe);rs28372448;Cannabis_dependence
chr8	1994683	2001322	6639	0.569	0.347	0.634	1	MYOM2	4845	SOX7	8590082	GATA4	-9563714	0	0	0
chr8	67046468	67057262	10794	0.569	0.737	0.385	1	TRIM55	12588	TRIM55	12588	TTPA	-3053253	0	0	0
chr12	94200741	94221396	20655	0.568	0.406	0.595	1	LOC101928731	-79469	ELK3	-2377091	DUSP6	-4464432	0	0	0
chr14	61942634	61973845	31211	0.568	0.385	0.608	1	LOC101927780	78673	HIF1A	-203879	SMOC1	-8387874	0	0	0
chr15	57791766	57805276	13510	0.568	0.592	0.476	1	GCOM1	-85580	ALDH1A2	507774	TPM1	-5536316	0	0	0
chr17	37027895	37056176	28281	0.568	0.532	0.514	1	LASP1	15924	LASP1	15924	TCAP	-779563	0	0	0
chr3	195916106	195925457	9351	0.568	0.68	0.419	1	ZDHHC19	17519	TFRC	-111749	CEP19	518384	0	0	0
chr1	203512953	203531663	18710	0.567	0.364	0.619	0	OPTC	59038	SOX13	-519937	REN	613157	0	0	0
chr10	126834960	126845785	10825	0.567	0.552	0.5	1	CTBP2	7012	CTBP2	7012	BUB3	1926613	0	0	0
chr12	109190353	109201913	11560	0.567	0.462	0.557	1	SSH1	25194	ACACB	-381068	MYL2	2162271	0	0	0
chr14	34502882	34507802	4920	0.567	0.46	0.558	0	EGLN3	-85058	EGLN3	-85058	NUBPL	2321568	0	0	0
chr18	7356046	7386190	30144	0.567	0.448	0.566	0	LRRC30	139982	MC2R	6544417	NDUFV2	-1731509	0	0	0
chr18	77610150	77618755	8605	0.567	0.662	0.429	0	KCNG2	-9215	NFATC1	454179	TXNL4A	134140	1	0	1
chr19	48218178	48228210	10032	0.567	0.506	0.528	1	EHD2	6594	CRX	-101904	FKRP	973892	0	0	0
chr2	202289735	202307685	17950	0.567	0.617	0.459	1	TRAK2	17609	CASP8	173488	TMEM237	208957	0	1	0
chr22	43313934	43337946	24012	0.567	0.33	0.641	1	PACSIN2	17107	EP300	1837327	NAGA	-859094	0	0	0
chr3	159565639	159569227	3588	0.567	0.594	0.473	1	SCHIP1	9784	SHOX2	-1743481	IFT80	534121	0	0	0
chr4	7910609	7918777	8168	0.567	0.611	0.462	1	LOC389199	-26034	DRD5	-1868564	WFS1	1643117	0	0	0
chr10	30233626	30240000	6374	0.566	0.297	0.661	0	KIAA1462	111675	ARMC4	-1948829	RET	-13335703	0	0	0
chr11	47345796	47372753	26957	0.566	0.504	0.529	1	MYBPC3	14979	MYBPC3	14979	MYBPC3	14979	0	0	0
chr11	72951519	72954910	3391	0.566	0.288	0.667	1	P2RY6	-22335	KCNE3	1225386	DHCR7	-1793737	0	0	0
chr12	123971021	123981784	10763	0.566	0.294	0.662	1	SNRNP35	32152	NCOR2	1075608	ATP6V0A2	-220462	0	0	0
chr18	56446680	56458097	11417	0.566	0.572	0.486	0	ZNF532	-77672	NEDD4L	563635	CCBE1	912256	1	0	0
chr6	35683180	35694860	11680	0.566	0.341	0.633	1	FKBP5	7340	MAPK14	-306433	FANCE	268883	0	0	0
chr6	163716200	163734282	18082	0.566	0.639	0.443	1	PACRG-AS1	20264	QKI	-110433	PLG	2602017	0	0	0
chr1	10915084	10925272	10188	0.565	0.569	0.486	0	CASZ1	-63445	MASP2	187118	PEX14	385176	0	0	0
chr1	26049137	26077603	28466	0.565	0.355	0.622	1	SEPN1	-63296	TRIM63	330755	SEPN1	-63296	0	0	0
chr1	116290439	116303463	13024	0.565	0.555	0.495	1	CASQ2	14475	CASQ2	14475	CASQ2	14475	0	0	0
chr1	218521076	218526669	5593	0.565	0.723	0.387	1	TGFB2-AS1	-4852	TGFB2	5197	TGFB2	5197	0	0	0
chr10	72240076	72243887	3811	0.565	0.642	0.44	1	PALD1	3418	NODAL	-40516	NODAL	-40516	0	0	0
chr17	75090754	75096575	5821	0.565	0.467	0.551	1	MIR6516	8166	JMJD6	-370783	GAA	-2981690	0	0	0
chr2	64993691	64999513	5822	0.565	0.498	0.531	0	LOC101927438	94163	VPS54	-750388	WDPCP	-1180735	0	0	0
chr2	71717856	71737940	20084	0.565	0.456	0.557	1	DYSF	34067	ADD2	-732523	ALMS1	-1884987	0	0	0
chr2	120237823	120250973	13150	0.565	0.408	0.588	1	SCTR	37630	STEAP3	263015	RNU4ATAC	-2044057	1	0	0
chr22	28080274	28084658	4384	0.565	0.473	0.548	0	MN1	115020	XBP1	1114094	SPECC1L	3344391	0	0	0
chr22	38288853	38295501	6648	0.565	0.659	0.429	0	MICALL1	-9977	TMPRSS6	-786574	SOX10	88362	0	0	0
chr3	194594676	194613963	19287	0.565	0.514	0.52	0	LOC100507391	175170	APOD	706757	CEP19	1834846	0	0	0
chr5	756156	763102	6946	0.565	0.508	0.525	0	TPPP	-66119	TRIP13	-133339	SDHA	541292	0	0	0
chr5	38461537	38466909	5372	0.565	0.402	0.592	1	EGFLAM	18646	GDNF	-624441	GDNF	-624441	0	0	0
chr13	99175752	99221395	45643	0.564	0.484	0.539	1	STK24	-24194	GPR180	3944470	PCCA	-1542695	0	0	0
chr14	50483507	50496614	13107	0.564	0.557	0.492	1	LINC01588	-15822	KLHDC2	255274	FANCM	4884925	0	0	0
chr19	11273670	11279591	5921	0.564	0.468	0.549	1	SPC24	-10146	SMARCA4	181803	DOCK6	96538	0	0	0
chr22	28410749	28442184	31435	0.564	0.467	0.549	1	MIR3199-1	-109866	XBP1	770094	SPECC1L	3688391	0	0	0
chr6	2728397	2748155	19758	0.564	0.34	0.63	1	MYLK4	12878	FOXC1	1127596	FOXC1	1127596	0	0	0
chr8	48645773	48650148	4375	0.564	0.319	0.643	1	CEBPD	2766	RB1CC1	4979066	ANK1	-6893680	0	0	0
chr1	183246607	183258378	11771	0.563	0.205	0.715	1	NMNAT2	21517	IVNS1ABP	2033969	GLUL	-891151	0	0	0
chr10	116330644	116368976	38332	0.563	0.551	0.494	1	ABLIM1	-63125	AFAP1L2	-185273	SHOC2	3625928	0	0	0
chr15	48012215	48026096	13881	0.563	0.572	0.481	1	SEMA6D	8470	SLC12A1	-479342	FBN1	918830	0	1	0
chr15	90667922	90672148	4226	0.563	0.591	0.468	0	IDH2	-24249	MESP2	350447	MESP2	350447	0	0	0
chr15	91099366	91113035	13669	0.563	0.485	0.536	1	CRTC3	33083	FURIN	-305621	VPS33B	459651	0	0	0
chr4	57903206	57930269	27063	0.563	0.421	0.577	1	IGFBP7-AS1	-59190	CLOCK	-1503661	KIT	2392643	0	0	0
chr4	140677733	140686697	8964	0.563	0.573	0.48	1	MGST2	95294	PCDH18	-2228563	FAT4	14444649	0	1	0
chr7	95173948	95183500	9552	0.563	0.452	0.557	0	PDK4	47201	ASNS	2322753	COL1A2	1154852	0	0	0
chr8	13065091	13085405	20314	0.563	0.673	0.416	1	DLC1	-84439	DLC1	-84439	GATA4	1513532	0	0	0
chr1	22265290	22274252	8962	0.562	0.458	0.553	0	HSPG2	-5981	HSPG2	-5981	HSPG2	-5981	0	0	0
chr1	27750300	27758830	8530	0.562	0.447	0.559	1	GPR3	35418	WASF2	62133	ARID1A	732044	0	0	0
chr10	112385791	112391556	5765	0.562	0.539	0.5	0	RBM20	-15481	RBM20	-15481	RBM20	-15481	0	0	0
chr14	62016940	62023364	6424	0.562	0.543	0.499	1	LOC101927780	16760	HIF1A	-141966	SMOC1	-8325961	0	0	0
chr14	102969512	102973654	4142	0.562	0.226	0.701	1	ANKRD9	4545	AMN	-417409	APOPT1	-1057710	0	0	0
chr2	37245000	37255423	10423	0.562	0.607	0.457	1	STRN	-56596	SOS1	2097393	SOS1	2097393	0	0	0
chr3	124326604	124341193	14589	0.562	0.632	0.441	1	KALRN	30393	HEG1	440904	UMPS	-115314	0	0	0	rs10512627;Mean_platelet_volume
chr6	36827911	36838145	10234	0.562	0.527	0.508	1	C6orf89	-6617	MAPK14	837575	FANCE	1412891	0	0	0
chr6	45906834	45941842	35008	0.562	0.516	0.515	1	CLIC5	-19004	CD2AP	-1521186	AARS2	-1643275	0	0	0
chr9	14269780	14312166	42386	0.562	0.601	0.461	1	NFIB	23072	JAK2	9305729	JAK2	9305729	0	0	0
chr9	109677650	109684129	6479	0.562	0.497	0.527	1	ZNF462	55512	ABCA1	-1990362	FKTN	1360479	0	0	0
chr9	134166698	134180888	14190	0.562	0.572	0.479	1	PPAPDC3	8713	ABL1	463152	TSC1	1646227	0	0	0
chr1	32416602	32423668	7066	0.561	0.482	0.535	0	PTP4A2	-16147	FABP3	-574212	GJB4	-2805206	0	0	0
chr1	109921139	109934479	13340	0.561	0.485	0.533	1	SORT1	8170	SYPL2	-81290	NRAS	5331706	0	0	0
chr12	106130264	106137453	7189	0.561	0.522	0.509	1	CASC18	33307	RFX4	-842826	ASCL1	2782407	0	0	0
chr2	33245449	33251837	6388	0.561	0.557	0.487	1	LTBP1	76275	LTBP1	76275	SRD5A2	-1442603	0	0	0
chr2	169051494	169070430	18936	0.561	0.64	0.435	1	STK39	43143	STK39	43143	SCN9A	-1828465	0	0	0
chr2	208197964	208204623	6659	0.561	0.486	0.533	0	MIR1302-4	-67145	ACADL	2888922	FASTKD2	571182	0	0	0
chr4	119880613	119929873	49260	0.561	0.391	0.593	1	SYNPO2	95248	MYOZ2	-151695	MYOZ2	-151695	0	0	0
chr9	97606207	97648803	42596	0.561	0.38	0.6	1	MIR2278	55262	FANCC	452031	FBP1	-224974	0	0	0
chr14	69096662	69106909	10247	0.56	0.657	0.423	0	ZFP36L1	158846	ZFP36L1	158846	SMOC1	-1244328	1	0	1
chr17	9128516	9150221	21705	0.56	0.287	0.658	1	LOC101928266	-56933	MYH10	-605289	RPL26	-852803	0	0	0
chr2	172200850	172217469	16619	0.56	0.68	0.408	1	DCAF17	-81601	RAPGEF4	-1391365	WIPF1	3290148	0	0	0
chr20	45938626	45941836	3210	0.56	0.575	0.475	1	LOC100131496	-7014	SLC2A10	601953	SLC2A10	601953	0	0	0
chr22	24570067	24575726	5659	0.56	0.511	0.515	1	SUSD2	-4547	ADORA2A	-246668	SPECC1L	-93888	0	0	0
chr3	71295816	71299663	3847	0.56	0.76	0.356	1	FOXP1	-3423	FOXP1	-3423	PROK2	536618	0	0	0
chr10	116460254	116502791	42537	0.559	0.437	0.561	0	ABLIM1	-37108	AFAP1L2	-316985	SHOC2	3757640	0	0	0
chr11	44750161	44756742	6581	0.559	0.426	0.568	0	TSPAN18	-32524	CHRM4	1654707	EXT2	635705	0	0	0
chr11	130381429	130396095	14666	0.559	0.359	0.611	0	ADAMTS15	69894	KCNJ5	1627450	KCNJ5	1627450	0	0	0
chr14	69188008	69201245	13237	0.559	0.677	0.407	0	ZFP36L1	66005	ZFP36L1	66005	SMOC1	-1151487	0	0	0
chr16	54532808	54545881	13073	0.559	0.535	0.498	0	IRX3	-218966	IRX3	-218966	IRX5	-425766	0	1	0
chr17	62402942	62410921	7979	0.559	0.653	0.423	1	PECAM1	152	SMURF2	251455	SCN4A	-356653	0	0	0	rs6504218;Coronary_heart_disease
chr19	48234373	48247278	12905	0.559	0.366	0.606	1	GLTSCR2	-7967	CRX	-84273	FKRP	991523	0	0	0
chr2	98767499	98782673	15174	0.559	0.274	0.665	1	VWA3B	71492	ADRA2B	-1993102	COA5	449895	0	0	0
chr8	48423325	48438458	15133	0.559	0.416	0.574	1	CEBPD	219835	RB1CC1	5196135	ANK1	-6676611	0	0	0
chr1	39855251	39867451	12200	0.558	0.49	0.525	1	KIAA0754	-13824	PABPC4	181170	ZMPSTE24	-862370	0	0	0
chr11	17421101	17430601	9500	0.558	0.35	0.615	1	KCNJ11	-14973	KCNJ11	-14973	CSRP3	1806267	0	0	0
chr11	20008480	20032774	24294	0.558	0.494	0.523	1	NAV2	-23474	CSRP3	-788509	CSRP3	-788509	0	0	0
chr17	75593635	75601567	7932	0.558	0.072	0.792	0	LOC100507351	54579	JMJD6	-874720	GAA	-2477753	0	0	0
chr2	47496064	47503266	7202	0.558	0.472	0.537	1	LOC101927043	72548	TTC7A	331353	CALM2	-95590	0	0	0
chr2	109249076	109260933	11857	0.558	0.552	0.487	1	LIMS1	-16263	FHL2	-3199774	NPHP1	1707635	0	1	0
chr4	53681496	53696905	15409	0.558	0.723	0.377	1	LOC152578	33040	SGCB	-784715	SGCB	-784715	0	0	0
chr1	2208805	2237991	29186	0.557	0.447	0.553	1	LOC100129534	60702	PRDM16	-762343	SKI	63265	0	0	0
chr1	232750617	232761673	11056	0.557	0.707	0.386	0	SIPA1L2	-104902	AGT	-1905809	ACTA1	-3186302	0	1	0	rs10495332;Smooth-surface_caries
chr14	74216082	74223949	7867	0.557	0.458	0.545	1	MIR4505	-5434	NUMB	-294729	ABCD4	549752	0	0	0
chr6	6717153	6727001	9848	0.557	0.532	0.497	0	LY86-AS1	-99018	F13A1	-401153	DSP	-819792	0	0	0
chr6	143163130	143171989	8859	0.557	0.437	0.558	1	HIVEP2	98779	EPM2A	2889432	PEX3	-604358	0	0	0
chr9	138977245	138985631	8386	0.557	0.416	0.571	1	NACC2	5693	GPSM1	-240493	CARD9	286695	0	0	0
chr11	61314693	61322621	7928	0.556	0.469	0.536	1	SYT7	29687	BSCL2	1155130	TMEM216	158793	0	1	0
chr17	2305912	2311505	5593	0.556	0.511	0.509	1	MNT	-4450	RPA1	575436	ACADVL	-4811735	0	0	0
chr19	46070452	46084373	13921	0.556	0.466	0.538	1	OPA3	10710	OPA3	10710	DMPK	205465	0	0	0
chr22	43371539	43405838	34299	0.556	0.534	0.495	1	PACSIN2	22496	EP300	1900075	NAGA	-921842	0	0	0
chr3	37802000	37815350	13350	0.556	0.349	0.612	1	ITGA9-AS1	94596	OXSR1	-398350	MYD88	-371293	1	1	0
chr11	45170667	45188159	17492	0.555	0.43	0.56	1	PRDM11	10520	CHRM4	1228745	PEX16	760261	0	0	0
chr15	65037450	65051916	14466	0.555	0.596	0.454	1	MIR1272	10031	KIAA0101	-364797	MAP2K1	-1634527	0	0	0
chr18	43984853	43995367	10514	0.555	0.494	0.519	1	RNF165	75924	SMAD2	1466860	ATP5A1	-305911	0	0	0
chr18	46362641	46382861	20220	0.555	0.318	0.631	1	SMAD7	96426	SMAD7	96426	SMAD4	-2183831	0	0	0
chr2	106101741	106107854	6113	0.555	0.481	0.526	0	FHL2	-49567	FHL2	-49567	FHL2	-49567	0	0	0
chr2	238577614	238594964	17350	0.555	0.584	0.462	1	LRRFIP1	-14517	RAMP1	-181897	COL6A3	-263439	0	0	0
chr4	140734415	140739716	5301	0.555	0.664	0.41	1	MGST2	150144	PCDH18	-2283413	FAT4	14499499	0	0	0
chr5	138459958	138472801	12843	0.555	0.543	0.487	1	SIL1	67686	EGR1	665199	SPRY4	3237603	0	0	0
chr1	6644238	6661429	17191	0.554	0.531	0.493	1	KLHL21	10125	PLEKHG5	-72712	KIF1B	-3617930	0	0	0
chr1	202530533	202571895	41362	0.554	0.398	0.579	1	PPP1R12B	41973	TNNT2	-1204386	TNNT2	-1204386	0	0	0
chr15	62792451	62800342	7891	0.554	0.52	0.5	0	MGC15885	140984	RORA	-1274894	TPM1	-538441	0	0	0
chr17	79376078	79386191	10113	0.554	0.824	0.306	1	MIR4740	-6556	HGS	-269827	GAA	1305780	0	0	0
chr18	52895054	52923013	27959	0.554	0.442	0.551	1	TCF4	60819	NEDD4L	-2802576	SMAD4	4352451	0	0	0
chr20	5127392	5155247	27855	0.554	0.423	0.562	1	CDS2	33913	ADRA1D	-911660	PROKR2	153696	0	0	0
chr21	40825255	40847356	22101	0.554	0.818	0.31	1	SH3BGR	12526	ERG	-802601	RIPK4	2350944	0	0	0
chr3	186663634	186671603	7969	0.554	0.442	0.55	1	ST6GAL1	19304	ADIPOQ	107156	DNAJC19	-5960056	0	1	0	rs16861329;Type_2_diabetes
chr7	143080620	143086984	6364	0.554	0.618	0.437	1	MIR6892	4024	KEL	-424299	AGK	1832725	0	0	0
chr8	11595730	11617395	21665	0.554	0.469	0.533	1	C8orf49	-12202	GATA4	44846	GATA4	44846	1	0	1
chr1	209798355	209806846	8491	0.553	0.506	0.508	1	MIR4260	-5745	IL10	-2856761	PTPN14	4922424	0	0	0
chr11	19197921	19216821	18900	0.553	0.631	0.428	1	CSRP3	24747	CSRP3	24747	CSRP3	24747	0	0	0
chr13	110755815	110763313	7498	0.553	0.436	0.552	0	LINC00396	53933	IRS2	-320650	PCCA	10018296	0	0	0
chr17	72440715	72453778	13063	0.553	0.398	0.577	1	CD300A	-15275	GRB2	954543	SOX9	2330086	0	0	0
chr19	47469984	47486207	16223	0.553	0.353	0.606	1	NPAS1	-46047	PTGIR	-349741	FKRP	228793	0	0	0
chr2	42271570	42273659	2089	0.553	0.488	0.519	0	PKDCC	-2546	SLC8A1	-1533039	SOS1	-2925010	0	0	0
chr3	12734143	12742280	8137	0.553	0.515	0.502	0	RAF1	-32511	RAF1	-32511	RAF1	-32511	0	0	0
chr3	20092316	20100784	8468	0.553	0.681	0.396	1	KAT2B	15027	THRB	4439763	SGOL1	131175	0	0	0
chr4	186698566	186729763	31197	0.553	0.632	0.428	1	SORBS2	-17098	TLR3	-276144	SLC25A4	649748	0	0	0
chr5	141734607	141744858	10251	0.553	0.435	0.552	1	LOC101926941	34875	NR3C1	1043522	SPRY4	-35112	0	0	0
chr7	139424719	139450843	26124	0.553	0.447	0.546	1	HIPK2	39912	RAB19	-666061	BRAF	1186783	0	0	0
chr10	97019037	97030593	11556	0.552	0.554	0.476	1	PDLIM1	26090	ENTPD1	-446720	TCTN3	429085	0	0	0
chr11	12109937	12114042	4105	0.552	0.433	0.552	0	MICAL2	-20133	PARVA	-287036	HBB	-6863688	0	0	0
chr12	94133099	94154147	21048	0.552	0.339	0.613	1	LOC101928731	-12024	ELK3	-2444536	DUSP6	-4396987	0	0	0
chr13	32826768	32837304	10536	0.552	0.35	0.606	1	ZAR1L	54055	KL	-758534	BRCA2	-57580	0	0	0
chr14	55114408	55122499	8091	0.552	0.439	0.549	1	SAMD4A	84124	BMP4	-694899	FANCM	9513318	0	0	0
chr16	88964454	89004559	40105	0.552	0.379	0.587	1	LOC100129697	-21940	ZFPM1	464493	GALNS	-61132	0	0	0	rs533581;Social_autistic-like_traits
chr2	1716632	1746778	30146	0.552	0.4	0.574	1	PXDN	16614	SOX11	-4101093	SOX11	-4101093	0	0	0
chr20	55727793	55744964	17171	0.552	0.813	0.311	1	BMP7-AS1	-52373	HRH3	5058945	ATP5E	1871044	1	1	1
chr22	38567822	38576261	8439	0.552	0.488	0.518	1	PLA2G6	5720	CBX6	696298	SOX10	-191502	0	1	0	rs738322;Cutaneous_nevi
chr3	45051181	45060785	9604	0.552	0.293	0.642	1	CLEC3B	-11775	CCR1	1193849	MYL3	1848990	0	0	0
chr1	26360119	26368583	8464	0.551	0.37	0.591	1	SLC30A2	8278	TRIM63	29774	SEPN1	237685	0	0	0
chr1	32176025	32182564	6539	0.551	0.491	0.515	0	COL16A1	-9526	FABP3	-333371	GJB4	-3046047	0	0	0
chr1	178905397	178912820	7423	0.551	0.459	0.535	0	ANGPTL1	-68893	PAPPA2	2476802	GLUL	3451431	0	0	0
chr1	231509551	231554589	45038	0.551	0.425	0.557	1	EGLN1	28720	AGT	-681734	ACTA1	-1962227	0	0	0
chr2	9396579	9426084	29505	0.551	0.374	0.588	1	ASAP2	64438	IAH1	-203338	SOX11	3578533	0	0	0
chr22	24532781	24550305	17524	0.551	0.289	0.644	1	SUSD2	-35900	ADORA2A	-278021	SPECC1L	-125241	0	0	0
chr5	149504097	149533923	29826	0.551	0.426	0.555	1	PDGFRB	16412	PDGFRB	16412	SLC26A2	178711	0	0	0
chr5	156964604	156983225	18621	0.551	0.541	0.483	1	ADAM19	28917	ADAM19	28917	SGCD	1220148	0	0	0	rs77372450;Bipolar_disorder_(body_mass_index_interaction)
chr6	7134602	7144348	9746	0.551	0.485	0.518	1	RREB1	31390	SSR1	174072	DSP	-402394	0	0	0
chr8	11484729	11506833	22104	0.551	0.517	0.499	0	LINC00208	61738	GATA4	-65935	GATA4	-65935	0	0	0
chr9	97706883	97716795	9912	0.551	0.421	0.559	1	MIR6081	-115792	FANCC	367697	FBP1	-309308	0	0	0
chr9	116371309	116380007	8698	0.551	0.469	0.528	0	RGS3	19225	DFNB31	889837	IKBKAP	-4679050	0	0	0
chr1	159881659	159892007	10348	0.55	0.624	0.429	1	TAGLN2	6674	ATP1A2	-198686	CASQ1	-273451	0	0	0
chr12	109232282	109249859	17577	0.55	0.307	0.631	1	MIR619	-10288	ACACB	-336131	MYL2	2117334	0	0	0
chr13	44873512	44888861	15349	0.55	0.463	0.531	0	SERP2	-66791	TSC22D1	129874	TNFSF11	1732896	0	0	0
chr18	46512874	46525808	12934	0.55	0.611	0.437	0	SMAD7	-42260	SMAD7	-42260	SMAD4	-2037241	0	0	0
chr2	128409613	128420620	11007	0.55	0.081	0.774	1	LIMS2	7051	LIMS2	7051	HS6ST1	661055	0	0	0
chr20	30153321	30159566	6245	0.55	0.55	0.476	1	HM13-AS1	4623	POFUT1	-639252	MYLK2	-250734	0	0	0
chr3	4779709	4791774	12065	0.55	0.407	0.567	1	EGOT	7533	CAV3	-3989744	CAV3	-3989744	0	0	0
chr3	38676353	38689619	13266	0.55	0.314	0.626	1	SCN5A	8177	SCN5A	8177	SCN5A	8177	0	0	0
chr4	146854337	146858123	3786	0.55	0.796	0.319	1	ZNF827	3882	SMAD1	452274	TLL1	-19938179	0	0	0
chr1	183797756	183853667	55911	0.549	0.571	0.461	1	RGL1	51497	IVNS1ABP	1460750	GLUL	-1464370	0	0	0	rs4651156;Response_to_antidepressants;rs10797919;Attention_deficit_hyperactivity_disorder_and_conduct_disorder
chr1	214534352	214541403	7051	0.549	0.54	0.481	1	SMYD2	83313	ESRRG	2358937	PTPN14	187147	0	0	0
chr14	59678082	59706068	27986	0.549	0.577	0.457	1	DAAM1	36695	DAAM1	36695	SMOC1	-10654038	0	0	0
chr17	12525748	12543331	17583	0.549	0.444	0.541	1	MYOCD	-34667	MYOCD	-34667	ELAC2	386842	0	0	0
chr2	12954913	12967058	12145	0.549	0.351	0.601	0	MIR3125	83493	LPIN1	1074264	SOX11	7128187	0	0	0
chr2	97199543	97200985	1442	0.549	0.376	0.585	0	ARID5A	-2199	ADRA2B	-418280	COA5	2024717	0	0	0
chr2	240181232	240202762	21530	0.549	0.382	0.581	1	MIR4269	-35159	TRAF3IP1	962813	HDAC4	130646	0	0	0
chr20	43963426	43975564	12138	0.549	0.386	0.578	1	SDC4	7569	CTSA	-550095	PIGT	-75211	0	0	0
chr22	47142059	47152893	10834	0.549	0.317	0.622	0	TBC1D22A	-11037	PPARA	600978	SCO2	3816557	0	0	0
chr3	106924957	106929360	4403	0.549	0.519	0.494	1	LINC00882	32327	BBX	-314624	CD96	-4333767	0	0	0
chr6	112577528	112586146	8618	0.549	0.548	0.475	1	LAMA4	-5920	LAMA4	-5920	LAMA4	-5920	0	0	0
chr9	130618535	130630274	11739	0.549	0.437	0.546	1	ENG	-7352	ENG	-7352	ENG	-7352	0	0	0	rs7865146;Metabolic_syndrome
chr1	2161633	2172912	11279	0.548	0.376	0.583	1	SKI	7139	PRDM16	-818469	SKI	7139	0	0	0
chr10	73728161	73748258	20097	0.547	0.325	0.615	1	CHST3	14090	CDH23	166570	CHST3	14090	0	0	0
chr18	13262662	13275079	12417	0.547	0.428	0.549	1	LDLRAD4	-9233	MC2R	646665	PIEZO2	-2120109	0	0	0
chr18	55965638	55987876	22238	0.547	0.517	0.492	1	NEDD4L	88004	NEDD4L	88004	CCBE1	1387887	0	0	0
chr2	43394733	43424741	30008	0.547	0.559	0.465	0	ZFP36L2	44008	DYNC2LI1	-591440	CALM2	3991609	0	0	0
chr2	169001362	169017673	16311	0.547	0.602	0.438	1	STK39	94588	STK39	94588	SCN9A	-1777020	0	0	0
chr20	3718474	3731967	13493	0.547	0.563	0.463	1	HSPA12B	11904	ADRA1D	504439	PROKR2	1569795	0	0	0
chr20	43982072	43989076	7004	0.547	0.35	0.598	0	SYS1	-5002	CTSA	-534016	PIGT	-59132	0	0	0
chr5	141662816	141679667	16851	0.547	0.596	0.442	0	SPRY4-IT1	26646	NR3C1	1112013	SPRY4	32741	0	0	0
chr6	41409238	41424699	15461	0.547	0.495	0.506	0	LINC01276	-53213	FOXP4	-97195	PEX6	1530013	0	0	0
chr6	108968183	108976048	7865	0.547	0.293	0.635	1	FOXO3	90047	ATG5	-2198420	SEC63	-692633	0	0	0
chr8	11530036	11532967	2931	0.547	0.72	0.362	0	GATA4	-30215	GATA4	-30215	GATA4	-30215	0	0	0
chr1	7766610	7781773	15163	0.546	0.599	0.438	1	VAMP3	-57137	RERE	709556	KIF1B	-2496572	0	0	0
chr1	27722810	27733361	10551	0.546	0.565	0.46	1	GPR3	8938	WASF2	88613	ARID1A	705564	0	0	0
chr10	44356358	44389069	32711	0.546	0.373	0.582	1	LINC00840	17855	CXCL12	507832	RET	800197	0	0	0
chr10	97202419	97220282	17863	0.546	0.416	0.554	1	SORBS1	-10413	ENTPD1	-260185	TCTN3	242550	0	0	0
chr10	126373489	126390693	17204	0.546	0.348	0.598	1	FAM53B-AS1	-10505	CTBP2	334362	BUB3	1468332	0	0	0
chr11	12649649	12664928	15279	0.546	0.855	0.275	0	TEAD1	-38680	TEAD1	-38680	CSRP3	6574830	0	0	0
chr16	53134591	53136577	1986	0.546	0.398	0.566	1	CHD9	46640	RBL2	-332766	RPGRIP1L	602187	0	0	0
chr17	75142227	75147256	5029	0.546	0.576	0.452	1	SEC14L1	7737	JMJD6	-421860	GAA	-2930613	0	0	0
chr18	46198718	46210882	12164	0.546	0.415	0.556	1	MIR4743	7830	SMAD7	264377	SMAD4	-2351782	0	0	0
chr20	35092342	35119269	26927	0.546	0.343	0.601	1	DLGAP4	15620	TGM2	1687895	ASXL1	4159659	0	0	0
chr6	30745728	30751303	5575	0.546	0.424	0.55	0	IER3	-36188	IER3	-36188	MOG	1123758	0	0	0
chr1	10687371	10697797	10426	0.545	0.544	0.472	1	PEX14	157582	MASP2	414712	PEX14	157582	0	0	0
chr10	112479552	112507563	28011	0.545	0.388	0.572	1	RBM20	89403	RBM20	89403	RBM20	89403	0	0	0
chr11	34329547	34344984	15437	0.545	0.655	0.401	1	ABTB2	42290	LMO2	-423429	WT1	-1880184	0	0	0
chr14	102286336	102304368	18032	0.545	0.52	0.487	1	PPP2R5C	19213	AMN	-1093640	APOPT1	-1733941	0	0	0
chr16	29987101	29990172	3071	0.545	0.513	0.492	1	TAOK2	3449	CDIPT	-114027	TBX6	114569	0	0	0
chr20	19920591	19927569	6978	0.545	0.405	0.56	1	RIN2	53871	OVOL2	-1884248	MGME1	1974319	0	0	0
chr22	20121017	20127567	6550	0.545	0.615	0.426	1	ZDHHC8	4929	COMT	174223	ARVCF	-119983	0	0	0
chr3	123060174	123074063	13889	0.545	0.561	0.46	1	ADCY5	68071	HEG1	1707684	ADCY5	68071	0	0	0	rs11708067;Fasting_glucose-related_traits_(interaction_with_BMI);rs11708067;Fasting_glucose-related_traits;rs11708067;Type_2_diabetes
chr4	114596895	114607915	11020	0.545	0.589	0.442	1	CAMK2D	80678	CAMK2D	80678	ANK2	631621	0	0	0
chr4	159728899	159752248	23349	0.545	0.39	0.571	1	FNIP2	50392	RAPGEF2	-448424	TLL1	-7053836	0	0	0
chr6	14635708	14645265	9557	0.545	0.531	0.479	0	LINC01108	-354801	JARID2	-605719	DSP	7098617	0	0	0
chr7	130602311	130612911	10600	0.545	0.399	0.565	1	LOC100506860	9389	MEST	475713	IRF5	2026888	0	0	0
chr15	63162464	63170825	8361	0.544	0.529	0.481	0	MIR190A	50489	KIAA0101	1507065	TPM1	-168193	0	0	0
chr17	76925456	76936011	10555	0.544	0.429	0.543	0	TIMP2	-9261	GAA	-1144621	GAA	-1144621	0	0	0
chr2	234321307	234339234	17927	0.544	0.388	0.571	1	DGKD	33471	HTR2B	-2340446	CHRNG	925834	0	0	0
chr3	17194851	17204976	10125	0.544	0.483	0.509	1	MIR3714	225226	SLC6A6	2755838	SGOL1	3027812	0	0	0
chr3	50317957	50327980	10023	0.544	0.629	0.416	1	LSMEM2	6511	GNAI2	38643	GNAI2	38643	0	0	0
chr4	37977387	38001338	23951	0.544	0.473	0.516	1	PTTG2	27307	KLF3	-676427	LIAS	-1471281	0	0	0
chr6	35450613	35463227	12614	0.544	0.544	0.471	1	TEAD3	7941	MAPK14	-538533	FANCE	36783	1	0	1
chr7	75598662	75599742	1080	0.544	0.402	0.561	1	TMEM120A	24790	POR	54783	POR	54783	0	0	0
chr8	37889570	37903356	13786	0.544	0.561	0.46	1	EIF4EBP1	8444	FGFR1	428900	FGFR1	428900	0	0	0
chr9	112544268	112567149	22881	0.544	0.531	0.479	1	PALM2-AKAP2	13132	IKBKAP	-859100	IKBKAP	-859100	0	0	0
chr10	111645282	111661529	16247	0.543	0.419	0.548	1	XPNPEP1	29906	RBM20	-750749	SMC3	-674043	0	0	0
chr14	100211255	100231096	19841	0.543	0.373	0.578	0	EML1	-38569	WARS	620752	APOPT1	-3808118	0	0	0
chr15	67393012	67405432	12420	0.543	0.531	0.477	1	SMAD3	-18831	SMAD6	404549	SMAD3	-18831	0	0	0
chr17	4420309	4448503	28194	0.543	0.427	0.544	1	MYBBP1A	24275	CYB5D2	387492	ACADVL	-2686037	0	0	0
chr20	2103037	2128012	24975	0.543	0.433	0.54	1	STK35	32997	FKBP1A	-741708	RBCK1	1726816	0	0	0
chr5	158932886	158942657	9771	0.543	0.288	0.633	0	LOC285627	-44487	UBLCP1	247683	SGCD	3184005	0	0	0
chr1	12505913	12523494	17581	0.542	0.433	0.538	1	SNORA59A	-52596	DHRS3	163034	PLOD1	519980	0	0	0
chr1	112283974	112295888	11914	0.542	0.667	0.389	1	FAM212B-AS1	7469	ADORA3	-243188	NRAS	2969584	0	0	0
chr10	52127783	52151265	23482	0.542	0.696	0.371	1	ASAH2	-131154	PRKG1	-611386	GDF2	-3722652	0	0	0
chr14	73272438	73281593	9155	0.542	0.471	0.514	1	DPF3	82342	PSEN1	-326127	PSEN1	-326127	0	0	0
chr15	57838749	57848078	9329	0.542	0.441	0.532	1	GCOM1	-40688	ALDH1A2	462882	TPM1	-5491424	0	0	0
chr2	37874418	37897834	23416	0.542	0.328	0.605	1	CDC42EP3	13216	SOS1	1461478	SOS1	1461478	0	0	0
chr2	46148519	46159647	11128	0.542	0.434	0.536	1	PRKCE	275041	PRKCE	275041	CALM2	1247263	0	0	0
chr3	73556738	73579719	22981	0.542	0.616	0.422	1	LOC101927296	-2244	FOXP1	-1935088	PROK2	-1733871	0	1	0
chr3	119360617	119377937	17320	0.542	0.391	0.565	1	POPDC2	10127	POPDC2	10127	ARHGAP31	356058	0	0	0
chr3	134025759	134030917	5158	0.542	0.202	0.685	0	MIR6827	58366	SLCO2A1	-279418	TF	563362	0	0	0
chr7	2839232	2853393	14161	0.542	0.48	0.508	1	GNA12	8581	PDGFA	-2286831	BRAT1	-250920	0	0	0
chr7	115993624	116006434	12810	0.542	0.274	0.64	0	LOC102724434	-73248	CAV1	-164809	CAV1	-164809	1	0	0
chr9	14027469	14036045	8576	0.542	0.458	0.522	0	LINC00583	103788	JAK2	9046513	JAK2	9046513	0	0	0
chr12	68156418	68170014	13596	0.541	0.629	0.412	0	LOC101927901	-39961	MDM2	-1038735	GRIP1	-1090291	0	0	0
chr17	919736	924299	4563	0.541	0.597	0.431	1	MIR3183	3782	NXN	-39019	ACADVL	-6198426	0	0	0
chr17	41662443	41673504	11061	0.541	0.432	0.538	0	ETV4	-44173	BRCA1	-390473	G6PC3	-480124	0	1	0
chr5	38469941	38474955	5014	0.541	0.382	0.569	0	EGFLAM	26871	GDNF	-632666	GDNF	-632666	0	0	0
chr6	56534098	56564140	30042	0.541	0.514	0.485	1	DST	-41425	BMP5	-808744	DST	-41425	0	0	0
chr9	36204648	36214153	9505	0.541	0.609	0.425	1	CLTA	18548	NPR2	416995	RMRP	-551385	0	0	0
chr9	129810108	129827846	17738	0.541	0.56	0.455	1	ANGPTL2	66067	SLC2A8	-340439	ENG	790469	0	0	0
chr1	21594074	21604542	10468	0.54	0.531	0.473	1	ECE1	6875	ECE1	6875	ECE1	6875	0	0	0
chr1	147218832	147226421	7589	0.54	0.579	0.442	0	GJA5	10088	GJA5	10088	GJA5	10088	0	0	0
chr10	33579029	33621810	42781	0.54	0.444	0.528	1	NRP1	23414	NRP1	23414	RET	-9972097	0	0	0
chr10	123904919	123916738	11819	0.54	0.43	0.537	1	TACC2	-12112	ATE1	-222512	FGFR2	-552856	0	0	0	rs17103138;Myopia_(pathological)
chr16	10668560	10670540	1980	0.54	0.358	0.582	1	EMP2	5023	SOCS1	680489	PMM2	1777881	0	0	0
chr16	85182329	85194769	12440	0.54	0.359	0.583	1	LOC400548	17794	MLYCD	1255820	MLYCD	1255820	0	0	0
chr17	17586542	17593658	7116	0.54	0.665	0.388	1	RAI1	5314	NCOR1	-1471226	RAI1	5314	0	0	0
chr19	16688388	16697296	8908	0.54	0.384	0.566	1	SLC35E1	-9649	KLF2	257192	PIK3R2	-1571145	0	0	0
chr3	25548155	25557196	9041	0.54	0.456	0.521	1	RARB	52875	THRB	-1016362	RARB	52875	0	0	0
chr4	187615679	187625482	9803	0.54	0.504	0.489	1	FAT1	24407	TLR3	630272	SLC25A4	1556164	0	0	0
chr5	148523109	148538043	14934	0.54	0.307	0.615	1	ABLIM3	9005	ADRB2	324421	SLC26A2	-809723	0	0	0
chr6	6889615	6898055	8440	0.54	0.458	0.519	0	RREB1	-213994	SSR1	419712	DSP	-648034	0	0	0
chr1	54732278	54748707	16429	0.539	0.278	0.632	1	SSBP3-AS1	38377	GPX7	1672450	CPT2	1078392	0	0	0
chr1	201710495	201724036	13541	0.539	0.574	0.444	1	NAV1	8303	TNNT2	-370437	TNNT2	-370437	0	0	0
chr11	130741642	130758269	16627	0.539	0.418	0.543	1	LOC103611081	-9813	KCNJ5	1988643	KCNJ5	1988643	0	0	0
chr14	103978496	103987948	9452	0.539	0.386	0.564	1	CKB	5974	AMN	594230	APOPT1	-46071	0	0	0
chr15	75337115	75340522	3407	0.539	0.554	0.456	1	PPCDC	3209	CSK	264394	STRA6	-836772	0	0	0
chr2	220328247	220343129	14882	0.539	0.485	0.501	1	SPEG	10155	SPEG	10155	SPEG	10155	0	1	0
chr8	30303108	30329526	26418	0.539	0.554	0.456	1	RBPMS-AS1	-73400	WRN	-574460	WRN	-574460	0	0	0
chr9	118917582	118921072	3490	0.539	0.428	0.537	1	PAPPA	3257	TLR4	-1547125	IKBKAP	-7222719	0	0	0
chrX	40030065	40035082	5017	0.539	0.424	0.539	1	BCOR	4009	BCOR	4009	BCOR	4009	0	0	0
chr18	2907712	2919463	11751	0.538	0.533	0.468	1	LOC727896	33034	MC2R	11001948	SMCHD1	257702	0	0	0
chr18	34032812	34043251	10439	0.538	0.46	0.514	1	FHOD3	160373	FHOD3	160373	DTNA	1639730	0	0	0
chr2	208000348	208028795	28447	0.538	0.314	0.608	1	KLF7	-15710	ACADL	3075644	FASTKD2	384460	0	0	0
chr20	17815494	17821726	6232	0.538	0.566	0.447	0	SNORD17	124979	OVOL2	219916	MGME1	-131151	0	0	0
chr4	186055972	186061906	5934	0.538	0.514	0.481	0	SLC25A4	-5477	SLC25A4	-5477	SLC25A4	-5477	0	0	0
chr6	42007282	42014942	7660	0.538	0.562	0.45	1	CCND3	5520	FOXP4	496949	PEX6	935869	0	0	0
chr1	12540103	12547545	7442	0.537	0.493	0.493	1	SNORA59A	-23475	DHRS3	133913	PLOD1	549101	0	0	0
chr10	106073398	106081626	8228	0.537	0.499	0.489	1	LOC101927472	-5609	GSTO2	42626	SUFU	1813794	0	0	0
chr12	587491	592625	5134	0.537	0.459	0.514	1	B4GALNT3	20516	WNK1	-272030	CACNA1C	-1572357	0	0	0
chr18	22861144	22870414	9270	0.537	0.585	0.433	1	ZNF521	66435	SS18	804832	KCTD1	1262721	1	0	1
chr2	158696290	158701272	4982	0.537	0.593	0.429	1	ACVR1	32842	KCNJ3	3143689	IFIH1	4476437	0	0	0
chr20	39859617	39882593	22976	0.537	0.24	0.654	1	ZHX3	57634	JPH2	2945113	JPH2	2945113	0	0	0
chr3	56814958	56832524	17566	0.537	0.591	0.431	1	ARHGEF3	12254	FLNB	-1170385	IL17RD	375662	0	0	0
chr9	124506563	124511750	5187	0.537	0.476	0.503	1	DAB2IP	4093	PTGS1	-623652	ENG	6100290	0	0	0
chr9	134586729	134599354	12625	0.537	0.349	0.584	1	RAPGEF1	-7812	ABL1	882400	TSC1	1226979	0	0	0
chr1	112459216	112467871	8655	0.536	0.358	0.577	1	KCND3-AS1	11265	ADORA3	-416800	NRAS	2795972	0	0	0	rs17029069;Cardiac_repolarization
chr1	227129494	227151881	22387	0.536	0.482	0.498	1	ADCK3	12750	MIXL1	729369	PSEN2	82415	0	0	0
chr12	3321555	3330778	9223	0.536	0.424	0.534	1	TSPAN9	139646	FOXM1	-339845	CCND2	-1056735	0	0	0
chr12	96589822	96616251	26429	0.536	0.504	0.483	1	ELK3	14877	ELK3	14877	TMPO	-2306314	0	0	0
chr16	54515713	54520985	5272	0.536	0.555	0.451	0	IRX3	-197971	IRX3	-197971	IRX5	-446761	0	0	0
chr2	66714692	66725988	11296	0.536	0.558	0.45	1	MEIS1-AS2	-52878	MEIS1	57809	WDPCP	-2904473	0	0	0
chr3	126708936	126733163	24227	0.536	0.575	0.438	1	PLXNA1	13613	KLF15	-644813	ACAD9	-1877283	0	0	0
chr6	21595570	21601397	5827	0.536	0.791	0.3	1	SOX4	4512	SOX4	4512	HFE	-4489025	0	0	0
chr7	136566251	136577035	10784	0.536	0.473	0.502	1	MIR490	-16270	CHRM2	17651	BRAF	4052921	0	0	0
chr8	103777788	103784037	6249	0.536	0.345	0.585	0	AZIN1	95516	RRM2B	-529566	VPS13B	3755419	0	0	0
chr1	116932848	116954991	22143	0.535	0.541	0.458	1	ATP1A1-AS1	17262	ATP1A1	17928	CASQ2	-632493	0	0	0
chr1	218630201	218638975	8774	0.535	0.467	0.505	1	TGFB2-OT1	18621	TGFB2	115913	TGFB2	115913	0	0	0
chr12	125236352	125257756	21404	0.535	0.327	0.594	0	SCARB1	101465	SCARB1	101465	ATP6V0A2	1050190	0	0	0
chr15	96877989	96893503	15514	0.535	0.456	0.513	1	NR2F2	9178	NR2F2	9178	NR2F2	9178	0	0	0
chr17	40279450	40300490	21040	0.535	0.468	0.506	1	HSPB9	15215	HCRT	47500	HCRT	47500	0	0	0
chr20	36713797	36724480	10683	0.535	0.548	0.454	1	RPRD1B	57191	TGM2	74562	ASXL1	5772992	0	0	0
chr22	31680267	31686881	6614	0.535	0.445	0.519	1	PIK3IP1	4946	PATZ1	58675	MYH9	5100538	0	0	0
chr3	37495109	37501849	6740	0.535	0.247	0.646	1	ITGA9	4667	OXSR1	-708546	MYD88	-681489	0	0	0
chr4	77444103	77451980	7877	0.535	0.551	0.452	1	MIR4450	-46679	ANKRD17	-3323539	FRAS1	-1530682	0	0	0
chr6	16240310	16251188	10878	0.535	0.399	0.548	1	GMPR	6939	JARID2	996664	DSP	8703880	0	0	0
chr1	181091234	181113950	22716	0.534	0.472	0.501	0	LOC101928973	-41027	IVNS1ABP	4183869	GLUL	1257947	0	0	0
chr14	94428548	94441576	13028	0.534	0.147	0.708	1	ASB2	8014	SERPINA10	324299	TRIP11	-1928659	0	0	0
chr17	42661104	42667545	6441	0.534	0.702	0.354	0	FZD2	29513	SLC4A1	-318822	EFTUD2	312412	0	0	0
chr2	38080754	38087146	6392	0.534	0.407	0.542	1	LINC00211	19056	SOS1	1263654	SOS1	1263654	0	0	0
chr2	98481140	98498451	17311	0.534	0.42	0.534	1	TMEM131	122559	ADRA2B	-1707811	COA5	735186	0	0	0
chr20	31041730	31069774	28044	0.534	0.592	0.424	1	NOL4L	15633	KIF3B	190299	ASXL1	109606	0	0	0
chr20	35455368	35468035	12667	0.534	0.475	0.499	1	SOGA1	26575	TGM2	1331999	ASXL1	4515555	0	0	0
chr20	62476773	62483176	6403	0.534	0.448	0.516	0	ABHD16B	-12591	RTEL1	190812	EDN3	4604493	0	0	0
chr21	17905039	17909908	4869	0.534	0.402	0.545	1	MIR99A	-3935	CXADR	-977750	KCNE2	-17828849	0	0	0
chr3	119063663	119076248	12585	0.534	0.7	0.355	1	ARHGAP31-AS1	-28348	POPDC2	309449	ARHGAP31	56736	0	0	0
chr4	114551647	114570598	18951	0.534	0.486	0.492	1	CAMK2D	121961	CAMK2D	121961	ANK2	590338	0	0	0
chr9	112842859	112846750	3891	0.534	0.605	0.417	1	AKAP2	33927	IKBKAP	-1148196	IKBKAP	-1148196	0	0	0
chr1	203473377	203487171	13794	0.533	0.497	0.483	1	OPTC	17004	SOX13	-561971	REN	655191	0	0	0
chr1	232761919	232769445	7526	0.533	0.44	0.52	0	LOC101927683	112779	AGT	-1915346	ACTA1	-3195839	0	0	0
chr15	85874961	85884386	9425	0.533	0.481	0.494	0	MIR7706	-44153	AKAP13	-44173	FANCI	-3907520	0	0	0
chr2	85663417	85667600	4183	0.533	0.634	0.395	1	SH2D6	3591	SMYD1	-2701790	BOLA3	-11290469	0	0	0
chr22	39668590	39681356	12766	0.533	0.353	0.576	0	PDGFB	-34016	PDGFB	-34016	SOX10	-1294434	0	0	0	rs968451;Primary_biliary_cirrhosis
chr3	11593720	11608898	15178	0.533	0.432	0.526	1	VGLL4	9089	TIMP4	599542	PPARG	-728039	0	0	0
chr4	144275997	144301597	25600	0.533	0.535	0.46	1	MIR3139	24185	GAB1	30815	FAT4	18051231	0	0	0
chr5	146782822	146799904	17082	0.533	0.48	0.494	1	DPYSL3	41897	ADRB2	-1414792	SLC26A2	-2548936	0	0	0
chr9	71417166	71427414	10248	0.533	0.401	0.545	1	FAM122A	27327	FXN	-228188	FXN	-228188	0	1	0
chr1	144996522	145003457	6935	0.532	0.515	0.47	1	PDE4DIP	-2878	HFE2	-413201	HFE2	-413201	0	0	0
chr10	50314039	50322054	8015	0.532	0.557	0.444	1	VSTM4	5531	MAPK8	708392	GDF2	-1901174	0	0	0
chr11	63634350	63648262	13912	0.532	0.511	0.474	1	MARK2	-14680	MARK2	-14680	PYGM	886881	0	0	0
chr11	128406584	128427431	20847	0.532	0.483	0.492	1	LOC101929517	20971	KCNJ5	-344305	KCNJ5	-344305	0	0	0
chr12	124902290	124909712	7422	0.532	0.383	0.555	1	MIR6880	-84213	NCOR2	146009	ATP6V0A2	709137	0	0	0
chr13	114879366	114896527	17161	0.532	0.535	0.458	1	RASA3	10149	PROZ	1074979	PCCA	14146678	0	0	0
chr5	148592495	148612223	19728	0.532	0.341	0.581	1	AFAP1L1	-49041	ADRB2	396204	SLC26A2	-737940	0	0	0
chr8	38760308	38765120	4812	0.532	0.627	0.399	1	PLEKHA2	3962	FGFR1	-436362	FGFR1	-436362	0	0	0
chr9	2490964	2499177	8213	0.532	0.457	0.508	0	VLDLR	-126722	RFX3	900526	SMARCA2	336615	0	0	0
chr1	15737890	15752503	14613	0.531	0.66	0.377	1	EFHD2	8806	SPEN	-429162	SDHB	1635469	0	0	0
chr12	46842950	46858434	15484	0.531	0.548	0.448	1	LOC100288798	72803	VDR	1448122	COL2A1	1547593	0	0	0
chr20	30420876	30431920	11044	0.531	0.41	0.537	1	FOXS1	7022	POFUT1	-369297	MYLK2	19221	0	0	0
chr4	169630764	169655303	24539	0.531	0.428	0.525	1	PALLD	90266	TLL1	2848624	NEK1	890745	0	0	0
chr5	171065233	171075820	10587	0.531	0.543	0.452	0	SMIM23	-142349	SH3PXD2B	811001	SH3PXD2B	811001	0	0	0
chr5	172139201	172150296	11095	0.531	0.315	0.597	0	LOC101928093	-37757	DUSP1	53455	SH3PXD2B	-263221	0	0	0
chr8	38784833	38797957	13124	0.531	0.36	0.568	1	PLEKHA2	32643	FGFR1	-465043	FGFR1	-465043	0	0	0
chr9	71112562	71125248	12686	0.531	0.405	0.54	1	TMEM252	36878	FXN	-531573	FXN	-531573	0	0	0
chr11	121611480	121614297	2817	0.53	0.584	0.424	0	SORL1	289977	SCN3B	1912427	CBL	2535903	0	0	0
chr12	123321635	123331295	9660	0.53	0.323	0.59	1	HIP1R	6481	P2RX4	1678802	ATP6V0A2	-870399	0	0	0
chr13	114827608	114835059	7451	0.53	0.314	0.595	1	RASA3	66762	PROZ	1018366	PCCA	14090065	0	0	0
chr17	27903982	27914949	10967	0.53	0.638	0.389	1	GIT1	7145	SLC6A4	653521	NF1	-1512479	0	0	0
chr18	46258310	46282172	23862	0.53	0.369	0.561	1	MIR4743	73271	SMAD7	198936	SMAD4	-2286341	0	0	0
chr19	14220702	14223500	2798	0.53	0.584	0.424	1	PRKACA	-2899	PTGER1	364073	NFIX	1086707	0	0	0
chr2	8823685	8827356	3671	0.53	0.635	0.391	1	ID2	3408	IAH1	-789149	SOX11	2992722	0	0	0
chr3	40910740	40931563	20823	0.53	0.467	0.498	0	CTNNB1	-319790	CTNNB1	-319790	SCN5A	-2229987	0	0	0
chr4	139940679	139952129	11450	0.53	0.562	0.437	1	CCRN4L	9492	PCDH18	-1492752	FAT4	13708838	0	0	0
chr9	92270193	92279453	9260	0.53	0.51	0.471	1	UNQ6494	20126	ROR2	2437621	ROR2	2437621	0	0	0
chr9	117143259	117148743	5484	0.53	0.292	0.609	1	AKNA	10684	DFNB31	119494	IKBKAP	-5449393	0	0	0
chr1	202997125	203002111	4986	0.529	0.548	0.445	1	PPFIA4	3970	SOX13	-1042627	REN	1135847	0	0	0
chr10	95194492	95201323	6831	0.529	0.364	0.562	1	MYOF	44167	RBP4	163086	KIF11	845083	0	0	0
chr15	31504550	31506722	2172	0.529	0.507	0.471	0	LOC283710	17414	SCG5	-1428233	ACTC1	3582291	0	0	0
chr1	67924607	67928764	4157	0.528	0.494	0.479	0	SERBP1	-30562	SGIP1	926861	PGM1	3837799	0	0	0
chr1	234633225	234638000	4775	0.528	0.432	0.517	0	TARBP1	-20763	RYR2	-2570089	ACTN2	-2214141	0	0	0
chr11	2800304	2805434	5130	0.528	0.57	0.43	1	KCNQ1-AS1	79930	CDKN1C	104126	KCNQ1OT1	-81641	0	0	0
chr11	12913143	12924863	11720	0.528	0.395	0.54	1	LINC00958	92092	TEAD1	223035	CSRP3	6313115	0	0	0
chr11	68133040	68153522	20482	0.528	0.382	0.55	1	LRP5	63205	IGHMBP2	-528037	TCIRG1	332835	0	0	0
chr14	34399387	34418532	19145	0.528	0.605	0.407	1	EGLN3	11325	EGLN3	11325	NUBPL	2225185	0	0	0
chr16	85599186	85611981	12795	0.528	0.546	0.444	0	GSE1	-39445	FOXC2	-995273	FOXF1	-938549	0	0	0
chr17	1684331	1691971	7640	0.528	0.379	0.552	1	SERPINF1	22893	RPA1	-45121	ACADVL	-5432292	0	0	0
chr20	45923382	45935626	12244	0.528	0.502	0.473	1	LOC100131496	-17741	SLC2A10	591226	SLC2A10	591226	0	0	0
chr3	150085138	150091719	6581	0.528	0.64	0.384	0	TSC22D2	-37693	CP	-1148596	CP	-1148596	0	0	0	rs1012583;IgG_glycosylation
chr3	186980185	186993041	12856	0.528	0.524	0.46	1	MASP1	23197	ADIPOQ	426151	DNAJC19	-6279051	1	0	0
chr1	8453853	8475129	21276	0.527	0.41	0.53	1	RERE	19256	RERE	19256	KIF1B	-1806272	0	0	0
chr1	24414682	24430222	15540	0.527	0.463	0.496	1	MYOM3	16213	HMGCL	-270503	SEPN1	-1704214	0	0	0
chr1	94497300	94509272	11972	0.527	0.666	0.366	1	ABCA4	83419	F3	504127	ABCD3	-380646	0	0	0
chr10	75645375	75649937	4562	0.527	0.325	0.585	0	CAMK2G	-13307	PLAU	-23205	VCL	-110215	0	0	0
chr11	111809650	111816759	7109	0.527	0.547	0.442	1	DIXDC1	5278	IL18	221636	CRYAB	-29267	0	0	0
chr15	66992289	66993065	776	0.527	0.633	0.388	0	SMAD6	-1996	SMAD6	-1996	SMAD6	-1996	0	0	0
chr16	73083774	73091621	7847	0.527	0.533	0.452	1	ZFHX3	4837	BCAR1	2185283	DHODH	1045055	0	0	0
chr17	55431412	55448837	17425	0.527	0.465	0.495	1	MSI2	105751	MKS1	856542	MKS1	856542	0	0	0
chr2	237151758	237161314	9556	0.527	0.535	0.451	1	ASB18	16452	GBX2	-79884	COL6A3	1166314	0	0	0	rs13390159;Response_to_statin_therapy
chr2	238523119	238528089	4970	0.527	0.38	0.55	0	LRRFIP1	-10619	COL6A3	-202754	COL6A3	-202754	1	0	1
chr22	36230024	36234765	4741	0.527	0.597	0.41	1	RBFOX2	4236	MB	-212993	MYH9	551718	0	0	0
chr5	149114109	149150002	35893	0.527	0.461	0.498	1	PPARGC1B	-19447	PPARGC1B	-19447	SLC26A2	-208244	0	0	0	rs9285640;Response_to_fenofibrate
chr7	30844526	30859050	14524	0.527	0.304	0.597	1	FAM188B	40756	AQP1	-99626	SNX10	4447844	0	0	0
chr10	33286999	33297578	10579	0.526	0.611	0.401	0	ITGB1	-44995	ITGB1	-44995	RET	-10280228	0	0	0
chr10	116256604	116285094	28490	0.526	0.464	0.494	1	ABLIM1	15836	AFAP1L2	-106312	SHOC2	3546967	0	0	0
chr14	105658837	105672792	13955	0.526	0.453	0.501	0	NUDT14	-18154	MTA1	-220371	AKT1	-403734	0	0	0
chr15	68206574	68211648	5074	0.526	0.534	0.45	0	RNU6-2	-76728	MAP2K5	367770	SMAD3	750619	0	0	0
chr16	28268011	28275109	7098	0.526	0.355	0.564	0	SBK1	-32279	CDIPT	1603049	TBX6	1831645	0	0	0
chr18	22807591	22815960	8369	0.526	0.504	0.468	1	ZNF521	120439	SS18	858836	KCTD1	1316725	1	0	0
chr4	23863373	23882234	18861	0.526	0.534	0.449	1	PPARGC1A	18897	PPARGC1A	18897	RBPJ	-2448528	0	0	0
chr1	36616598	36620065	3467	0.525	0.627	0.389	1	TRAPPC3	-3216	PABPC4	3424190	GJB3	1370421	0	0	0
chr1	183872534	183888186	15652	0.525	0.523	0.455	1	RGL1	106146	IVNS1ABP	1406101	GLUL	-1519019	0	0	0
chr10	31420779	31424633	3854	0.525	0.438	0.509	0	ZNF438	-101840	ITGB1	1801780	RET	-12149810	0	0	0
chr12	29860262	29883864	23602	0.525	0.405	0.531	1	TMTC1	64680	DNM1L	-2960070	YARS2	3036824	0	0	0
chr12	94074050	94084146	10096	0.525	0.325	0.582	1	CRADD	7948	ELK3	-2509061	DUSP6	-4332462	0	0	0
chr17	40899260	40903734	4474	0.525	0.613	0.398	0	EZH1	-4426	RAMP2	-11714	PTRF	-326159	0	0	0
chr19	46851864	46860398	8534	0.525	0.508	0.464	1	PPP5C	5881	HIF3A	49276	FKRP	-393171	0	0	0
chr2	237518155	237556786	38631	0.525	0.356	0.561	0	ACKR3	59091	GBX2	-460818	COL6A3	785380	0	1	0	rs7607316;Airflow_obstruction
chr20	36700257	36710797	10540	0.525	0.538	0.446	1	RPRD1B	43580	TGM2	88173	ASXL1	5759381	0	0	0
chr21	46467236	46478462	11226	0.525	0.372	0.551	0	SSR4P1	20277	COL18A1	-352202	COL6A1	-928813	0	0	0
chr9	124244878	124255296	10418	0.525	0.434	0.511	1	GGTA1P	12219	PTGS1	-882721	ENG	6359359	0	0	0
chr1	214444509	214452824	8315	0.524	0.634	0.382	0	SMYD2	-5898	ESRRG	2448148	PTPN14	276358	0	0	0
chr10	76956729	76964605	7876	0.524	0.58	0.416	0	VDAC2	-9244	VCL	1202796	KAT6B	374497	0	0	0
chr12	7042243	7048983	6740	0.524	0.419	0.52	1	C12orf57	-6987	ATN1	8134	EMG1	-34330	0	0	0
chr3	171813697	171839890	26193	0.524	0.459	0.494	1	FNDC3B	68450	ECT2	-641681	PIK3CA	-7039517	0	0	0
chr4	174369355	174376635	7280	0.524	0.637	0.381	0	SCRG1	-52378	HAND2	78383	NEK1	-3839217	0	0	0
chr1	2987274	3003423	16149	0.523	0.332	0.574	1	PRDM16	9607	PRDM16	9607	PRDM16	9607	0	0	0
chr10	105422962	105430022	7060	0.523	0.605	0.399	1	SH3PXD2A-AS1	-80044	GSTO2	-602138	SUFU	1162774	0	0	0
chr12	6335651	6342121	6470	0.523	0.282	0.606	1	CD9	29405	VWF	-105050	VWF	-105050	0	0	0
chr12	68105364	68121755	16391	0.523	0.36	0.555	1	LOC101927901	9696	MDM2	-1088392	GRIP1	-1040634	0	0	0
chr21	44591765	44603469	11704	0.523	0.468	0.487	1	CRYAA	8500	CBS	-101145	CBS	-101145	0	0	0	rs11911275;Age-related_nuclear_cataracts
chr3	56951999	56965301	13302	0.523	0.498	0.468	1	ARHGEF3	-8151	FLNB	-1035476	IL17RD	240753	0	0	0
chr9	110903419	110906894	3475	0.523	0.437	0.507	0	KLF4	-653109	IKBKAP	791452	IKBKAP	791452	0	0	0
chr10	104410475	104413854	3379	0.522	0.256	0.621	1	TRIM8	7913	SUFU	148446	SUFU	148446	0	0	0
chr13	33693041	33715467	22426	0.522	0.396	0.531	1	STARD13	55962	KL	113684	BRCA2	814638	0	0	0
chr15	93449202	93459634	10432	0.522	0.467	0.485	1	MIR3175	6790	CHD2	10868	VPS33B	-1888567	0	0	0
chr17	1423604	1438963	15359	0.522	0.55	0.433	1	PITPNA-AS1	11071	CRK	-71722	ACADVL	-5689160	0	0	0
chr17	48287832	48290313	2481	0.522	0.535	0.443	0	LOC101927230	-2982	COL1A1	-10072	COL1A1	-10072	0	0	0	rs2586502;Response_to_taxane_treatment_(docetaxel)
chr2	6053849	6056967	3118	0.522	0.6	0.402	0	LINC01105	-17410	SOX11	222610	SOX11	222610	0	0	0
chr22	30696971	30702379	5408	0.522	0.338	0.569	1	GATSL3	-14059	SMTN	-777606	SPECC1L	5961600	0	0	0
chr5	14666804	14689539	22735	0.522	0.433	0.507	1	OTULIN	13389	IRX4	-12790878	NDUFS6	12876676	0	0	0
chr7	67785762	67800290	14528	0.522	0.53	0.447	0	LOC102723427	307787	ASL	2252193	SBDS	-1332438	0	0	0
chr1	92308948	92315473	6525	0.521	0.516	0.454	1	TGFBR3	39626	TGFBR3	39626	RPL5	-985383	0	1	0
chr14	68709820	68719237	9417	0.521	0.439	0.503	1	RAD51B	428033	ZFP36L1	546103	SMOC1	-1631585	0	0	0
chr14	105431937	105443194	11257	0.521	0.409	0.521	1	AHNAK2	7129	AKT1	-175485	AKT1	-175485	0	0	0
chr15	58815009	58822842	7833	0.521	0.546	0.435	1	LOC101928694	-27991	ADAM10	223252	TPM1	-4515912	1	0	1
chr16	49862418	49874057	11639	0.521	0.314	0.582	1	ZNF423	-11588	RBL2	-3600113	ZNF423	-11588	0	0	0
chr5	67531997	67563634	31637	0.521	0.338	0.567	1	PIK3R1	36232	PIK3R1	36232	SMN1	-1797534	0	0	0
chr8	142022617	142037815	15198	0.521	0.491	0.469	0	PTK2	-18804	PTK2	-18804	PUF60	2881063	0	0	0
chr1	169081335	169091940	10605	0.52	0.564	0.421	1	ATP1B1	10691	XCL1	540927	SLC19A2	368571	0	0	0
chr10	118446886	118460415	13529	0.52	0.618	0.387	1	C10orf82	-24169	AFAP1L2	-2289113	BAG3	-2957231	0	0	0
chr11	19689410	19707285	17875	0.52	0.179	0.666	1	NAV2	-36533	CSRP3	-466229	CSRP3	-466229	0	0	0
chr11	108827361	108854475	27114	0.52	0.405	0.523	0	DDX10	305167	IL18	3193922	CRYAB	2941832	0	0	0
chr12	106312901	106318270	5369	0.52	0.513	0.453	0	CASC18	215034	RFX4	-661099	ASCL1	2964134	0	0	0
chr15	66944224	66955909	11685	0.52	0.592	0.403	1	SMAD6	-44607	SMAD6	-44607	SMAD6	-44607	0	0	0
chr22	39175531	39186920	11389	0.52	0.325	0.575	1	DNAL4	8936	CBX6	87114	SOX10	-800686	0	0	0	rs738144;IgG_glycosylation
chr3	171867970	171874572	6602	0.52	0.48	0.475	1	FNDC3B	112928	ECT2	-597203	PIK3CA	-6995039	0	0	0
chr4	2254551	2262249	7698	0.52	0.312	0.583	1	MXD4	5339	RNF4	-212394	FGFR3	463362	0	0	0
chr6	158439996	158450436	10440	0.52	0.468	0.482	1	SYNJ2	7137	SOD2	1669137	ARID1B	1346153	0	0	0
chr9	14227952	14241421	13469	0.52	0.457	0.49	1	NFIB	-53885	JAK2	9249442	JAK2	9249442	0	0	0
chr1	203098933	203104449	5516	0.519	0.454	0.49	1	ADORA1	4856	SOX13	-940554	REN	1033774	0	0	0
chr11	75943143	75948382	5239	0.519	0.46	0.487	0	WNT11	-28188	ARRB1	-882887	DHCR7	-4786285	0	0	0
chr12	2441411	2448541	7130	0.519	0.393	0.528	1	CACNA1C-IT3	66035	CACNA1C	282526	CACNA1C	282526	0	0	0
chr16	8957138	8960700	3562	0.519	0.583	0.409	1	CARHSP1	2366	PMM2	67250	PMM2	67250	0	0	0
chr17	16187863	16192184	4321	0.519	0.38	0.536	1	MIR1288	4696	NCOR1	-71149	PIGL	69515	0	0	0
chr21	46763470	46789160	25690	0.519	0.322	0.574	0	LINC00316	-14410	COL18A1	-48736	COL6A1	-625347	0	0	0
chr22	46430921	46435468	4547	0.519	0.45	0.492	0	LINC00899	7554	PPARA	-113304	NAGA	-3966348	0	0	0
chr3	139250550	139257061	6511	0.519	0.48	0.474	1	RBP1	4866	PIK3CB	-775604	MRPS22	190945	0	0	0
chr3	141146457	141153567	7110	0.519	0.487	0.468	1	RASA2	-55876	RNF7	-307038	RASA2	-55876	0	0	0
chr4	80954558	80960623	6065	0.519	0.745	0.304	1	ANTXR2	36887	ANKRD17	-6833088	FRAS1	1978867	0	0	0
chr6	56679018	56700948	21930	0.519	0.62	0.384	1	DST	18480	BMP5	-949608	DST	18480	0	0	0
chr7	104510701	104525716	15015	0.519	0.511	0.454	1	LHFPL3-AS2	48884	PIK3CG	-1987514	SLC26A3	2925470	0	0	0
chr9	37938265	37959848	21583	0.519	0.585	0.407	1	SLC25A51	-44706	NPR2	2156651	RMRP	-2291041	0	0	0
chr1	3186520	3213756	27236	0.518	0.527	0.442	1	MIR4251	155600	PRDM16	214397	PRDM16	214397	1	0	0
chr1	184260278	184271208	10930	0.518	0.373	0.54	0	C1orf21	-90406	IVNS1ABP	1020718	GLUL	-1904402	0	0	0
chr12	120974114	120981133	7019	0.518	0.497	0.461	1	RNF10	5492	DYNLL1	43765	ATP6V0A2	-3219241	0	0	0	rs614226;Type_1_diabetes_nephropathy
chr17	17724765	17725418	653	0.518	0.561	0.421	1	MIR33B	-7846	MAPK7	-1555942	RAI1	140305	0	0	0
chr17	29918173	29926885	8712	0.518	0.46	0.485	0	MIR365B	20100	NF1	500585	NF1	500585	0	0	0
chr19	11355503	11365917	10414	0.518	0.499	0.46	1	C19orf80	10416	EPOR	134308	DOCK6	12458	0	0	0
chr19	49377148	49387066	9918	0.518	0.329	0.568	1	PPP1R15A	6459	GYS1	114503	TRPM4	-278908	0	0	0
chr22	44444738	44463440	18702	0.518	0.503	0.457	1	PARVB	-10907	FBLN1	-1444629	NAGA	-1987243	0	0	0
chr3	40809197	40825121	15924	0.518	0.448	0.492	0	ZNF621	250791	CTNNB1	-423782	SCN5A	-2125995	0	0	0
chr3	126460187	126474475	14288	0.518	0.426	0.506	1	CHCHD6	44269	KLF15	-391095	UMPS	2018119	0	0	0
chr4	103610952	103645893	34941	0.518	0.61	0.389	1	MANBA	53729	ADH5	-3618483	CISD2	-161712	0	0	0
chr6	46891214	46921180	29966	0.518	0.284	0.597	1	ADGRF5	16478	CD2AP	-539327	MUT	2524844	0	0	0
chr6	138836677	138853824	17147	0.518	0.753	0.298	1	NHSL1	-24671	CITED2	850100	CITED2	850100	0	0	0
chr1	8759468	8764734	5266	0.517	0.582	0.406	1	RERE	115598	RERE	115598	KIF1B	-1508662	0	0	0
chr1	12471423	12500788	29365	0.517	0.325	0.57	1	SNORA59A	-81194	DHRS3	191632	PLOD1	491382	0	0	0
chr1	151913115	151937367	24252	0.517	0.275	0.602	0	S100A10	41473	SNX27	340580	SF3B4	-2025097	0	0	0	rs6693388;Blood_metabolite_ratios
chr12	56238815	56245302	6487	0.517	0.414	0.513	0	MMP19	-5291	BLOC1S1	131983	ERBB3	-231750	0	0	0
chr13	21286872	21292746	5874	0.517	0.498	0.459	1	IL17D	12328	IFT88	148602	B3GALTL	-10484302	0	0	0
chr17	25871387	25891446	20059	0.517	0.497	0.46	1	LGALS9	-76757	NOS2	246139	NF1	-3540528	0	0	0
chr17	34037512	34045940	8428	0.517	0.486	0.467	1	RASL10B	-16952	AP2B1	127445	PEX12	-136070	0	0	0
chr3	11611898	11622365	10467	0.517	0.644	0.366	1	VGLL4	-6733	TIMP4	583720	PPARG	-712217	0	0	0
chr3	50673372	50693378	20006	0.517	0.374	0.537	1	MAPKAPK3	28814	CACNA2D2	-141700	GNAI2	399050	0	0	0
chr9	132329074	132336187	7113	0.517	0.573	0.411	0	NTMT1	-38532	ABL1	-1256637	DOLK	-622618	0	0	0
chrX	64912802	64928133	15331	0.517	0.36	0.547	1	MSN	32957	EFNB1	-3128372	AMER1	-1494843	0	0	0
chr1	3131261	3144539	13278	0.516	0.524	0.441	1	MIR4251	93362	PRDM16	152159	PRDM16	152159	0	0	0
chr1	22281070	22285282	4212	0.516	0.331	0.564	0	HSPG2	-19386	HSPG2	-19386	HSPG2	-19386	0	0	0
chr1	41388246	41392848	4602	0.516	0.625	0.377	0	CTPS1	-54423	ZMPSTE24	666826	ZMPSTE24	666826	0	0	0
chr1	85685461	85692511	7050	0.516	0.652	0.358	0	SYDE2	-22258	DDAH1	241903	NEXN	7334787	1	0	0
chr10	134398688	134416808	18120	0.516	0.353	0.55	1	INPP5A	56396	UTF1	-636029	BUB3	9493989	0	0	0
chr11	76287075	76292276	5201	0.516	0.355	0.549	0	LRRC32	91369	ARRB1	-1226800	DHCR7	-5130198	0	0	0
chr12	123332187	123339598	7411	0.516	0.397	0.521	1	HIP1R	15908	P2RX4	1688229	ATP6V0A2	-860972	0	0	0
chr16	85156845	85171587	14742	0.516	0.385	0.529	1	LOC400548	-6539	MLYCD	1231487	MLYCD	1231487	0	0	0
chr3	46600387	46606514	6127	0.516	0.085	0.721	1	LRRC2-AS1	4563	CCR5	191818	MYL3	301523	0	0	0
chr3	126061582	126071628	10046	0.516	0.33	0.564	1	KLF15	9631	KLF15	9631	UMPS	1617393	0	0	0
chr3	129215792	129233795	18003	0.516	0.471	0.475	1	RHO	-22688	MBD4	-65771	IFT122	65915	0	0	0
chr3	129311691	129324161	12470	0.516	0.363	0.543	1	PLXND1	7656	PLXND1	7656	IFT122	159048	0	0	0
chr3	194794471	194806601	12130	0.516	0.438	0.495	1	XXYLT1-AS1	-14780	APOD	510540	CEP19	1638629	0	0	0
chr3	194870119	194882399	12280	0.516	0.467	0.478	1	XXYLT1-AS2	7660	APOD	434817	CEP19	1562906	0	0	0
chr9	134525055	134556069	31014	0.516	0.36	0.546	1	RAPGEF1	44667	ABL1	829921	TSC1	1279458	0	0	0
chr10	63834201	63850188	15987	0.515	0.486	0.463	1	ARID5B	33225	BICC1	3569291	ZNF365	-291721	0	0	0
chr10	123753016	123760484	7468	0.515	0.104	0.708	1	TACC2	8062	ATE1	-68434	FGFR2	-398778	0	0	0
chr11	118776568	118779916	3348	0.515	0.29	0.588	1	MIR4492	-3174	SCN3B	4747073	HMBS	-177344	0	0	0
chr12	110381762	110392507	10745	0.515	0.267	0.604	1	GIT2	47060	ATP2A2	-331897	MYL2	971270	0	0	0
chr14	105197570	105209636	12066	0.515	0.347	0.553	1	ADSSL1	7376	AKT1	56335	AKT1	56335	0	0	0
chr15	66903901	66916211	12310	0.515	0.58	0.404	1	LINC01169	35529	SMAD6	-84617	SMAD6	-84617	0	0	0
chr2	169094577	169102835	8258	0.515	0.594	0.395	1	STK39	5399	STK39	5399	SCN9A	-1866209	0	0	0
chr20	50180968	50190892	9924	0.515	0.491	0.46	0	NFATC2	-6560	SALL4	233118	SALL4	233118	0	0	0
chr22	24553305	24561690	8385	0.515	0.473	0.472	1	SUSD2	-19946	ADORA2A	-262067	SPECC1L	-109287	0	0	0
chr3	66525323	66549856	24533	0.515	0.33	0.564	1	LRIG1	13256	FOXP1	4576485	EOGT	2525456	0	0	0
chr3	123346683	123406990	60307	0.515	0.419	0.506	1	MYLK-AS2	-31654	HEG1	1397966	ADCY5	-209444	0	0	0
chr6	111871860	111877621	5761	0.515	0.599	0.391	1	TRAF3IP2	13823	REV3L	-69822	TRAF3IP2	13823	1	0	1
chr9	14243228	14269762	26534	0.515	0.508	0.45	1	NFIB	57550	JAK2	9271251	JAK2	9271251	0	0	0
chr10	126802032	126821676	19644	0.514	0.435	0.495	1	CTBP2	35530	CTBP2	35530	BUB3	1898095	0	0	0
chr14	70093350	70144511	51161	0.514	0.356	0.545	1	SUSD6	40621	ZFP36L1	-855970	SMOC1	-227183	0	0	0
chr17	2902515	2909538	7023	0.514	0.353	0.546	1	LOC101927911	-36837	TRPV1	590145	ACADVL	-4214417	0	0	0
chr17	55908480	55910610	2130	0.514	0.237	0.621	0	MRPS23	17888	MKS1	387121	MKS1	387121	0	0	0
chr18	7815615	7839434	23819	0.514	0.501	0.452	1	PTPRM	260211	MC2R	6088011	NDUFV2	-1275103	0	0	0
chr2	18001819	18004623	2804	0.514	0.477	0.468	0	MSGN1	5436	OSR1	1555151	WDR35	2186663	0	0	0
chr6	21325416	21354027	28611	0.514	0.603	0.386	0	LINC00581	172402	SOX4	-254250	HFE	-4747787	0	0	0
chr9	132014734	132018558	3824	0.514	0.475	0.469	0	LOC101929331	-28048	AK1	-1376624	DOLK	-306634	0	0	0
chr1	6322685	6355355	32670	0.513	0.609	0.381	1	GPR153	-17985	PLEKHG5	206509	PRDM16	3353279	0	0	0
chr17	42872066	42873651	1585	0.513	0.502	0.451	0	GJC1	34749	HEXIM1	-351825	EFTUD2	103878	0	0	0
chr17	71273610	71296978	23368	0.513	0.287	0.587	1	CDC42EP4	22849	SSTR2	124135	SOX9	1168134	0	1	0
chr2	110856336	110865488	9152	0.513	0.46	0.477	1	MALL	13231	FHL2	-4805682	NPHP1	101727	0	0	0
chr2	218878567	218898304	19737	0.513	0.327	0.562	0	RUFY4	-11221	IGFBP2	1390309	BCS1L	-635943	0	0	0
chr3	4621161	4632275	11114	0.513	0.481	0.464	1	ITPR1	91687	CAV3	-4148767	CAV3	-4148767	0	0	0
chr3	121313465	121318552	5087	0.513	0.573	0.405	1	FBXO40	3839	GSK3B	-1502744	CASR	-586521	0	0	0
chr3	129277566	129288242	10676	0.513	0.372	0.533	1	H1FOO	20848	PLXND1	42678	IFT122	124026	0	0	0
chr5	123982255	123999531	17276	0.513	0.52	0.438	1	ZNF608	89912	PRDM6	1566053	FBN2	3882842	0	0	0
chr9	132941414	132954606	13192	0.513	0.685	0.333	1	NCS1	13154	ABL1	-641257	DOLK	-1237998	0	0	0
chr10	31883249	31892027	8778	0.512	0.435	0.491	0	ZEB1	277575	ITGB1	1336848	RET	-11684878	0	0	0
chr10	50288087	50301786	13699	0.512	0.444	0.486	1	VSTM4	28641	MAPK8	685282	GDF2	-1878064	0	0	0
chr14	77237723	77242848	5125	0.512	0.34	0.552	1	VASH1	12051	GSTZ1	-546944	VIPAS39	683698	0	0	0
chr17	12119976	12136454	16478	0.512	0.759	0.285	0	MIR744	143000	MYOCD	-440991	ELAC2	793166	1	0	1
chr17	17391236	17398207	6971	0.512	0.531	0.43	1	RASD1	4988	NCOR1	-1275847	RAI1	-190065	0	0	0
chr18	2870703	2885551	14848	0.512	0.479	0.464	1	EMILIN2	31100	MC2R	11037408	SMCHD1	222242	0	0	0
chr19	1243318	1247051	3733	0.512	0.558	0.413	1	MIDN	-3367	ARID3A	319148	KISS1R	327843	0	0	0
chr2	85495384	85508141	12757	0.512	0.463	0.473	1	TGOLN2	53657	SMYD1	-2865536	BOLA3	-11126723	0	1	0
chr3	4865657	4871533	5876	0.512	0.421	0.501	1	EGOT	-75321	CAV3	-3906890	CAV3	-3906890	0	0	0
chr3	73645849	73669363	23514	0.512	0.509	0.444	1	PDZRN3-AS1	-15112	FOXP1	-2024466	PROK2	-1823249	0	0	0
chr5	134707500	134724015	16515	0.512	0.59	0.394	1	H2AFY	19171	PITX1	-345793	SLC22A5	3010357	0	0	0
chr5	150401666	150411846	10180	0.512	0.244	0.613	1	GPX3	6758	ANXA6	114460	TCOF1	669555	0	0	0
chr6	122326570	122335782	9212	0.512	0.514	0.441	0	HSF2	-389519	GJA1	574454	GJA1	574454	1	0	1
chr8	37677748	37688611	10863	0.512	0.671	0.341	1	BRF2	24252	FGFR1	642184	FGFR1	642184	2	0	2
chr1	94549032	94563301	14269	0.511	0.419	0.5	1	ABCA4	30539	F3	451247	ABCD3	-327766	0	0	0
chr1	235242050	235247970	5920	0.511	0.289	0.584	0	SNORA14B	46242	RYR2	-1960691	ACTN2	-1604743	0	0	0
chr16	27243660	27257618	13958	0.511	0.472	0.467	1	FLJ21408	-28886	CDIPT	2623970	TBX6	2852566	0	0	0
chr16	72876666	72888899	12233	0.511	0.438	0.488	1	LINC01572	-183874	VAC14	-2047721	DHODH	840140	0	1	0
chr9	128235684	128239385	3701	0.511	0.619	0.373	1	GAPVD1	176366	PBX3	-272082	ENG	2371912	0	0	0
chr1	214197122	214202609	5487	0.51	0.606	0.38	1	PROX1	38022	ESRRG	2696949	PTPN14	525159	0	0	0
chr10	92674568	92679150	4582	0.51	0.666	0.341	1	ANKRD1	4173	PPP1R3C	715999	KIF11	-1675965	0	0	0
chr11	44805022	44847690	42668	0.51	0.596	0.385	1	TSPAN18	40381	CHRM4	1581802	EXT2	708610	0	0	0
chr11	46713350	46720649	7299	0.51	0.477	0.461	1	ARHGAP1	5216	F2	-23743	MYBPC3	657254	0	0	0
chr15	86118593	86121909	3316	0.51	0.536	0.424	1	AKAP13	-42929	AKAP13	-42929	FANCI	-3666942	0	0	0
chr2	159571547	159586833	15286	0.51	0.399	0.511	0	DAPL1	-72638	KCNJ3	4024098	IFIH1	3596028	0	0	0
chr21	39843667	39868756	25089	0.51	0.438	0.487	1	ERG	14217	ERG	14217	RIPK4	3331038	0	0	0	rs7275212;White_blood_cell_types
chr3	37576371	37592466	16095	0.51	0.388	0.518	1	ITGA9	90606	OXSR1	-622607	MYD88	-595550	0	0	0
chr3	49845178	49849865	4687	0.51	0.694	0.323	1	MIR5193	-3843	GNAI2	-416598	GNAI2	-416598	0	0	0
chr3	127262726	127282271	19545	0.51	0.444	0.483	0	LINC01471	-15875	GATA2	934266	ACAD9	-1325834	0	0	0
chr5	142412508	142427365	14857	0.51	0.445	0.482	1	ARHGAP26-IT1	-152128	NR3C1	363318	SPRY4	-715316	0	1	0
chr7	131208886	131239866	30980	0.51	0.433	0.491	1	PODXL	17000	MEST	1092478	IRF5	2643653	0	0	0
chr9	124235493	124243583	8090	0.51	0.261	0.6	1	GGTA1P	22768	PTGS1	-893270	ENG	6369908	0	0	0
chr11	17403695	17406797	3102	0.509	0.562	0.406	1	KCNJ11	4960	KCNJ11	4960	CSRP3	1826872	0	0	0
chr11	67035451	67047846	12395	0.509	0.461	0.47	1	ADRBK1	7744	ADRBK1	7744	AIP	-208851	0	0	0
chr17	38190532	38198030	7498	0.509	0.417	0.499	1	SNORD124	-10383	THRA	-24164	TCAP	372683	0	0	0
chr17	48993218	49001531	8313	0.509	0.481	0.458	0	TOB1	-52035	CACNA1G	358946	COL1A1	-718374	0	0	0
chr18	46350020	46359641	9621	0.509	0.431	0.49	1	SMAD7	114347	SMAD7	114347	SMAD4	-2201752	0	0	0
chr2	47027217	47042306	15089	0.509	0.373	0.526	0	LINC01118	-9045	TTC7A	-108506	CALM2	366585	0	0	0
chr5	156932454	156953442	20988	0.509	0.194	0.641	1	NIPAL4	55922	ADAM19	59883	SGCD	1189182	0	0	0	rs11740562;Bipolar_disorder_and_schizophrenia;rs58873874;Bipolar_disorder_(body_mass_index_interaction)
chr8	134494143	134518180	24037	0.509	0.26	0.599	1	ST3GAL1	78022	MYC	5757847	KIAA0196	-8402100	0	0	0
chr9	112615909	112633377	17468	0.509	0.407	0.504	1	PALM2-AKAP2	82067	IKBKAP	-928035	IKBKAP	-928035	0	0	0
chr1	56895383	56928299	32916	0.508	0.208	0.631	0	PPAP2B	133416	C8B	519972	CPT2	3249741	0	0	0
chr11	59367719	59381707	13988	0.508	0.589	0.387	1	OSBP	8904	BSCL2	3099074	TMEM138	-1754759	0	0	0
chr17	43175024	43194931	19907	0.508	0.271	0.59	1	MIR6784	6824	HEXIM1	-39706	GFAP	-192057	0	0	0
chr17	76313309	76327252	13943	0.508	0.462	0.468	0	SOCS3	35880	JMJD6	-1597399	GAA	-1755074	0	0	0
chr2	218836229	218841929	5700	0.508	0.473	0.461	0	TNS1	-30283	IGFBP2	1340953	BCS1L	-685299	0	0	0
chr3	46906473	46917735	11262	0.508	0.506	0.44	0	MYL3	-7131	SETD2	293363	MYL3	-7131	0	0	0
chr6	6693900	6709735	15835	0.508	0.45	0.477	0	LY86-AS1	-78758	F13A1	-380893	DSP	-840052	0	0	0
chr7	80233022	80244940	11918	0.508	0.39	0.514	1	CD36	7459	CD36	7459	CD36	7459	0	0	0
chr8	30025897	30033752	7855	0.508	0.471	0.463	1	DCTN6	16012	WRN	-860953	WRN	-860953	0	0	0
chr8	49490853	49497167	6314	0.508	0.389	0.515	1	LOC101929268	29884	RB1CC1	4133016	ANK1	-7739730	1	1	0
chr9	116344439	116350799	6360	0.508	0.337	0.548	1	RGS3	4463	DFNB31	917876	IKBKAP	-4651011	0	0	0
chr1	17908547	17913410	4863	0.507	0.396	0.509	1	ARHGEF10L	3931	SPEN	1736620	SDHB	-530313	0	0	0
chr1	94987896	94996161	8265	0.507	0.637	0.355	1	F3	15385	F3	15385	ABCD3	108096	0	1	0
chr10	62649656	62669486	19830	0.507	0.537	0.42	1	RHOBTB1	44462	BICC1	2386668	ZNF365	-1474344	0	0	0
chr11	19614423	19629339	14916	0.507	0.474	0.459	1	MIR4486	25025	CSRP3	-389763	CSRP3	-389763	0	0	0
chr12	56956129	56962060	5931	0.507	0.561	0.403	1	RBMS2	43486	ERBB3	485203	ERBB3	485203	0	0	0
chr13	97905467	97917751	12284	0.507	0.416	0.496	1	MBNL2	37060	GPR180	2657506	TGDS	-2663080	0	0	0
chr13	113600390	113618851	18461	0.507	0.219	0.622	0	MCF2L-AS1	13332	F7	-150481	PCCA	12868352	0	0	0
chr16	57674929	57682208	7279	0.507	0.379	0.521	1	ADGRG1	5362	CIAPIN1	-197199	BBS2	-1124560	0	0	0
chr19	47593067	47603978	10911	0.507	0.356	0.535	1	ZC3H4	18487	PTGIR	-470168	FKRP	349220	0	0	0
chr2	30643663	30651799	8136	0.507	0.44	0.481	0	LCLAT1	-22360	LTBP1	-2524637	SRD5A2	1158309	0	0	0
chr20	33491017	33497332	6315	0.507	0.454	0.472	1	ACSS2	29847	NCOA6	-80741	ASXL1	2548028	0	0	0
chr4	114483743	114506720	22977	0.507	0.444	0.479	1	CAMK2D	187852	CAMK2D	187852	ANK2	524447	0	0	0
chr7	30954405	30959414	5009	0.507	0.216	0.624	1	AQP1	-4005	AQP1	-4005	SNX10	4552965	0	0	0
chr9	130605001	130615415	10414	0.507	0.443	0.479	1	ENG	-762	ENG	-762	ENG	-762	0	0	0
chr1	9301402	9315129	13727	0.506	0.25	0.601	1	H6PD	8363	RERE	-430566	KIF1B	-962498	0	0	0
chr10	73863121	73873757	10636	0.506	0.456	0.47	1	SPOCK2	-19649	CDH23	296800	CHST3	144320	0	0	0
chr17	6927885	6937893	10008	0.506	0.451	0.472	1	SLC16A13	-6504	ACADVL	-187554	ACADVL	-187554	0	0	0
chr2	55343648	55350358	6710	0.506	0.71	0.308	0	RTN4	-69269	FBXO11	-7214071	FANCL	3121512	0	0	0
chr2	64549290	64557765	8475	0.506	0.437	0.481	0	MIR4433A	-14365	VPS54	-307313	WDPCP	-737660	0	0	0
chr3	156812046	156835776	23730	0.506	0.503	0.44	1	LINC00881	16242	KCNAB1	815136	IFT80	3277643	0	0	0
chr4	57557024	57575031	18007	0.506	0.711	0.306	0	HOPX	-18155	CLOCK	-1152951	KIT	2041933	1	0	1
chrX	68206052	68220759	14707	0.506	0.516	0.431	0	EFNB1	164566	EFNB1	164566	MED12	-2125000	0	0	0
chr1	64381540	64407477	25937	0.505	0.415	0.495	1	ROR1	154819	LEPR	-1491826	PGM1	305622	0	0	0
chr1	225940111	225957402	17291	0.505	0.325	0.552	0	SRP9	-16758	LEFTY1	128090	EPHX1	-49019	1	0	0
chr11	2844644	2861618	16974	0.505	0.273	0.585	1	KCNQ1-AS1	29668	CDKN1C	53864	CDKN1C	53864	0	0	0
chr14	68964911	68981773	16862	0.505	0.623	0.361	1	ZFP36L1	287289	ZFP36L1	287289	SMOC1	-1372771	1	0	0
chr15	67467898	67488327	20429	0.505	0.329	0.548	1	SMAD3	19620	MAP2K5	-356908	SMAD3	19620	0	0	0
chr22	38641566	38648609	7043	0.505	0.469	0.46	1	TMEM184B	23583	CBX6	623252	SOX10	-264548	0	0	0
chr3	119385671	119394693	9022	0.505	0.605	0.373	1	COX17	6061	POPDC2	-10778	ARHGAP31	376963	0	0	0
chr3	123412726	123416321	3595	0.505	0.427	0.487	1	MYLK-AS2	6033	HEG1	1360279	ADCY5	-247131	0	0	0
chr4	159064101	159090403	26302	0.505	0.359	0.53	1	FAM198B	16466	RAPGEF2	-1111745	TLL1	-7717157	0	0	0
chr6	41022542	41031371	8829	0.505	0.479	0.453	1	APOBEC2	6017	FOXP4	-487207	PEX6	1920025	0	0	0
chr7	47351611	47363822	12211	0.505	0.483	0.451	1	TNS3	264026	PKD1L1	630355	GLI3	-5081098	0	0	0
chr8	67429481	67441384	11903	0.505	0.099	0.696	1	C8orf46	29942	TRIM55	396155	TTPA	-3436820	0	0	0
chr9	14094219	14100257	6038	0.505	0.537	0.417	1	NFIB	83563	JAK2	9111994	JAK2	9111994	0	0	0
chr1	218646394	218662878	16484	0.504	0.512	0.431	1	TGFB2-OT1	38669	TGFB2	135961	TGFB2	135961	0	0	0
chr12	57524383	57534200	9817	0.504	0.376	0.517	1	LRP1	7010	LRP1	7010	TSFM	-647236	0	0	0
chr12	116755284	116759489	4205	0.504	0.472	0.457	0	MED13L	-42395	NOS1	985471	TBX5	-1911139	0	0	0
chr13	44801924	44813606	11682	0.504	0.354	0.532	0	MIR8079	-37429	TSC22D1	203295	TNFSF11	1659475	0	0	0
chr17	1994474	2000529	6055	0.504	0.386	0.512	1	SMG6	-5446	RPA1	264229	ACADVL	-5122942	0	0	0
chr3	52112543	52133935	21392	0.504	0.404	0.499	1	LINC00696	-24111	PBRM1	596627	TNNC1	364818	0	0	0
chr7	2560995	2565104	4109	0.504	0.452	0.469	1	LFNG	3571	PDGFA	-2003568	LFNG	3571	0	0	0
chr1	6795260	6806303	11043	0.503	0.253	0.595	0	LOC100505887	13195	PLEKHG5	-220660	KIF1B	-3469982	0	0	0
chr10	69907046	69916335	9289	0.503	0.4	0.501	1	MYPN	42501	SIRT1	266752	MYPN	42501	0	0	0
chr11	72876679	72886238	9559	0.503	0.35	0.532	0	FCHSD2	-28315	KCNE3	1297142	DHCR7	-1721981	0	0	0
chr11	113932728	113956151	23423	0.503	0.211	0.622	1	ZBTB16	13152	DRD2	-598438	SDHD	1986892	0	0	0
chr13	30095419	30104586	9167	0.503	0.687	0.318	1	MTUS2-AS1	-38115	FLT1	-1030737	B3GALTL	-1674109	0	0	0
chr15	99200567	99218002	17435	0.503	0.534	0.416	1	IRAIN	-14834	MEF2A	-896848	NR2F2	2332716	0	0	0
chr16	88536825	88552466	15641	0.503	0.607	0.368	1	MIR5189	9320	ZFPM1	24632	ZNF469	50767	0	0	0
chr2	25532767	25540339	7572	0.503	0.535	0.415	1	MIR1301	15037	DNMT3A	28231	DNMT3A	28231	0	0	0
chr2	161848161	161853454	5293	0.503	0.509	0.43	0	TANK	-142658	GRB14	3574253	IFIH1	1324411	0	0	0
chr21	39077643	39084950	7307	0.503	0.553	0.403	1	KCNJ6	207445	DYRK1A	288695	KCNE1	-3196723	0	0	0
chr3	114169706	114170939	1233	0.503	0.617	0.361	1	LOC101929754	-2117	DRD3	-252068	CD96	2909397	0	0	0
chr6	16315899	16324395	8496	0.503	0.439	0.476	1	GMPR	81337	JARID2	1071062	DSP	8778278	0	0	0
chr10	126697599	126714959	17360	0.502	0.414	0.49	1	CTBP2	10174	CTBP2	10174	BUB3	1792520	0	0	0
chr12	43126885	43132470	5585	0.502	0.564	0.395	0	LOC101927058	-89377	PRICKLE1	-146105	COL2A1	5268608	0	0	0
chr16	30667641	30668251	610	0.502	0.508	0.429	1	FBRS	-2893	FUS	-523484	SRCAP	-42515	0	0	0
chr22	38143739	38151867	8128	0.502	0.369	0.518	1	TRIOBP	5563	TMPRSS6	-642200	SOX10	232736	0	0	0
chr22	38621278	38625825	4547	0.502	0.342	0.535	1	MAFF	24525	CBX6	644788	SOX10	-243012	0	0	0
chr3	194408121	194414876	6755	0.502	0.488	0.442	1	FAM43A	4877	APOD	899578	CEP19	2027667	0	0	0
chr4	129303565	129315305	11740	0.502	0.394	0.502	0	LOC100507487	-39735	MFSD8	-422296	FAT4	3071869	0	0	0
chr4	187587195	187608300	21105	0.502	0.55	0.403	1	FAT1	47240	TLR3	607439	SLC25A4	1533331	0	0	0
chr5	139086994	139093289	6295	0.502	0.566	0.393	0	LOC101929696	35667	HBEGF	636047	SPRY4	2613841	0	0	0
chr5	151037769	151045645	7876	0.502	0.281	0.575	1	CTB-113P19.1	-14798	ANXA6	-504264	TCOF1	1304506	0	0	0
chr9	139002427	139004838	2411	0.502	0.551	0.403	0	C9orf69	6645	GPSM1	-218299	CARD9	264501	0	0	0
chr11	12095176	12106937	11761	0.501	0.224	0.61	0	MICAL2	-31066	PARVA	-297969	HBB	-6852755	0	0	0
chr11	20072349	20080023	7674	0.501	0.548	0.403	1	NAV2-AS2	-5337	CSRP3	-844068	CSRP3	-844068	0	0	0
chr14	77469125	77484867	15742	0.501	0.34	0.536	0	IRF2BPL	18046	GSTZ1	-310233	VIPAS39	446987	0	0	0
chr15	92592114	92623463	31349	0.501	0.351	0.529	1	SLCO3A1	210851	CHD2	-835762	VPS33B	-1041937	0	0	0
chr16	70753978	70765915	11937	0.501	0.459	0.46	1	VAC14-AS1	-29016	VAC14	75115	DHODH	-1282696	0	0	0
chr19	46803182	46805355	2173	0.501	0.663	0.329	1	HIF3A	-2587	HIF3A	-2587	FKRP	-445034	0	0	0
chr2	10539598	10549496	9898	0.501	0.281	0.573	1	HPCAL1	35658	ADAM17	-848630	SOX11	4711749	0	0	0
chr3	50307937	50314957	7020	0.501	0.575	0.386	1	MIR6872	781	GNAI2	27122	GNAI2	27122	0	0	0
chr3	194970149	194982108	11959	0.501	0.36	0.524	1	XXYLT1	15767	APOD	334948	CEP19	1463037	0	0	0
chr4	53640674	53651203	10529	0.501	0.585	0.38	0	LOC152578	-10222	SGCB	-741453	SGCB	-741453	0	0	0
chr7	6284382	6310775	26393	0.501	0.443	0.47	1	CYTH3	14664	EIF2AK1	-198718	ACTB	-727346	0	0	0
chr7	73281678	73303870	22192	0.501	0.268	0.581	0	WBSCR28	17286	ELN	-149344	ELN	-149344	0	0	0
chr8	17607126	17611990	4864	0.501	0.474	0.45	1	MTUS1	-29474	MTUS1	-29474	FGF20	-749884	0	0	0
chr1	183147465	183150841	3376	0.5	0.623	0.353	0	LAMC2	-6020	IVNS1ABP	2137308	GLUL	-787812	0	0	0
chr10	33558023	33566732	8709	0.5	0.42	0.484	1	NRP1	61456	NRP1	61456	RET	-10010139	0	0	0
chr16	53123054	53128946	5892	0.5	0.314	0.551	1	CHD9	37056	RBL2	-342350	RPGRIP1L	611771	0	0	0
chr16	85426322	85431452	5130	0.5	0.592	0.373	0	MIR5093	-88956	FOXC2	-1171969	FOXF1	-1115245	0	0	0
chr17	1900407	1910457	10050	0.5	0.586	0.378	1	RTN4RL1	23207	RPA1	172160	ACADVL	-5215011	0	0	0
chr17	8597512	8605507	7995	0.5	0.648	0.338	0	CCDC42	46645	MYH10	-67430	RPL26	-314944	1	0	1
chr2	238595006	238599267	4261	0.5	0.636	0.345	1	LRRFIP1	-3670	RAMP1	-171050	COL6A3	-274286	0	0	0
chr20	55825475	55839898	14423	0.5	0.795	0.244	1	BMP7	9021	HRH3	4962637	ATP5E	1774736	0	0	0
chr20	62484646	62491065	6419	0.5	0.426	0.48	0	ABHD16B	-4710	RTEL1	198693	EDN3	4612374	0	0	0
chr22	41874263	41881503	7240	0.5	0.342	0.533	1	ACO2	12755	EP300	389270	NAGA	588963	0	0	0
chr4	48318627	48341838	23211	0.5	0.53	0.413	0	SLAIN2	-13380	CORIN	-490109	SGCB	4574253	0	0	0
chr4	129554989	129558389	3400	0.5	0.623	0.354	0	JADE1	-174088	MFSD8	-669550	FAT4	3319123	0	0	0
chr7	44167300	44179135	11835	0.5	0.63	0.349	1	MYL7	7699	MYL7	7699	GLI3	-1896599	0	0	0
chr1	54784848	54809901	25053	0.499	0.434	0.472	1	SSBP3	74694	GPX7	1729332	CPT2	1135274	0	0	0
chr1	55028626	55044454	15828	0.499	0.499	0.432	1	ACOT11	22734	GPX7	1968498	CPT2	1374440	0	0	0
chr10	112569206	112584822	15616	0.499	0.334	0.537	1	PDCD4-AS1	53648	RBM20	172860	SHOC2	-102286	0	0	0
chr11	8791824	8803114	11290	0.499	0.347	0.529	1	LOC102724784	7145	ADM	-1529057	HBB	-3549168	0	0	0
chr19	18473456	18481380	7924	0.499	0.601	0.366	1	GDF15	-19549	GDF15	-19549	PIK3R2	213431	0	0	0
chr4	185736272	185742844	6572	0.499	0.362	0.518	1	ACSL1	-6145	CASP3	-168929	SLC25A4	-324858	0	0	0
chr5	137973339	137980781	7442	0.499	0.496	0.433	0	HSPA9	-65742	EGR1	175880	SPRY4	3726922	0	0	0
chr6	11584900	11595146	10246	0.499	0.724	0.287	0	TMEM170B	51564	EDN1	-700505	DSP	4048154	1	0	1
chr6	44039035	44040149	1114	0.499	0.648	0.335	1	LOC101929705	2797	HSP90AB1	-174310	AARS2	241471	0	0	0
chr8	125022614	125045450	22836	0.499	0.475	0.447	1	FER1L6-AS1	18991	HAS2	-2380402	NDUFB9	-517310	0	0	0
chr1	205478119	205482978	4859	0.498	0.399	0.493	1	CDK18	6865	MDM4	995042	REN	-1345083	0	0	0
chr11	62259256	62277497	18241	0.498	0.407	0.489	1	AHNAK	45956	BSCL2	205411	B3GAT3	121271	0	0	0
chr17	17650283	17672635	22352	0.498	0.369	0.512	1	RAI1-AS1	8157	NCOR1	-1542585	RAI1	76673	0	0	0
chr5	150416035	150422181	6146	0.498	0.367	0.513	1	GPX3	19110	ANXA6	102108	TCOF1	681907	0	0	0
chr7	134465928	134470201	4273	0.498	0.546	0.4	1	CALD1	3901	CHRM2	-2085334	IRF5	5887341	0	0	0
chr9	140198203	140218884	20681	0.498	0.406	0.489	1	NRARP	-11840	CACNA1B	-563697	NSMF	145243	0	0	0
chr1	19709762	19744745	34983	0.497	0.444	0.464	1	CAPZB	83948	PLA2G5	-669447	ECE1	1878930	0	0	0
chr1	27067486	27081617	14131	0.497	0.435	0.469	1	PIGV	-39902	ARID1A	52030	ARID1A	52030	0	0	0
chr1	183200386	183207135	6749	0.497	0.452	0.458	1	LAMC2	48587	IVNS1ABP	2082701	GLUL	-842419	0	0	0
chr11	10951717	10958184	6467	0.497	0.438	0.467	0	ZBED5-AS1	75187	MRVI1	-239415	HBB	-5706649	0	0	0
chr11	61454690	61470901	16211	0.497	0.422	0.477	1	DAGLA	14891	BSCL2	1010992	TMEM216	302931	0	0	0
chr11	116742467	116748678	6211	0.497	0.447	0.461	1	APOA1	-37234	DRD2	-3399571	APOA1	-37234	0	0	0
chr12	57542902	57550830	7928	0.497	0.377	0.507	1	LRP1	24585	LRP1	24585	TSFM	-629661	0	0	0
chr13	111165340	111195415	30075	0.497	0.244	0.591	1	COL4A2-AS1	-19851	IRS2	-741463	PCCA	10439109	0	0	0
chr15	90999397	91015246	15849	0.497	0.464	0.451	1	CRTC3	-65796	FURIN	-404500	VPS33B	558530	0	0	0
chr16	18943104	18945467	2363	0.497	0.378	0.505	0	SMG1	-6559	ABCC6	-2626957	ABCC6	-2626957	0	0	0
chr19	16362806	16374882	12076	0.497	0.364	0.515	0	AP1M1	60180	KLF2	-66806	PIK3R2	-1895143	0	0	0
chr19	47396326	47411495	15169	0.497	0.646	0.335	0	ARHGAP35	-18022	PTGIR	-275556	FKRP	154608	0	0	0
chr20	22742118	22748555	6437	0.497	0.329	0.537	0	LINC01384	-157181	FOXA2	-179235	MGME1	4795575	0	0	0
chr3	179372980	179385560	12580	0.497	0.518	0.416	1	USP13	8338	PIK3CA	512960	PIK3CA	512960	0	0	0
chr5	1831778	1844740	12962	0.497	0.796	0.239	0	LOC101929034	18423	IRX4	44621	NDUFS6	36764	1	0	1
chr5	177541943	177552675	10732	0.497	0.448	0.461	1	N4BP3	6754	ARL10	1754808	B4GALT7	520191	0	0	0
chr7	75919607	75925712	6105	0.497	0.302	0.554	0	HSPB1	-9215	POR	378240	POR	378240	0	0	0
chr10	72249463	72285322	35859	0.496	0.431	0.47	1	PALD1	28829	NODAL	-65927	NODAL	-65927	0	0	0
chr10	111817313	111846756	29443	0.496	0.486	0.435	1	ADD3-AS1	-63895	RBM20	-572120	SMC3	-495414	0	0	0
chr11	16894505	16913430	18925	0.496	0.604	0.359	1	PLEKHA7	131996	NUCB2	-394318	CSRP3	2328151	1	0	0
chr12	96624363	96632954	8591	0.496	0.387	0.497	1	ELK3	-20579	ELK3	-20579	TMPO	-2280692	0	0	0
chr2	13056207	13065177	8970	0.496	0.398	0.491	0	LOC100506474	86446	LPIN1	1173971	WDR35	7129192	0	0	0
chr2	28039383	28050849	11466	0.496	0.489	0.433	1	MRPL33	50533	BRE	-68365	HADHB	1577501	0	0	0
chr2	119994218	120000546	6328	0.496	0.431	0.47	1	STEAP3-AS1	9265	STEAP3	15999	RNU4ATAC	-2291073	0	0	0
chr2	201984745	201992725	7980	0.496	0.293	0.559	1	CFLAR	5467	CFLAR	5467	NDUFB3	52274	0	0	0
chr3	134048554	134060788	12234	0.496	0.41	0.484	0	MIR6827	32033	SLCO2A1	-305751	TF	589695	0	0	0
chr4	140660893	140668705	7812	0.496	0.444	0.461	1	MGST2	77878	PCDH18	-2211147	FAT4	14427233	0	0	0
chr5	173346718	173359967	13249	0.496	0.566	0.383	1	CPEB4	38012	NKX2-5	-691027	NKX2-5	-691027	0	0	0	rs1106693;Obesity-related_traits;rs17763373;Prion_diseases
chr7	2648484	2655320	6836	0.496	0.461	0.451	1	TTYH3	-19700	PDGFA	-2092421	BRAT1	-56510	0	1	0
chr7	131264880	131292076	27196	0.496	0.352	0.521	0	PODXL	-37102	MEST	1146580	IRF5	2697755	0	0	0	rs12534221;Cerebrospinal_AB1-42_levels
chr1	145440010	145447808	7798	0.495	0.575	0.377	1	TXNIP	5472	TXNIP	5472	HFE2	30719	0	0	0
chr10	98777931	98787518	9587	0.495	0.381	0.501	1	C10orf12	41684	ENTPD1	1267052	TCTN3	-1328824	0	0	0
chr10	105641019	105656898	15879	0.495	0.516	0.414	1	OBFC1	29087	GSTO2	-379672	SUFU	1385240	0	0	0	rs3814219;Endothelial_function_traits
chr11	12286220	12296126	9906	0.495	0.578	0.375	0	MICALCL	-17273	PARVA	-107852	CSRP3	6940945	0	0	0
chr16	67270892	67280061	9169	0.495	0.344	0.524	1	FHOD1	5949	NOL3	67721	CTCF	-320833	0	0	0
chr2	39763970	39771262	7292	0.495	0.521	0.411	1	LOC728730	103060	SOS1	-420012	SOS1	-420012	0	0	0
chr20	3790552	3797754	7202	0.495	0.334	0.53	1	LOC101929125	5013	ADRA1D	435506	PROKR2	1500862	0	0	0
chr20	33554995	33561693	6698	0.495	0.604	0.359	1	MYH7B	14707	NCOA6	-144911	ASXL1	2612198	0	0	0
chr22	23556146	23570866	14720	0.495	0.426	0.473	1	BCR	40955	ADORA2A	-1256058	SMARCB1	-565643	0	0	0
chr6	13285173	13289222	4049	0.495	0.569	0.381	1	LOC100130357	8621	EDN1	996669	DSP	5745328	0	0	0
chr9	13911467	13924208	12741	0.495	0.547	0.395	0	LINC00583	-10132	JAK2	8932593	JAK2	8932593	0	0	0
chr9	14182297	14215621	33324	0.495	0.443	0.461	1	NFIB	-18158	JAK2	9213715	JAK2	9213715	0	0	0
chr9	95519679	95525584	5905	0.495	0.565	0.383	1	BICD2	4452	ROR2	-810187	ROR2	-810187	0	0	0
chr9	137344424	137354328	9904	0.495	0.374	0.505	0	RXRA	50949	RXRA	50949	COL5A1	-184274	0	0	0
chr10	50482820	50493248	10428	0.494	0.466	0.444	0	C10orf71-AS1	18904	MAPK8	878380	GDF2	-2071162	0	0	0
chr11	62164827	62171074	6247	0.494	0.46	0.448	0	SCGB1A1	-18556	BSCL2	305837	B3GAT3	221697	0	0	0
chr11	128572166	128607342	35176	0.494	0.379	0.5	1	SENCR	-23836	KCNJ5	-171558	KCNJ5	-171558	0	0	0	rs665440;Myopia_(pathological);rs654723;Height
chr12	106537321	106543887	6566	0.494	0.357	0.514	0	NUAK1	-6793	RFX4	-436080	ASCL1	3189153	0	0	0
chr14	89767806	89772718	4912	0.494	0.439	0.462	1	FOXN3	113192	GALC	-1310253	CALM1	-1093064	0	0	0
chr17	25892755	25900749	7994	0.494	0.723	0.281	1	LGALS9	-61421	NOS2	230803	NF1	-3525192	0	1	0
chr19	55614762	55623486	8724	0.494	0.099	0.679	1	PPP1R12C	9844	TNNI3	49976	TNNI3	49976	0	0	0
chr2	62634740	62643054	8314	0.494	0.397	0.49	0	TMEM17	94707	VPS54	1607317	WDPCP	1026244	0	0	0
chr2	145280121	145283300	3179	0.494	0.439	0.463	1	LINC01412	2276	ACVR2A	-3320375	ZEB2	-3752	0	0	0
chr22	30596416	30601598	5182	0.494	0.412	0.48	0	LIF	43833	SMTN	-878274	SPECC1L	5860932	0	0	0
chr3	123046143	123060024	13881	0.494	0.323	0.535	1	ADCY5	82106	HEG1	1721719	ADCY5	82106	0	0	0
chr3	172004068	172013306	9238	0.494	0.419	0.475	1	GHSR	157559	ECT2	-459787	PIK3CA	-6857623	0	0	0
chr4	3466537	3476306	9769	0.494	0.434	0.465	1	DOK7	6389	RNF4	1000242	FGFR3	1676383	0	0	0
chr4	7233483	7251354	17871	0.494	0.617	0.348	1	SORCS2	48045	DRD5	-2540839	WFS1	970842	0	0	0
chr5	78202197	78207009	4812	0.494	0.495	0.426	1	ARSB	77163	ARSB	77163	ARSB	77163	0	0	0
chr1	78356724	78371005	14281	0.493	0.625	0.343	1	NEXN-AS1	-8640	ACADM	2173833	NEXN	9665	0	0	0
chr1	208128753	208139072	10319	0.493	0.21	0.607	0	CD34	-49229	IL10	-1188073	REN	-3998447	0	0	0	rs11578508;Heart_rate
chr11	47435352	47441099	5747	0.493	0.443	0.458	1	SLC39A13	8180	MYBPC3	-63972	MYBPC3	-63972	0	0	0
chr15	64990320	64991946	1626	0.493	0.471	0.44	1	OAZ2	4347	KIAA0101	-311247	TPM1	1650498	0	0	0
chr17	53487747	53497658	9911	0.493	0.593	0.362	1	MMD	6639	TMEM100	307523	MKS1	2803964	0	0	0
chr18	9802199	9811754	9555	0.493	0.443	0.458	1	TXNDC2	-78746	MC2R	4108559	NDUFV2	704349	0	0	0
chr19	34757962	34766427	8465	0.493	0.414	0.477	1	KIAA0355	16739	GPI	-93450	HAMP	-1011215	0	0	0
chr22	24796462	24805315	8853	0.493	0.415	0.477	1	ADORA2A	-18676	ADORA2A	-18676	SPECC1L	62813	0	0	0
chr4	119692495	119694517	2022	0.493	0.469	0.442	1	SEC24D	63820	MYOZ2	-363432	MYOZ2	-363432	0	0	0
chr5	53752944	53766527	13583	0.493	0.586	0.367	0	HSPB3	8305	NDUFS4	903271	NDUFS4	903271	0	0	0
chr5	132100410	132111412	11002	0.493	0.397	0.487	1	SEPT8	7156	KIF3A	-32641	SLC22A5	400511	0	0	0
chr8	28267467	28271726	4259	0.493	0.433	0.464	0	ZNF395	-25619	CLU	-797268	ESCO2	637539	0	0	0
chr8	94910006	94926847	16841	0.493	0.367	0.506	0	MIR378D2	9921	TMEM67	151355	GDF6	2254594	0	0	0
chr1	61591904	61612044	20140	0.492	0.561	0.381	1	NFIA	53995	JUN	-2352189	PGM1	-2456972	0	0	0
chr1	208086247	208099718	13471	0.492	0.272	0.565	0	CD34	-8299	IL10	-1147143	REN	-3957517	0	0	0
chr10	115816328	115831798	15470	0.492	0.326	0.531	0	ADRB1	20258	ADRB1	20258	SHOC2	3100181	0	0	0
chr11	8773461	8788824	15363	0.492	0.411	0.478	1	LOC102724784	-9182	ADM	-1545384	HBB	-3532841	0	0	0
chr11	9586201	9593247	7046	0.492	0.428	0.466	0	WEE1	-5503	ADM	-736802	HBB	-4341423	0	0	0
chr11	47375753	47383738	7985	0.492	0.462	0.444	1	MYBPC3	-5492	MYBPC3	-5492	MYBPC3	-5492	0	0	0
chr12	53263760	53270795	7035	0.492	0.565	0.379	0	KRT78	-24499	ACVRL1	961165	SP7	462260	0	0	0
chr13	40763039	40770791	7752	0.492	0.293	0.552	1	LINC00332	10970	FOXO1	473819	FREM2	1505743	0	0	0
chr13	111826580	111837700	11120	0.492	0.391	0.49	1	ARHGEF7	-7032	IRS2	-1393226	PCCA	11090872	0	0	0
chr16	85655249	85667718	12469	0.492	0.581	0.369	1	GSE1	14642	FOXC2	-939373	FOXF1	-882649	0	0	0
chr17	19991834	20000775	8941	0.492	0.257	0.575	1	SPECC1	5970	AKAP10	-115135	ATPAF2	-2053824	0	0	0
chr18	32649813	32658145	8332	0.492	0.489	0.427	1	MAPRE2	32366	DTNA	255678	DTNA	255678	0	0	0
chr18	33879298	33884735	5437	0.492	0.538	0.396	1	FHOD3	4358	FHOD3	4358	DTNA	1483715	0	0	0
chr18	56654657	56660695	6038	0.492	0.375	0.5	0	OACYLP	-45234	NEDD4L	768923	CCBE1	706968	0	0	0
chr2	111933672	111948131	14459	0.492	0.426	0.467	0	BCL2L11	62411	FHL2	-5885671	BUB1	-505217	0	0	0
chr22	18312198	18322111	9913	0.492	0.407	0.479	1	LINC00528	57099	HIRA	1102065	PEX26	-243531	0	0	0
chr4	152698605	152705109	6504	0.492	0.435	0.461	0	GATB	-19682	FBXW7	572253	TLL1	-14092552	0	0	0
chr5	1098677	1110650	11973	0.492	0.374	0.501	1	SLC12A7	7509	SLC6A18	-120806	NDUFS6	-696832	0	0	0
chr5	146858738	146877224	18486	0.492	0.439	0.459	1	DPYSL3	21638	ADRB2	-1338174	SLC26A2	-2472318	0	0	0
chr6	11343262	11360862	17600	0.492	0.303	0.546	1	NEDD9	30519	EDN1	-938466	DSP	3810193	0	0	0
chr9	124393186	124412372	19186	0.492	0.439	0.459	1	DAB2IP	73399	PTGS1	-730029	ENG	6206667	0	0	0
chr1	92278476	92294131	15655	0.491	0.459	0.445	1	TGFBR3	65533	TGFBR3	65533	RPL5	-1011290	0	0	0
chr10	29096549	29107943	11394	0.491	0.549	0.388	1	LINC00837	-17267	ARMC4	-814262	ITGA8	-13339912	0	0	0
chr10	33745417	33756651	11234	0.491	0.584	0.365	0	NRP1	-127201	NRP1	-127201	RET	-9821482	0	0	0
chr18	3253772	3259820	6048	0.491	0.581	0.367	1	MYL12A	4586	MC2R	10658739	SMCHD1	600911	0	0	0
chr2	102270448	102276879	6431	0.491	0.476	0.434	0	MAP4K4	-40501	NPAS2	837051	COA5	-3048682	0	0	0
chr21	35497752	35506766	9014	0.491	0.432	0.462	1	LINC00310	-50718	KCNE1	325848	KCNE2	-234063	0	0	0
chr21	35922849	35930977	8128	0.491	0.636	0.331	1	RCAN1	-27605	KCNE1	-42340	KCNE1	-42340	0	0	0
chr22	31439604	31448023	8419	0.491	0.424	0.466	0	SMTN	-33468	SMTN	-33468	MYH9	5340299	0	0	0
chr3	11514330	11541286	26956	0.491	0.469	0.439	1	VGLL4	82590	TIMP4	673043	PPARG	-801540	0	0	0
chr3	48634200	48643650	9450	0.491	0.287	0.554	1	COL7A1	-6332	TREX1	132007	COL7A1	-6332	0	0	0
chr4	77608395	77629419	21024	0.491	0.528	0.401	1	MIR548AH	122204	ANKRD17	-3494405	FRAS1	-1359816	0	0	0
chr8	22073066	22087337	14271	0.491	0.313	0.538	1	PHYHIP	9650	MTUS1	-4421775	FGF17	179938	0	0	0
chr8	42337362	42346270	8908	0.491	0.447	0.453	1	SLC20A2	17162	PLAT	-276622	ANK1	-587536	0	0	0
chr9	124415372	124426424	11052	0.491	0.481	0.431	1	DAB2IP	-84165	PTGS1	-711910	ENG	6188548	0	0	0	rs7025486;Abdominal_aortic_aneurysm
chr1	48377726	48408876	31150	0.49	0.301	0.544	1	TRABD2B	69261	TAL1	-695294	UROD	2915497	0	0	0
chr15	65156175	65179394	23219	0.49	0.487	0.426	1	PLEKHO2	33703	KIAA0101	-487898	MAP2K1	-1511426	0	0	0
chr3	187465015	187473846	8831	0.49	0.182	0.62	0	BCL6	-5917	BCL6	-5917	DNAJC19	-6761868	0	0	0
chr5	78987199	78997601	10402	0.49	0.482	0.428	1	CMYA5	6742	THBS4	-294718	ARSB	-710043	0	0	0
chr5	172691610	172697397	5787	0.49	0.528	0.4	0	NKX2-5	-32188	NKX2-5	-32188	NKX2-5	-32188	0	0	0
chr5	178690758	178704478	13720	0.49	0.319	0.532	1	ADAMTS2	74813	MAPK9	1021453	B4GALT7	1670500	0	0	0	rs901254;Visceral_adipose_tissue_adjusted_for_BMI
chr6	45965142	45982065	16923	0.49	0.304	0.542	1	CLIC5	10023	CD2AP	-1471921	AARS2	-1692540	0	0	0
chr7	24911917	24930694	18777	0.49	0.675	0.305	1	OSBPL3	10935	IL6	2154540	SNX10	-1410209	0	0	0
chr7	47385200	47425664	40464	0.49	0.542	0.391	1	TNS3	216310	PKD1L1	582639	GLI3	-5128814	0	0	0
chr9	116234905	116252877	17972	0.49	0.309	0.539	1	RGS3	17912	DFNB31	1021604	IKBKAP	-4547283	0	1	0
chrX	135110465	135116073	5608	0.49	0.349	0.513	1	SLC9A6	45684	FHL1	-115591	FHL1	-115591	0	0	0
chr1	214279217	214282482	3265	0.489	0.537	0.391	0	PROX1	119006	ESRRG	2615965	PTPN14	444175	1	0	1
chr1	223911073	223938382	27309	0.489	0.423	0.465	1	CAPN2	24609	CAPN2	24609	EPHX1	-2073048	0	0	0
chr11	118759951	118772377	12426	0.489	0.386	0.489	1	CXCR5	2064	SCN3B	4759151	HMBS	-189422	0	0	0
chr12	65692660	65701355	8695	0.489	0.729	0.27	1	MSRB3	24241	LEMD3	133657	GRIP1	1375918	0	0	0
chr13	20713412	20719159	5747	0.489	0.523	0.402	1	GJA3	18898	IFT88	-424922	B3GALTL	-11057826	0	0	0
chr14	65172814	65178288	5474	0.489	0.48	0.428	1	PLEKHG3	4359	MTHFD1	320793	SMOC1	-5170562	0	0	0
chr15	99963296	99968836	5540	0.489	0.142	0.644	0	MEF2A	-140066	MEF2A	-140066	NR2F2	3089498	0	0	0
chr17	66466520	66472810	6290	0.489	0.441	0.453	1	WIPI1	-16012	PRKAR1A	-38255	PRKAR1A	-38255	0	0	0
chr17	76167264	76181611	14347	0.489	0.187	0.615	1	TK1	8848	JMJD6	-1451556	GAA	-1900917	0	0	0
chr2	151327984	151340396	12412	0.489	0.473	0.433	1	RND3	10019	ACVR2A	2731627	ZEB2	-6056232	0	0	0
chr3	12178141	12199351	21210	0.489	0.204	0.604	1	TIMP4	12105	TIMP4	12105	PPARG	-140602	0	0	0
chr3	64572311	64596791	24480	0.489	0.56	0.377	1	ADAMTS9-AS1	37530	FOXP1	6529523	EOGT	4478494	0	0	0
chr1	62102103	62109089	6986	0.488	0.372	0.495	0	MGC34796	-14317	JUN	-2855811	PGM1	-1953350	0	0	0
chr1	144946171	144968398	22227	0.488	0.616	0.339	1	PDE4DIP	-24919	HFE2	-455906	HFE2	-455906	0	0	0
chr12	46807320	46834512	27192	0.488	0.611	0.343	1	LOC100288798	43027	VDR	1477898	COL2A1	1577369	0	0	0
chr15	65135646	65140224	4578	0.488	0.498	0.415	1	PLEKHO2	3854	KIAA0101	-458049	MAP2K1	-1541275	0	0	0
chr17	73530073	73555554	25481	0.488	0.831	0.203	1	LLGL2	21031	GRB2	-141023	SOX9	3425653	0	0	0
chr2	20702571	20735482	32911	0.488	0.219	0.594	0	RHOB	72195	LAPTM4A	-467237	WDR35	-529142	0	0	0
chr2	179916297	179973182	56885	0.488	0.722	0.272	1	CCDC141	-29953	TTN	-272589	TTN	-272589	0	0	0
chr4	154437687	154453814	16127	0.488	0.462	0.439	1	KIAA0922	58253	TLR2	-159690	TLL1	-12348659	0	0	0
chr1	216985796	216989880	4084	0.487	0.45	0.444	1	ESRRG	-9129	ESRRG	-9129	TGFB2	-1530837	0	0	0
chr10	52335251	52343661	8410	0.487	0.583	0.36	1	SGMS1	44281	PRKG1	-411454	GDF2	-3922584	0	0	0
chr10	63773907	63782649	8742	0.487	0.607	0.345	1	ARID5B	-30691	BICC1	3505375	ZNF365	-355637	0	0	0
chr12	109222827	109229282	6455	0.487	0.17	0.622	1	SSH1	-4727	ACACB	-351147	MYL2	2132350	0	0	0
chr14	32928219	32944103	15884	0.487	0.521	0.4	1	AKAP6	137683	HECTD1	-1259432	NUBPL	752387	0	1	0
chr18	77558842	77567020	8178	0.487	0.688	0.292	0	KCNG2	-60736	NFATC1	402658	TXNL4A	185661	0	0	0
chr2	236627756	236644580	16824	0.487	0.385	0.486	1	AGAP1	233436	GBX2	440484	COL6A3	1686682	0	0	0
chr2	238501311	238512982	11671	0.487	0.393	0.48	0	RAB17	-7377	COL6A3	-184296	COL6A3	-184296	0	0	0
chr3	185950078	185959054	8976	0.487	0.563	0.372	1	DGKG	125457	ADIPOQ	-605896	DNAJC19	-5247004	0	0	0
chr4	113588324	113599335	11011	0.487	0.542	0.386	0	MIR302B	-24116	CAMK2D	1089254	ANK2	-145409	0	0	0
chr4	148091278	148114129	22851	0.487	0.693	0.29	0	TTC29	-235669	EDNRA	-299365	TLL1	-18691706	1	0	1
chr6	7558296	7562524	4228	0.487	0.467	0.434	1	DSP	18541	DSP	18541	DSP	18541	1	0	0
chr1	12531986	12537103	5117	0.486	0.373	0.492	1	SNORA59A	-32755	DHRS3	143193	PLOD1	539821	0	0	0
chr1	205880454	205891918	11464	0.486	0.184	0.613	1	SLC26A9	26402	MAPKAPK2	-972178	REN	-1750721	0	0	0
chr12	33041321	33048035	6714	0.486	0.632	0.327	1	PKP2	5102	PKP2	5102	PKP2	5102	0	0	0
chr14	59807393	59812764	5371	0.486	0.455	0.44	1	DAAM1	79920	DAAM1	79920	SMOC1	-10536035	0	0	0
chr16	7404399	7426151	21752	0.486	0.35	0.507	1	RBFOX1	32525	PMM2	-1476394	PMM2	-1476394	0	1	0
chr19	2166405	2172543	6138	0.486	0.359	0.501	1	DOT1L	5327	DOT1L	5327	GNA11	-924933	0	0	0
chr19	10871785	10878464	6679	0.486	0.339	0.514	1	MIR4748	-15805	DNM2	46396	SMARCA4	-196473	0	0	0
chr6	125682178	125686183	4005	0.486	0.525	0.396	0	HDDC2	-60898	HEY2	-386551	TRDN	-1725942	0	0	0
chr9	33184674	33192129	7455	0.486	0.397	0.477	0	B4GALT1-AS1	20545	CHMP5	-76475	FANCG	1891612	0	0	0
chr14	68849826	68878377	28551	0.485	0.467	0.431	1	ZFP36L1	396530	ZFP36L1	396530	SMOC1	-1482012	0	0	0
chr15	85896628	85913547	16919	0.485	0.471	0.429	0	MIR7706	-18739	AKAP13	-18759	FANCI	-3882106	0	0	0
chr17	38601212	38605783	4571	0.485	0.342	0.511	1	IGFBP4	3822	GJD3	-82552	SMARCE1	200606	0	0	0
chr17	55982250	55988193	5943	0.485	0.516	0.4	1	CUEDC1	-4471	MKS1	311445	MKS1	311445	0	0	0
chr19	39918074	39920322	2248	0.485	0.503	0.408	1	RPS16	7420	ZFP36	21712	DLL3	-70358	0	0	0
chr2	70256310	70260478	4168	0.485	0.512	0.402	1	PCBP1-AS1	55753	ADD2	736453	ALMS1	-3354491	0	0	0
chr2	122240217	122246404	6187	0.485	0.641	0.319	1	RNU4ATAC	-45145	EPB41L5	1472526	RNU4ATAC	-45145	0	0	0
chr20	61054425	61072529	18104	0.485	0.689	0.29	0	GATA5	-12451	GATA5	-12451	EDN3	3187996	0	0	0
chr3	119014719	119028301	13582	0.485	0.594	0.35	1	ARHGAP31	8291	POPDC2	357894	ARHGAP31	8291	0	0	0
chr4	114064348	114072937	8589	0.485	0.521	0.396	1	MIR8082	-4795	CAMK2D	614441	ANK2	97858	0	0	0
chr5	66565349	66567176	1827	0.485	0.356	0.501	0	CD180	-73645	PIK3R1	-945321	SMN1	-2779087	0	0	0
chr7	106852037	106866146	14109	0.485	0.374	0.49	1	HBP1	49632	GPR22	-251410	SLC26A3	584587	0	0	0
chr1	1363084	1368400	5316	0.484	0.168	0.62	1	LOC102724312	4211	PRDM16	-1619999	B3GALT6	198114	0	0	0
chr1	3020198	3048773	28575	0.484	0.451	0.438	1	MIR4251	-10053	PRDM16	48744	PRDM16	48744	0	0	0
chr1	59856713	59862513	5800	0.484	0.362	0.496	1	FGGY	83864	JUN	-609828	PGM1	-4199333	0	0	0
chr1	201348390	201351201	2811	0.484	0.383	0.483	1	TNNT2	-2967	TNNT2	-2967	TNNT2	-2967	0	0	0
chr10	104401148	104402397	1249	0.484	0.083	0.674	0	TRIM8	-2479	SUFU	138054	SUFU	138054	0	0	0
chr14	69503181	69527433	24252	0.484	0.36	0.497	1	ACTN1-AS1	68909	ZFP36L1	-252347	SMOC1	-830806	0	0	0
chr15	71619152	71628710	9558	0.484	0.247	0.569	1	THSD4-AS1	-142533	HCN4	2037674	HCN4	2037674	0	0	0
chr15	86156086	86169420	13334	0.484	0.424	0.457	1	AKAP13	-427	AKAP13	-427	FANCI	-3624440	0	0	0
chr15	100024043	100031191	7148	0.484	0.478	0.423	0	MEF2A	-78515	MEF2A	-78515	NR2F2	3151049	0	0	0
chr17	15329381	15338845	9464	0.484	0.455	0.437	0	CDRT4	36812	ADORA2B	-514117	PIGL	-786395	0	0	0	rs2906966;Pulmonary_function
chr17	16376534	16393832	17298	0.484	0.66	0.306	1	LRRC75A	10322	NCOR1	-266309	PIGL	264675	0	0	0
chr3	114089807	114100988	11181	0.484	0.452	0.438	1	ZBTB20	7092	DRD3	-177143	CD96	2834472	0	0	0
chr3	186653160	186663632	10472	0.484	0.311	0.53	1	ST6GAL1	10082	ADIPOQ	97934	DNAJC19	-5950834	0	0	0
chr5	141190069	141211783	21714	0.484	0.26	0.562	0	PCDH1	44841	HBEGF	-1474738	SPRY4	503056	0	0	0	rs166040;Major_depressive_disorder
chr1	12589265	12606406	17141	0.483	0.489	0.414	0	SNORA59A	30536	DHRS3	79902	PLOD1	603112	0	0	0
chr11	8749757	8763623	13866	0.483	0.348	0.505	1	LOC102724784	-33634	ADM	-1569836	HBB	-3508389	0	1	0
chr11	121592036	121596087	4051	0.483	0.502	0.406	0	SORL1	271150	SCN3B	1931254	CBL	2517076	0	0	0
chr12	6885996	6891827	5831	0.483	0.578	0.357	1	LAG3	7242	ATN1	-144714	TPI1	-87672	0	0	0
chr14	105048977	105054684	5707	0.483	0.388	0.478	1	C14orf180	4353	AKT1	208108	AKT1	208108	0	0	0
chr15	62760644	62771209	10565	0.483	0.364	0.493	0	MIR6085	130699	RORA	-1244424	TPM1	-568911	0	0	0
chr17	1005081	1010840	5759	0.483	0.564	0.365	1	ABR	4380	NXN	-124962	ACADVL	-6112483	0	0	0
chr2	43324173	43328329	4156	0.483	0.302	0.533	0	LOC102723854	-59569	DYNC2LI1	-674926	SOS1	-3978647	0	0	0
chr2	121319761	121339266	19505	0.483	0.416	0.46	0	LINC01101	-105588	EPB41L5	558729	RNU4ATAC	-958942	0	0	0
chr5	95191725	95195989	4264	0.483	0.229	0.58	1	LINC01554	5922	PCSK1	574006	RASA1	8629117	0	0	0
chr6	6822332	6828023	5691	0.483	0.384	0.481	0	LY86-AS1	-202118	SSR1	488370	DSP	-716692	0	0	0
chr9	139498466	139526249	27783	0.483	0.451	0.437	0	EGFL7	-40950	EGFL7	-40950	AGPAT2	69554	0	0	0
chr1	25871570	25878354	6784	0.482	0.378	0.482	1	LDLRAP1	4887	TRIM63	519163	SEPN1	-251704	0	0	0
chr10	31379409	31411751	32342	0.482	0.585	0.35	0	ZNF438	-74714	ITGB1	1828906	RET	-12176936	0	0	0
chr10	81910741	81939175	28434	0.482	0.309	0.527	1	PLAC9	32701	PPIF	817739	KAT6B	5338788	0	0	0
chr14	50807194	50814024	6830	0.482	0.763	0.237	1	ATP5S	31563	KLHDC2	575823	FANCM	5205474	0	0	0
chr18	34017772	34028125	10353	0.482	0.308	0.528	1	FHOD3	145290	FHOD3	145290	DTNA	1624647	0	0	0
chr20	23124379	23140108	15729	0.482	0.066	0.682	0	LINC00656	-18970	THBD	-101942	MGME1	5182482	0	0	0
chr21	40179254	40187714	8460	0.482	0.435	0.447	1	ETS2	5730	ERG	-149780	RIPK4	3003765	0	0	0
chr3	71173826	71178488	4662	0.482	0.626	0.324	1	FOXP1	3935	FOXP1	3935	PROK2	658200	0	0	0
chr3	126004025	126007952	3927	0.482	0.375	0.484	0	KLF15	70248	KLF15	70248	UMPS	1556776	0	0	0
chr5	126255420	126258199	2779	0.482	0.524	0.389	1	MARCH3	109691	PRDM6	3831969	FBN2	1616926	0	0	0
chr6	45944682	45961045	16363	0.482	0.337	0.509	1	CLIC5	30763	CD2AP	-1492661	AARS2	-1671800	0	0	0
chr8	10625012	10639501	14489	0.482	0.4	0.468	1	SOX7	-44172	SOX7	-44172	GATA4	-929460	0	0	0
chr1	156429706	156451722	22016	0.481	0.338	0.508	1	MEF2D	19677	PAQR6	-222806	LMNA	344807	0	0	0	rs2274316;Migraine;rs2274316;Migraine_-_clinic-based
chr10	52364527	52375637	11110	0.481	0.358	0.494	1	SGMS1	13655	PRKG1	-380828	GDF2	-3953210	0	0	0
chr11	44780090	44784475	4385	0.481	0.565	0.361	0	TSPAN18	-3693	CHRM4	1625876	EXT2	664536	0	0	0
chr14	23859477	23875301	15824	0.481	0.416	0.457	1	MIR208A	-9514	MYH6	10097	MYH6	10097	0	0	0
chr14	75916128	75929128	13000	0.481	0.356	0.496	1	JDP2	23792	TGFB3	525737	FOS	177148	0	0	0
chr18	12276287	12283727	7440	0.481	0.296	0.534	1	CIDEA	25648	MC2R	1635528	PIEZO2	-1131246	1	0	1
chr19	13108151	13123825	15674	0.481	0.201	0.595	1	NFIX	9405	DAND5	35557	NFIX	9405	0	0	0
chr2	47280890	47287222	6332	0.481	0.26	0.557	1	C2orf61	98461	TTC7A	115744	CALM2	117290	0	0	0
chr2	173942593	173965481	22888	0.481	0.372	0.485	1	ZAK	13473	RAPGEF4	161105	WIPF1	1545270	0	0	0
chr3	50197951	50209258	11307	0.481	0.28	0.545	1	MIR566	-7154	GNAI2	-60515	GNAI2	-60515	0	0	0
chr3	194290708	194302372	11664	0.481	0.357	0.495	0	TMEM44-AS1	-8456	APOD	1014536	CEP19	2142625	0	0	0
chr5	88168515	88177476	8961	0.481	0.678	0.289	1	MEF2C-AS1	-6151	MEF2C	6288	RASA1	1608255	0	0	0
chr8	11469392	11479624	10232	0.481	0.556	0.369	0	LINC00208	40465	GATA4	-87208	GATA4	-87208	0	0	0
chr12	45624851	45636653	11802	0.48	0.426	0.449	1	PLEKHA8P1	-20963	PRICKLE1	-2647180	COL2A1	2767533	0	0	0
chr14	73076758	73086983	10225	0.48	0.538	0.378	1	MIR7843	98343	PSEN1	-521272	PSEN1	-521272	0	0	0
chr3	15320948	15354014	33066	0.48	0.454	0.431	1	SH3BP5	36655	SLC6A6	893406	TMEM43	1171042	0	0	0
chr3	16089833	16103596	13763	0.48	0.243	0.567	0	GALNT15	-119469	SLC6A6	1652639	TMEM43	1930275	0	0	0
chr3	57029587	57052356	22769	0.48	0.472	0.42	1	SPATA12	-53497	FLNB	-953155	IL17RD	158432	0	0	0
chr6	163837725	163854507	16782	0.48	0.61	0.332	1	QKI	10442	QKI	10442	PLG	2722892	0	0	0
chr9	13785578	13789446	3868	0.48	0.374	0.482	0	LINC00583	-140457	JAK2	8802268	JAK2	8802268	0	0	0
chr1	167757352	167773298	15946	0.479	0.405	0.462	1	MPZL1	74139	XCL1	-780385	SLC19A2	1689883	0	0	0
chr1	180489969	180500433	10464	0.479	0.511	0.394	0	ACBD6	-23179	PAPPA2	4062895	GLUL	1865338	0	0	0
chr10	21180669	21184644	3975	0.479	0.56	0.362	1	NEBL	3875	CACNB2	2493144	ITGA8	-5420322	0	0	0
chr10	93876034	93887868	11834	0.479	0.208	0.588	1	CPEB3	121085	BTAF1	198216	KIF11	-470873	0	0	0
chr17	79535161	79539015	3854	0.479	0.551	0.368	1	NPLOC4	-3427	HGS	-113873	GAA	1461734	0	0	0
chr18	12009953	12016774	6821	0.479	0.392	0.469	1	IMPA2	31937	MC2R	1902172	PIEZO2	-864602	0	0	0
chr4	148686507	148702245	15738	0.479	0.472	0.418	1	MIR4799	-9369	EDNRA	292308	TLL1	-18100033	0	0	0
chr6	2856087	2860133	4046	0.479	0.568	0.357	1	MIR4645	-3769	FOXC1	1247430	FOXC1	1247430	0	0	0
chr9	96917731	96927070	9339	0.479	0.567	0.357	0	MIRLET7A1	-15838	FANCC	1157136	FBP1	479523	0	0	0
chr9	131927886	131931212	3326	0.479	0.53	0.381	0	IER5L	10991	AK1	-1289527	DOLK	-219537	0	0	0
[truncated: 80,121 more rows]
