# Supplementary material for: Genome-wide compendium and functional assessment of in vivo heart enhancers
Source: Nat Commun. 2016 Oct 5;7:12923. doi: 10.1038/ncomms12923 (PMC5059478; doi:10.1038/ncomms12923)
Supplement: Supplementary Data 3 — Heart phenotype-associated SNPs in putative heart enhancers. Heart phenotype-associated variants were identified from the NHGRI-EBI GWAS Catalog (search term: "heart") and expanded to include all variants in strong LD (r2 >=0.8) with the reported SNP. Of the >18,000 heart phenotype-associated SNPs, ~2,300 fall into putative heart enhancer regions. Genome coordinates for the associated SNPs and their corresponding enhancers are given in hg19. The list is sorted in descending order of enhancer score (Score_All). [file ncomms12923-s4.xlsx]

## Sheet: Sheet1
Supplementary Data 3. Heart phenotype-associated SNPs in putative heart enhancers
Phenotype Associated Variant			Putative Heart Enhancer
Chromosome	Base	Name	Chromosome	Start	End	Score_All	Score_Prenatal	Score_Postnatal	Nearest Gene
chr19	39143289	rs13344413	chr19	39139877	39182746	0.886	0.88	0.77	ACTN4
chr19	39143884	rs12460849	chr19	39139877	39182746	0.886	0.88	0.77	ACTN4
chr19	39144167	rs979972	chr19	39139877	39182746	0.886	0.88	0.77	ACTN4
chr19	39144244	rs979971	chr19	39139877	39182746	0.886	0.88	0.77	ACTN4
chr19	39146780	rs55876653	chr19	39139877	39182746	0.886	0.88	0.77	ACTN4
chr19	39148103	rs56365761	chr19	39139877	39182746	0.886	0.88	0.77	ACTN4
chr19	39150235	rs10415219	chr19	39139877	39182746	0.886	0.88	0.77	ACTN4
chr19	39151034	rs1808382	chr19	39139877	39182746	0.886	0.88	0.77	ACTN4
chr19	39153044	rs16972767	chr19	39139877	39182746	0.886	0.88	0.77	ACTN4
chr19	39155880	rs3786835	chr19	39139877	39182746	0.886	0.88	0.77	ACTN4
chr19	39167760	rs62121818	chr19	39139877	39182746	0.886	0.88	0.77	ACTN4
chr19	39170473	rs10406778	chr19	39139877	39182746	0.886	0.88	0.77	ACTN4
chr19	39170908	rs7252589	chr19	39139877	39182746	0.886	0.88	0.77	ACTN4
chr19	39172042	rs3786837	chr19	39139877	39182746	0.886	0.88	0.77	ACTN4
chr19	39173486	rs7254100	chr19	39139877	39182746	0.886	0.88	0.77	ACTN4
chr19	39179271	rs13343794	chr19	39139877	39182746	0.886	0.88	0.77	ACTN4
chr19	39182565	rs3786839	chr19	39139877	39182746	0.886	0.88	0.77	ACTN4
chr10	121415685	rs72840788	chr10	121412381	121437099	0.87	0.644	0.896	BAG3
chr10	121422836	rs61869036	chr10	121412381	121437099	0.87	0.644	0.896	BAG3
chr10	121424962	rs117550412	chr10	121412381	121437099	0.87	0.644	0.896	BAG3
chr10	121426884	rs17617337	chr10	121412381	121437099	0.87	0.644	0.896	BAG3
chr10	121429633	rs2234962	chr10	121412381	121437099	0.87	0.644	0.896	BAG3
chr10	121433675	rs72842207	chr10	121412381	121437099	0.87	0.644	0.896	BAG3
chr1	145451150	rs833941	chr1	145447966	145458214	0.842	0.709	0.812	TXNIP
chr1	204261060	rs16853233	chr1	204250601	204297980	0.815	0.757	0.741	PLEKHA6
chr1	204274516	rs7527089	chr1	204250601	204297980	0.815	0.757	0.741	PLEKHA6
chr1	204274519	rs7534537	chr1	204250601	204297980	0.815	0.757	0.741	PLEKHA6
chr8	30258581	rs61650361	chr8	30246223	30298632	0.813	0.914	0.638	RBPMS-AS1
chr8	30259966	rs9642712	chr8	30246223	30298632	0.813	0.914	0.638	RBPMS-AS1
chr8	30261558	rs10435524	chr8	30246223	30298632	0.813	0.914	0.638	RBPMS-AS1
chr8	30262054	rs2979479	chr8	30246223	30298632	0.813	0.914	0.638	RBPMS-AS1
chr8	30262786	rs2979481	chr8	30246223	30298632	0.813	0.914	0.638	RBPMS-AS1
chr8	30264760	rs55901527	chr8	30246223	30298632	0.813	0.914	0.638	RBPMS-AS1
chr8	30265479	rs4733184	chr8	30246223	30298632	0.813	0.914	0.638	RBPMS-AS1
chr8	30265480	rs4733185	chr8	30246223	30298632	0.813	0.914	0.638	RBPMS-AS1
chr8	30265887	rs2979483	chr8	30246223	30298632	0.813	0.914	0.638	RBPMS-AS1
chr8	30266161	rs7010544	chr8	30246223	30298632	0.813	0.914	0.638	RBPMS-AS1
chr8	30266202	rs6468325	chr8	30246223	30298632	0.813	0.914	0.638	RBPMS-AS1
chr6	118702621	rs57912492	chr6	118691138	118704626	0.811	0.8	0.707	BRD7P3
chr6	118703534	rs56403768	chr6	118691138	118704626	0.811	0.8	0.707	BRD7P3
chr6	35003153	rs62402708	chr6	34981185	35024524	0.8	0.618	0.808	TCP11
chr6	35006409	rs2091074	chr6	34981185	35024524	0.8	0.618	0.808	TCP11
chr6	35007636	rs12202483	chr6	34981185	35024524	0.8	0.618	0.808	TCP11
chr6	35008247	rs12204265	chr6	34981185	35024524	0.8	0.618	0.808	TCP11
chr6	35008678	rs7742443	chr6	34981185	35024524	0.8	0.618	0.808	TCP11
chr6	35009411	rs12206298	chr6	34981185	35024524	0.8	0.618	0.808	TCP11
chr6	35012302	rs10456428	chr6	34981185	35024524	0.8	0.618	0.808	TCP11
chr9	37993303	rs11789441	chr9	37982892	38030643	0.784	0.791	0.672	SHB
chr9	38003124	rs56408868	chr9	37982892	38030643	0.784	0.791	0.672	SHB
chr9	38010435	rs72726021	chr9	37982892	38030643	0.784	0.791	0.672	SHB
chr9	38016419	rs17439509	chr9	37982892	38030643	0.784	0.791	0.672	SHB
chr9	38019703	rs72726022	chr9	37982892	38030643	0.784	0.791	0.672	SHB
chr9	38020036	rs11792678	chr9	37982892	38030643	0.784	0.791	0.672	SHB
chr5	172664163	rs6882776	chr5	172663860	172679793	0.78	0.718	0.714	NKX2-5
chr5	172669771	rs10071514	chr5	172663860	172679793	0.78	0.718	0.714	NKX2-5
chr5	172670745	rs6891790	chr5	172663860	172679793	0.78	0.718	0.714	NKX2-5
chr5	172675034	rs62378332	chr5	172663860	172679793	0.78	0.718	0.714	NKX2-5
chr5	172675594	rs2161118	chr5	172663860	172679793	0.78	0.718	0.714	NKX2-5
chr5	172677471	rs6890391	chr5	172663860	172679793	0.78	0.718	0.714	NKX2-5
chr9	97807233	rs10993463	chr9	97768005	97845989	0.78	0.602	0.788	MIR6081
chr19	39186613	rs10421560	chr19	39185746	39216995	0.777	0.776	0.672	CAPN12
chr19	39188112	rs11083475	chr19	39185746	39216995	0.777	0.776	0.672	CAPN12
chr19	39195083	rs3786845	chr19	39185746	39216995	0.777	0.776	0.672	CAPN12
chr19	39195314	rs2287729	chr19	39185746	39216995	0.777	0.776	0.672	CAPN12
chr19	39196745	rs3745859	chr19	39185746	39216995	0.777	0.776	0.672	CAPN12
chr19	39201488	rs12462270	chr19	39185746	39216995	0.777	0.776	0.672	CAPN12
chr19	39201781	rs2279144	chr19	39185746	39216995	0.777	0.776	0.672	CAPN12
chr19	39202888	rs28488032	chr19	39185746	39216995	0.777	0.776	0.672	CAPN12
chr19	39202897	rs28624276	chr19	39185746	39216995	0.777	0.776	0.672	CAPN12
chr19	39204846	rs10403540	chr19	39185746	39216995	0.777	0.776	0.672	CAPN12
chr19	39205613	rs883394	chr19	39185746	39216995	0.777	0.776	0.672	CAPN12
chr19	39206288	rs883433	chr19	39185746	39216995	0.777	0.776	0.672	CAPN12
chr19	39207329	rs3786848	chr19	39185746	39216995	0.777	0.776	0.672	CAPN12
chr19	39212859	rs8111746	chr19	39185746	39216995	0.777	0.776	0.672	CAPN12
chr19	39215333	rs3786851	chr19	39185746	39216995	0.777	0.776	0.672	CAPN12
chr15	57889360	rs2255259	chr15	57885730	57913164	0.755	0.714	0.678	GCOM1
chr15	57895991	rs2172610	chr15	57885730	57913164	0.755	0.714	0.678	GCOM1
chr15	57898192	rs937250	chr15	57885730	57913164	0.755	0.714	0.678	GCOM1
chr15	57902231	rs9920308	chr15	57885730	57913164	0.755	0.714	0.678	GCOM1
chr15	57902964	rs12909585	chr15	57885730	57913164	0.755	0.714	0.678	GCOM1
chr15	57907574	rs1908205	chr15	57885730	57913164	0.755	0.714	0.678	GCOM1
chr15	57907771	rs937252	chr15	57885730	57913164	0.755	0.714	0.678	GCOM1
chr15	57908059	rs1908206	chr15	57885730	57913164	0.755	0.714	0.678	GCOM1
chr15	57908212	rs1908207	chr15	57885730	57913164	0.755	0.714	0.678	GCOM1
chr15	57909186	rs1690333	chr15	57885730	57913164	0.755	0.714	0.678	GCOM1
chr15	57910004	rs937253	chr15	57885730	57913164	0.755	0.714	0.678	GCOM1
chr15	57910164	rs937254	chr15	57885730	57913164	0.755	0.714	0.678	GCOM1
chr15	57911728	rs2934435	chr15	57885730	57913164	0.755	0.714	0.678	GCOM1
chr15	57912338	rs2932196	chr15	57885730	57913164	0.755	0.714	0.678	GCOM1
chr16	82664833	rs139419280	chr16	82662197	82674920	0.75	0.722	0.666	CDH13
chr9	38035758	rs67076718	chr9	38034407	38063965	0.734	0.809	0.586	SHB
chr9	38037956	rs3763637	chr9	38034407	38063965	0.734	0.809	0.586	SHB
chr9	38038335	rs72726035	chr9	38034407	38063965	0.734	0.809	0.586	SHB
chr7	150667210	rs3807375	chr7	150659464	150673514	0.732	0.688	0.66	KCNH2
chr6	121762904	rs17083633	chr6	121758337	121770895	0.719	0.684	0.643	GJA1
chr10	81185314	rs181715218	chr10	81155512	81187487	0.713	0.744	0.597	ZCCHC24
chr17	2096441	rs2169357	chr17	2074216	2099080	0.712	0.597	0.689	LOC101927839
chr17	2096580	rs6503321	chr17	2074216	2099080	0.712	0.597	0.689	LOC101927839
chr17	2097483	rs1532292	chr17	2074216	2099080	0.712	0.597	0.689	LOC101927839
chr17	2097583	rs1002135	chr17	2074216	2099080	0.712	0.597	0.689	LOC101927839
chr17	2098272	rs7217687	chr17	2074216	2099080	0.712	0.597	0.689	LOC101927839
chr17	2098417	rs11651451	chr17	2074216	2099080	0.712	0.597	0.689	LOC101927839
chr9	124476013	rs35061590	chr9	124469754	124503563	0.706	0.616	0.667	DAB2IP
chr9	124487495	rs13290547	chr9	124469754	124503563	0.706	0.616	0.667	DAB2IP
chr9	124503207	rs34480549	chr9	124469754	124503563	0.706	0.616	0.667	DAB2IP
chr2	160069756	rs13022357	chr2	160055466	160087268	0.701	0.798	0.544	MIR6888
chr2	160074324	rs2288109	chr2	160055466	160087268	0.701	0.798	0.544	MIR6888
chr2	160074725	rs13413129	chr2	160055466	160087268	0.701	0.798	0.544	MIR6888
chr2	160074899	rs10515928	chr2	160055466	160087268	0.701	0.798	0.544	MIR6888
chr2	160075009	rs9287785	chr2	160055466	160087268	0.701	0.798	0.544	MIR6888
chr2	160075558	rs13400643	chr2	160055466	160087268	0.701	0.798	0.544	MIR6888
chr2	160075645	rs10490005	chr2	160055466	160087268	0.701	0.798	0.544	MIR6888
chr2	160075684	rs13403166	chr2	160055466	160087268	0.701	0.798	0.544	MIR6888
chr2	160075711	rs13416694	chr2	160055466	160087268	0.701	0.798	0.544	MIR6888
chr2	160076140	rs10490004	chr2	160055466	160087268	0.701	0.798	0.544	MIR6888
chr2	160076576	rs17604548	chr2	160055466	160087268	0.701	0.798	0.544	MIR6888
chr2	160077335	rs13432803	chr2	160055466	160087268	0.701	0.798	0.544	MIR6888
chr2	160077388	rs13407515	chr2	160055466	160087268	0.701	0.798	0.544	MIR6888
chr2	160077568	rs13407857	chr2	160055466	160087268	0.701	0.798	0.544	MIR6888
chr2	160077699	rs2357054	chr2	160055466	160087268	0.701	0.798	0.544	MIR6888
chr2	160078296	rs2357057	chr2	160055466	160087268	0.701	0.798	0.544	MIR6888
chr2	160078949	rs13427690	chr2	160055466	160087268	0.701	0.798	0.544	MIR6888
chr2	160079036	rs13427799	chr2	160055466	160087268	0.701	0.798	0.544	MIR6888
chr2	160079852	rs28535512	chr2	160055466	160087268	0.701	0.798	0.544	MIR6888
chr2	160080011	rs13392346	chr2	160055466	160087268	0.701	0.798	0.544	MIR6888
chr2	160081336	rs2241023	chr2	160055466	160087268	0.701	0.798	0.544	MIR6888
chr2	160081949	rs10199101	chr2	160055466	160087268	0.701	0.798	0.544	MIR6888
chr2	160082331	rs17604591	chr2	160055466	160087268	0.701	0.798	0.544	MIR6888
chr2	160082354	rs12692544	chr2	160055466	160087268	0.701	0.798	0.544	MIR6888
chr2	160082600	rs13409288	chr2	160055466	160087268	0.701	0.798	0.544	MIR6888
chr2	160082682	rs13409485	chr2	160055466	160087268	0.701	0.798	0.544	MIR6888
chr2	160083068	rs13409911	chr2	160055466	160087268	0.701	0.798	0.544	MIR6888
chr2	160084224	rs2042494	chr2	160055466	160087268	0.701	0.798	0.544	MIR6888
chr2	160084236	rs13413691	chr2	160055466	160087268	0.701	0.798	0.544	MIR6888
chr2	160084263	rs2042495	chr2	160055466	160087268	0.701	0.798	0.544	MIR6888
chr2	160084534	rs2288111	chr2	160055466	160087268	0.701	0.798	0.544	MIR6888
chr2	160085788	rs2042497	chr2	160055466	160087268	0.701	0.798	0.544	MIR6888
chr2	160086468	rs13421084	chr2	160055466	160087268	0.701	0.798	0.544	MIR6888
chr5	71745391	rs10942299	chr5	71739738	71765146	0.699	0.611	0.66	ZNF366
chr5	71746801	rs13189566	chr5	71739738	71765146	0.699	0.611	0.66	ZNF366
chr5	71756670	rs2278600	chr5	71739738	71765146	0.699	0.611	0.66	ZNF366
chr11	126278075	rs2230279	chr11	126277854	126298460	0.692	0.502	0.72	ST3GAL4
chr11	126278522	rs4935965	chr11	126277854	126298460	0.692	0.502	0.72	ST3GAL4
chr11	126279365	rs1316361	chr11	126277854	126298460	0.692	0.502	0.72	ST3GAL4
chr11	126280544	rs59400168	chr11	126277854	126298460	0.692	0.502	0.72	ST3GAL4
chr11	126280545	rs3781781	chr11	126277854	126298460	0.692	0.502	0.72	ST3GAL4
chr11	126281897	rs4937126	chr11	126277854	126298460	0.692	0.502	0.72	ST3GAL4
chr10	105597446	rs11191821	chr10	105574981	105613664	0.69	0.658	0.617	SH3PXD2A
chr8	30407991	rs3779639	chr8	30392421	30420066	0.69	0.486	0.727	SMIM18
chr8	17460753	rs2588131	chr8	17459718	17480109	0.689	0.736	0.565	PDGFRL
chr8	17460900	rs13249805	chr8	17459718	17480109	0.689	0.736	0.565	PDGFRL
chr8	17462222	rs7829987	chr8	17459718	17480109	0.689	0.736	0.565	PDGFRL
chr8	17464691	rs2299577	chr8	17459718	17480109	0.689	0.736	0.565	PDGFRL
chr16	67897487	rs1124324	chr16	67893999	67899765	0.685	0.499	0.711	EDC4
chr12	111331016	rs11065750	chr12	111330323	111356524	0.678	0.79	0.515	MYL2
chr12	111331156	rs11065751	chr12	111330323	111356524	0.678	0.79	0.515	MYL2
chr12	111331165	rs11065752	chr12	111330323	111356524	0.678	0.79	0.515	MYL2
chr12	111338794	rs11065756	chr12	111330323	111356524	0.678	0.79	0.515	MYL2
chr12	111341920	rs117528052	chr12	111330323	111356524	0.678	0.79	0.515	MYL2
chr12	111341921	rs78900292	chr12	111330323	111356524	0.678	0.79	0.515	MYL2
chr12	111346382	rs117139109	chr12	111330323	111356524	0.678	0.79	0.515	MYL2
chr12	111349223	rs12231049	chr12	111330323	111356524	0.678	0.79	0.515	MYL2
chr12	111350655	rs3782889	chr12	111330323	111356524	0.678	0.79	0.515	MYL2
chr12	111350771	rs3825389	chr12	111330323	111356524	0.678	0.79	0.515	MYL2
chr12	111351439	rs11065769	chr12	111330323	111356524	0.678	0.79	0.515	MYL2
chr12	111351937	rs11065770	chr12	111330323	111356524	0.678	0.79	0.515	MYL2
chr12	111353556	rs2301610	chr12	111330323	111356524	0.678	0.79	0.515	MYL2
chr12	111353762	rs61942999	chr12	111330323	111356524	0.678	0.79	0.515	MYL2
chr12	111354106	rs61943000	chr12	111330323	111356524	0.678	0.79	0.515	MYL2
chr12	111354623	rs61943010	chr12	111330323	111356524	0.678	0.79	0.515	MYL2
chr12	111354700	rs12311834	chr12	111330323	111356524	0.678	0.79	0.515	MYL2
chr12	111354703	rs117607209	chr12	111330323	111356524	0.678	0.79	0.515	MYL2
chr12	111355606	rs3782888	chr12	111330323	111356524	0.678	0.79	0.515	MYL2
chr12	110975675	rs6606689	chr12	110966918	110988781	0.665	0.627	0.599	RAD9B
chr3	38567771	rs6796845	chr3	38567134	38594443	0.658	0.492	0.674	EXOG
chr3	38568828	rs3762791	chr3	38567134	38594443	0.658	0.492	0.674	EXOG
chr3	38569463	rs9829192	chr3	38567134	38594443	0.658	0.492	0.674	EXOG
chr3	38574237	rs6802071	chr3	38567134	38594443	0.658	0.492	0.674	EXOG
chr3	38574491	rs6792762	chr3	38567134	38594443	0.658	0.492	0.674	EXOG
chr3	38575865	rs12497866	chr3	38567134	38594443	0.658	0.492	0.674	EXOG
chr3	38576390	rs1473804	chr3	38567134	38594443	0.658	0.492	0.674	EXOG
chr3	38577362	rs10865879	chr3	38567134	38594443	0.658	0.492	0.674	EXOG
chr3	38577679	rs1473805	chr3	38567134	38594443	0.658	0.492	0.674	EXOG
chr3	38578264	rs6771881	chr3	38567134	38594443	0.658	0.492	0.674	EXOG
chr3	38579207	rs3796387	chr3	38567134	38594443	0.658	0.492	0.674	EXOG
chr3	38581435	rs55872442	chr3	38567134	38594443	0.658	0.492	0.674	EXOG
chr3	38582191	rs6762565	chr3	38567134	38594443	0.658	0.492	0.674	EXOG
chr3	38583041	rs55880069	chr3	38567134	38594443	0.658	0.492	0.674	EXOG
chr3	38585434	rs6781009	chr3	38567134	38594443	0.658	0.492	0.674	EXOG
chr3	38586415	rs12490047	chr3	38567134	38594443	0.658	0.492	0.674	EXOG
chr3	38586706	rs56283404	chr3	38567134	38594443	0.658	0.492	0.674	EXOG
chr3	38587093	rs62239356	chr3	38567134	38594443	0.658	0.492	0.674	EXOG
chr3	38589163	rs11129795	chr3	38567134	38594443	0.658	0.492	0.674	EXOG
chr3	38589408	rs35231307	chr3	38567134	38594443	0.658	0.492	0.674	EXOG
chr3	38590275	rs41315485	chr3	38567134	38594443	0.658	0.492	0.674	EXOG
chr3	38590849	rs4073796	chr3	38567134	38594443	0.658	0.492	0.674	EXOG
chr3	38590850	rs4073797	chr3	38567134	38594443	0.658	0.492	0.674	EXOG
chr3	38591689	rs7429945	chr3	38567134	38594443	0.658	0.492	0.674	EXOG
chr3	38592406	rs1805126	chr3	38567134	38594443	0.658	0.492	0.674	EXOG
chr3	38593393	rs12053903	chr3	38567134	38594443	0.658	0.492	0.674	EXOG
chr3	38593943	rs7373779	chr3	38567134	38594443	0.658	0.492	0.674	EXOG
chr2	86452798	rs60785155	chr2	86445697	86455688	0.649	0.587	0.6	MRPL35
chr2	86453398	rs57367442	chr2	86445697	86455688	0.649	0.587	0.6	MRPL35
chr2	86453563	rs12622715	chr2	86445697	86455688	0.649	0.587	0.6	MRPL35
chr1	11852516	rs17375901	chr1	11843494	11861802	0.642	0.416	0.699	LOC102724659
chr1	11856084	rs45439601	chr1	11843494	11861802	0.642	0.416	0.699	LOC102724659
chr11	2485092	rs2074239	chr11	2484165	2494403	0.631	0.644	0.537	KCNQ1
chr11	2485486	rs7939542	chr11	2484165	2494403	0.631	0.644	0.537	KCNQ1
chr11	2486120	rs16928297	chr11	2484165	2494403	0.631	0.644	0.537	KCNQ1
chr11	2486550	rs7122937	chr11	2484165	2494403	0.631	0.644	0.537	KCNQ1
chr11	2488873	rs12280952	chr11	2484165	2494403	0.631	0.644	0.537	KCNQ1
chr11	2489342	rs12296050	chr11	2484165	2494403	0.631	0.644	0.537	KCNQ1
chr11	2491261	rs58558735	chr11	2484165	2494403	0.631	0.644	0.537	KCNQ1
chr11	2491604	rs11821100	chr11	2484165	2494403	0.631	0.644	0.537	KCNQ1
chr6	118848799	rs11758454	chr6	118845191	118867960	0.63	0.734	0.478	PLN
chr2	11509480	rs4668722	chr2	11507262	11520308	0.624	0.593	0.559	LINC00570
chr2	11510597	rs7420679	chr2	11507262	11520308	0.624	0.593	0.559	LINC00570
chr2	11510658	rs10195908	chr2	11507262	11520308	0.624	0.593	0.559	LINC00570
chr2	11510838	rs6719739	chr2	11507262	11520308	0.624	0.593	0.559	LINC00570
chr2	11510948	rs6716724	chr2	11507262	11520308	0.624	0.593	0.559	LINC00570
chr2	11512429	rs10202323	chr2	11507262	11520308	0.624	0.593	0.559	LINC00570
chr1	85781720	rs233108	chr1	85773991	85786803	0.621	0.495	0.617	BCL10
chr1	85783101	rs233109	chr1	85773991	85786803	0.621	0.495	0.617	BCL10
chr1	85785751	rs233112	chr1	85773991	85786803	0.621	0.495	0.617	BCL10
chr1	85786299	rs233113	chr1	85773991	85786803	0.621	0.495	0.617	BCL10
chr3	38764782	rs4076737	chr3	38757873	38769761	0.613	0.552	0.569	SCN10A
chr3	38766675	rs6795970	chr3	38757873	38769761	0.613	0.552	0.569	SCN10A
chr3	38767315	rs6801957	chr3	38757873	38769761	0.613	0.552	0.569	SCN10A
chr11	11993005	rs11022098	chr11	11992943	12027472	0.612	0.444	0.636	DKK3
chr11	2479938	rs73417596	chr11	2468283	2481165	0.61	0.654	0.5	KCNQ1
chr11	2480464	rs7948689	chr11	2468283	2481165	0.61	0.654	0.5	KCNQ1
chr11	2480473	rs7948693	chr11	2468283	2481165	0.61	0.654	0.5	KCNQ1
chr11	2480701	rs7951832	chr11	2468283	2481165	0.61	0.654	0.5	KCNQ1
chr11	2481140	rs16928285	chr11	2468283	2481165	0.61	0.654	0.5	KCNQ1
chr10	31047997	rs7919498	chr10	31046114	31078037	0.609	0.445	0.631	SVILP1
chr10	31048097	rs7919817	chr10	31046114	31078037	0.609	0.445	0.631	SVILP1
chr10	31048837	rs11008231	chr10	31046114	31078037	0.609	0.445	0.631	SVILP1
chr10	31049601	rs2105282	chr10	31046114	31078037	0.609	0.445	0.631	SVILP1
chr10	31051786	rs7905456	chr10	31046114	31078037	0.609	0.445	0.631	SVILP1
chr10	31053282	rs903276	chr10	31046114	31078037	0.609	0.445	0.631	SVILP1
chr8	22238030	rs11136017	chr8	22235084	22251709	0.608	0.321	0.709	SLC39A14
chr8	22243491	rs12548353	chr8	22235084	22251709	0.608	0.321	0.709	SLC39A14
chr8	22243654	rs7846557	chr8	22235084	22251709	0.608	0.321	0.709	SLC39A14
chr8	22244672	rs11136021	chr8	22235084	22251709	0.608	0.321	0.709	SLC39A14
chr8	22249943	rs1568569	chr8	22235084	22251709	0.608	0.321	0.709	SLC39A14
chr17	2109109	rs11078865	chr17	2107728	2115490	0.591	0.592	0.511	LOC101927839
chr17	2112431	rs12601834	chr17	2107728	2115490	0.591	0.592	0.511	LOC101927839
chr17	2112567	rs12603057	chr17	2107728	2115490	0.591	0.592	0.511	LOC101927839
chr17	2112720	rs62069332	chr17	2107728	2115490	0.591	0.592	0.511	LOC101927839
chr17	2114063	rs59428454	chr17	2107728	2115490	0.591	0.592	0.511	LOC101927839
chr13	32636083	rs9533319	chr13	32632532	32636611	0.589	0.644	0.474	FRY-AS1
chr13	32636239	rs9533320	chr13	32632532	32636611	0.589	0.644	0.474	FRY-AS1
chr2	240245537	rs59022814	chr2	240243106	240255144	0.577	0.318	0.663	MIR4269
chr2	240247921	rs4852047	chr2	240243106	240255144	0.577	0.318	0.663	MIR4269
chr2	240249055	rs6741059	chr2	240243106	240255144	0.577	0.318	0.663	MIR4269
chr2	240250456	rs7594398	chr2	240243106	240255144	0.577	0.318	0.663	MIR4269
chr2	240250917	rs10189520	chr2	240243106	240255144	0.577	0.318	0.663	MIR4269
chr2	240251291	rs68080737	chr2	240243106	240255144	0.577	0.318	0.663	MIR4269
chr2	240252251	rs925737	chr2	240243106	240255144	0.577	0.318	0.663	MIR4269
chr2	240252862	rs13407112	chr2	240243106	240255144	0.577	0.318	0.663	MIR4269
chr2	240253627	rs72992666	chr2	240243106	240255144	0.577	0.318	0.663	MIR4269
chr6	118883817	rs72952771	chr6	118870960	118892882	0.574	0.574	0.497	PLN
chr6	118886615	rs763254	chr6	118870960	118892882	0.574	0.574	0.497	PLN
chr6	118892120	rs35029749	chr6	118870960	118892882	0.574	0.574	0.497	PLN
chr9	97617103	rs10993370	chr9	97606207	97648803	0.561	0.38	0.6	MIR2278
chr9	97619090	rs10993372	chr9	97606207	97648803	0.561	0.38	0.6	MIR2278
chr9	97630827	rs10993377	chr9	97606207	97648803	0.561	0.38	0.6	MIR2278
chr9	97648587	rs4385527	chr9	97606207	97648803	0.561	0.38	0.6	MIR2278
chr17	62404441	rs9303469	chr17	62402942	62410921	0.559	0.653	0.423	PECAM1
chr17	62404452	rs9303470	chr17	62402942	62410921	0.559	0.653	0.423	PECAM1
chr17	62405810	rs1108592	chr17	62402942	62410921	0.559	0.653	0.423	PECAM1
chr17	62406694	rs2070784	chr17	62402942	62410921	0.559	0.653	0.423	PECAM1
chr17	62406971	rs2070783	chr17	62402942	62410921	0.559	0.653	0.423	PECAM1
chr17	62407331	rs954507	chr17	62402942	62410921	0.559	0.653	0.423	PECAM1
chr17	62408082	rs34228997	chr17	62402942	62410921	0.559	0.653	0.423	PECAM1
chr17	62408299	rs6504218	chr17	62402942	62410921	0.559	0.653	0.423	PECAM1
chr17	62408949	rs12936766	chr17	62402942	62410921	0.559	0.653	0.423	PECAM1
chr17	62409586	rs4968721	chr17	62402942	62410921	0.559	0.653	0.423	PECAM1
chr9	97709725	rs1123534	chr9	97706883	97716795	0.551	0.421	0.559	MIR6081
chr9	97713459	rs10821415	chr9	97706883	97716795	0.551	0.421	0.559	MIR6081
chr2	240191687	rs78815487	chr2	240181232	240202762	0.549	0.382	0.581	MIR4269
chr2	240198239	rs12615955	chr2	240181232	240202762	0.549	0.382	0.581	MIR4269
chr1	112464376	rs17029069	chr1	112459216	112467871	0.536	0.358	0.577	KCND3-AS1
chr22	39677741	rs137580	chr22	39668590	39681356	0.533	0.353	0.576	PDGFB
chr9	37942005	rs72724190	chr9	37938265	37959848	0.519	0.585	0.407	SLC25A51
chr9	37943092	rs16934639	chr9	37938265	37959848	0.519	0.585	0.407	SLC25A51
chr9	37943164	rs16934640	chr9	37938265	37959848	0.519	0.585	0.407	SLC25A51
chr9	37943571	rs7027014	chr9	37938265	37959848	0.519	0.585	0.407	SLC25A51
chr9	37945506	rs72724194	chr9	37938265	37959848	0.519	0.585	0.407	SLC25A51
chr9	37946629	rs7023756	chr9	37938265	37959848	0.519	0.585	0.407	SLC25A51
chr9	37947420	rs11794350	chr9	37938265	37959848	0.519	0.585	0.407	SLC25A51
chr9	37948057	rs16934648	chr9	37938265	37959848	0.519	0.585	0.407	SLC25A51
chr9	37948063	rs72724195	chr9	37938265	37959848	0.519	0.585	0.407	SLC25A51
chr9	37948238	rs6476665	chr9	37938265	37959848	0.519	0.585	0.407	SLC25A51
chr9	37948322	rs7859715	chr9	37938265	37959848	0.519	0.585	0.407	SLC25A51
chr9	37948432	rs3827518	chr9	37938265	37959848	0.519	0.585	0.407	SLC25A51
chr9	37948724	rs3827519	chr9	37938265	37959848	0.519	0.585	0.407	SLC25A51
chr9	37950936	rs2103241	chr9	37938265	37959848	0.519	0.585	0.407	SLC25A51
chr9	37951354	rs16934662	chr9	37938265	37959848	0.519	0.585	0.407	SLC25A51
chr9	37951859	rs74755693	chr9	37938265	37959848	0.519	0.585	0.407	SLC25A51
chr9	37952144	rs72724200	chr9	37938265	37959848	0.519	0.585	0.407	SLC25A51
chr9	37954424	rs11789473	chr9	37938265	37959848	0.519	0.585	0.407	SLC25A51
chr9	37955265	rs17516779	chr9	37938265	37959848	0.519	0.585	0.407	SLC25A51
chr9	37955433	rs1976936	chr9	37938265	37959848	0.519	0.585	0.407	SLC25A51
chr9	132333912	rs72768060	chr9	132329074	132336187	0.517	0.573	0.411	NTMT1
chr9	132336168	rs10988427	chr9	132329074	132336187	0.517	0.573	0.411	NTMT1
chr5	142413277	rs245831	chr5	142412508	142427365	0.51	0.445	0.482	ARHGAP26-IT1
chr5	142413778	rs245829	chr5	142412508	142427365	0.51	0.445	0.482	ARHGAP26-IT1
chr5	142414146	rs245828	chr5	142412508	142427365	0.51	0.445	0.482	ARHGAP26-IT1
chr5	142414220	rs7730716	chr5	142412508	142427365	0.51	0.445	0.482	ARHGAP26-IT1
chr5	142416108	rs12523539	chr5	142412508	142427365	0.51	0.445	0.482	ARHGAP26-IT1
chr5	142419075	rs12518688	chr5	142412508	142427365	0.51	0.445	0.482	ARHGAP26-IT1
chr5	142425288	rs2578598	chr5	142412508	142427365	0.51	0.445	0.482	ARHGAP26-IT1
chr5	142426238	rs4912892	chr5	142412508	142427365	0.51	0.445	0.482	ARHGAP26-IT1
chr1	56915593	rs6421496	chr1	56895383	56928299	0.508	0.208	0.631	PPAP2B
chr1	145442264	rs4755	chr1	145440010	145447808	0.495	0.575	0.377	TXNIP
chr1	145446757	rs833938	chr1	145440010	145447808	0.495	0.575	0.377	TXNIP
chr10	105647095	rs3814219	chr10	105641019	105656898	0.495	0.516	0.414	OBFC1
chr16	67272377	rs16957265	chr16	67270892	67280061	0.495	0.344	0.524	FHOD1
chr16	67277666	rs6499119	chr16	67270892	67280061	0.495	0.344	0.524	FHOD1
chr20	33555815	rs75635914	chr20	33554995	33561693	0.495	0.604	0.359	MYH7B
chr20	33558839	rs75866240	chr20	33554995	33561693	0.495	0.604	0.359	MYH7B
chr20	33560314	rs73905019	chr20	33554995	33561693	0.495	0.604	0.359	MYH7B
chr20	33561495	rs74599371	chr20	33554995	33561693	0.495	0.604	0.359	MYH7B
chr1	208128822	rs11578506	chr1	208128753	208139072	0.493	0.21	0.607	CD34
chr1	208128855	rs11579848	chr1	208128753	208139072	0.493	0.21	0.607	CD34
chr1	208129065	rs11578508	chr1	208128753	208139072	0.493	0.21	0.607	CD34
chr1	208129132	rs35149591	chr1	208128753	208139072	0.493	0.21	0.607	CD34
chr1	208129444	rs35100559	chr1	208128753	208139072	0.493	0.21	0.607	CD34
chr1	208129553	rs35356517	chr1	208128753	208139072	0.493	0.21	0.607	CD34
chr1	208129604	rs35935287	chr1	208128753	208139072	0.493	0.21	0.607	CD34
chr1	208129606	rs34120121	chr1	208128753	208139072	0.493	0.21	0.607	CD34
chr1	208129688	rs12065224	chr1	208128753	208139072	0.493	0.21	0.607	CD34
chr1	208129880	rs12079386	chr1	208128753	208139072	0.493	0.21	0.607	CD34
chr1	208130104	rs12066493	chr1	208128753	208139072	0.493	0.21	0.607	CD34
chr1	208130211	rs12066538	chr1	208128753	208139072	0.493	0.21	0.607	CD34
chr1	208130219	rs12066542	chr1	208128753	208139072	0.493	0.21	0.607	CD34
chr1	208130245	rs13374332	chr1	208128753	208139072	0.493	0.21	0.607	CD34
chr1	208130418	rs11579530	chr1	208128753	208139072	0.493	0.21	0.607	CD34
chr1	208130627	rs11579568	chr1	208128753	208139072	0.493	0.21	0.607	CD34
chr1	208130656	rs11579168	chr1	208128753	208139072	0.493	0.21	0.607	CD34
chr1	208130682	rs11584869	chr1	208128753	208139072	0.493	0.21	0.607	CD34
chr1	208130720	rs7519609	chr1	208128753	208139072	0.493	0.21	0.607	CD34
chr1	208130905	rs7552993	chr1	208128753	208139072	0.493	0.21	0.607	CD34
chr1	208131044	rs7522233	chr1	208128753	208139072	0.493	0.21	0.607	CD34
chr1	208131050	rs7519724	chr1	208128753	208139072	0.493	0.21	0.607	CD34
chr1	208131076	rs11579609	chr1	208128753	208139072	0.493	0.21	0.607	CD34
chr1	208131281	rs11581407	chr1	208128753	208139072	0.493	0.21	0.607	CD34
chr1	208131441	rs34461385	chr1	208128753	208139072	0.493	0.21	0.607	CD34
chr1	208131582	rs35649338	chr1	208128753	208139072	0.493	0.21	0.607	CD34
chr1	208131663	rs35899323	chr1	208128753	208139072	0.493	0.21	0.607	CD34
chr1	208132045	rs2745969	chr1	208128753	208139072	0.493	0.21	0.607	CD34
chr1	208132738	rs7511980	chr1	208128753	208139072	0.493	0.21	0.607	CD34
chr1	208132904	rs2785632	chr1	208128753	208139072	0.493	0.21	0.607	CD34
chr1	208133497	rs11580769	chr1	208128753	208139072	0.493	0.21	0.607	CD34
chr1	208133887	rs11118961	chr1	208128753	208139072	0.493	0.21	0.607	CD34
chr1	208134272	rs11118962	chr1	208128753	208139072	0.493	0.21	0.607	CD34
chr1	208134887	rs11583119	chr1	208128753	208139072	0.493	0.21	0.607	CD34
chr1	208134934	rs11581797	chr1	208128753	208139072	0.493	0.21	0.607	CD34
chr1	208135170	rs75391399	chr1	208128753	208139072	0.493	0.21	0.607	CD34
chr1	208135969	rs507920	chr1	208128753	208139072	0.493	0.21	0.607	CD34
chr1	208135982	rs649185	chr1	208128753	208139072	0.493	0.21	0.607	CD34
chr1	208136236	rs650470	chr1	208128753	208139072	0.493	0.21	0.607	CD34
chr1	208136930	rs12753391	chr1	208128753	208139072	0.493	0.21	0.607	CD34
chr1	208087568	rs2785648	chr1	208086247	208099718	0.492	0.272	0.565	CD34
chr1	208089292	rs2745959	chr1	208086247	208099718	0.492	0.272	0.565	CD34
chr15	65157482	rs2010875	chr15	65156175	65179394	0.49	0.487	0.426	PLEKHO2
chr15	65158934	rs1043690	chr15	65156175	65179394	0.49	0.487	0.426	PLEKHO2
chr15	65159797	rs3183338	chr15	65156175	65179394	0.49	0.487	0.426	PLEKHO2
chr15	65160874	rs8026531	chr15	65156175	65179394	0.49	0.487	0.426	PLEKHO2
chr15	65166811	rs76057961	chr15	65156175	65179394	0.49	0.487	0.426	PLEKHO2
chr19	2169067	rs7251881	chr19	2166405	2172543	0.486	0.359	0.501	DOT1L
chr19	2169121	rs7256735	chr19	2166405	2172543	0.486	0.359	0.501	DOT1L
chr17	15331517	rs2906966	chr17	15329381	15338845	0.484	0.455	0.437	CDRT4
chr14	23861811	rs365990	chr14	23859477	23875301	0.481	0.416	0.457	MIR208A
chr14	23865885	rs452036	chr14	23859477	23875301	0.481	0.416	0.457	MIR208A
chr14	23866713	rs412768	chr14	23859477	23875301	0.481	0.416	0.457	MIR208A
chr14	23868776	rs403739	chr14	23859477	23875301	0.481	0.416	0.457	MIR208A
chr14	23869029	rs376439	chr14	23859477	23875301	0.481	0.416	0.457	MIR208A
chr14	23874117	rs440466	chr14	23859477	23875301	0.481	0.416	0.457	MIR208A
chr15	57918069	rs2069133	chr15	57916077	57941201	0.477	0.172	0.607	GCOM1
chr15	57918656	rs16953342	chr15	57916077	57941201	0.477	0.172	0.607	GCOM1
chr15	57920658	rs2733589	chr15	57916077	57941201	0.477	0.172	0.607	GCOM1
chr15	57920801	rs2733590	chr15	57916077	57941201	0.477	0.172	0.607	GCOM1
chr5	90424279	rs10514345	chr5	90414926	90424783	0.475	0.49	0.402	LUCAT1
chr2	240211698	rs9308910	chr2	240210090	240225656	0.474	0.161	0.609	MIR4269
chr2	240213003	rs10460499	chr2	240210090	240225656	0.474	0.161	0.609	MIR4269
chr2	240213843	rs999302	chr2	240210090	240225656	0.474	0.161	0.609	MIR4269
chr2	240214762	rs4502439	chr2	240210090	240225656	0.474	0.161	0.609	MIR4269
chr2	240220413	rs72992617	chr2	240210090	240225656	0.474	0.161	0.609	MIR4269
chr2	240221482	rs13389265	chr2	240210090	240225656	0.474	0.161	0.609	MIR4269
chr2	240221868	rs13389628	chr2	240210090	240225656	0.474	0.161	0.609	MIR4269
chr2	240222564	rs12623489	chr2	240210090	240225656	0.474	0.161	0.609	MIR4269
chr2	240223767	rs4851969	chr2	240210090	240225656	0.474	0.161	0.609	MIR4269
chr2	240225455	rs10204505	chr2	240210090	240225656	0.474	0.161	0.609	MIR4269
chr1	208076291	rs2785646	chr1	208073979	208082961	0.473	0.389	0.462	CD34
chr1	208076856	rs2724379	chr1	208073979	208082961	0.473	0.389	0.462	CD34
chr1	208079715	rs2785647	chr1	208073979	208082961	0.473	0.389	0.462	CD34
chr9	97669673	rs2183958	chr9	97664210	97681985	0.472	0.38	0.467	MIR2278
chr9	97670558	rs4744403	chr9	97664210	97681985	0.472	0.38	0.467	MIR2278
chr9	97677556	rs12235316	chr9	97664210	97681985	0.472	0.38	0.467	MIR2278
chr9	97679771	rs10993397	chr9	97664210	97681985	0.472	0.38	0.467	MIR2278
chr14	65310091	rs7154019	chr14	65306470	65315450	0.471	0.538	0.365	SPTB
chr1	207988603	rs2294911	chr1	207977368	208014230	0.47	0.041	0.68	LOC148696
chr1	207993102	rs7512286	chr1	207977368	208014230	0.47	0.041	0.68	LOC148696
chr1	207997813	rs6701558	chr1	207977368	208014230	0.47	0.041	0.68	LOC148696
chr1	208004531	rs12404817	chr1	207977368	208014230	0.47	0.041	0.68	LOC148696
chr1	208004782	rs35720264	chr1	207977368	208014230	0.47	0.041	0.68	LOC148696
chr1	208010077	rs2724392	chr1	207977368	208014230	0.47	0.041	0.68	LOC148696
chr1	208010992	rs36092684	chr1	207977368	208014230	0.47	0.041	0.68	LOC148696
chr1	208011241	rs35232605	chr1	207977368	208014230	0.47	0.041	0.68	LOC148696
chr1	208012294	rs72729053	chr1	207977368	208014230	0.47	0.041	0.68	LOC148696
chr2	240229377	rs10187532	chr2	240228656	240241745	0.467	0.262	0.534	MIR4269
chr2	240230565	rs10183376	chr2	240228656	240241745	0.467	0.262	0.534	MIR4269
chr2	240230769	rs10183592	chr2	240228656	240241745	0.467	0.262	0.534	MIR4269
chr2	240231126	rs13405743	chr2	240228656	240241745	0.467	0.262	0.534	MIR4269
chr2	240234667	rs10209850	chr2	240228656	240241745	0.467	0.262	0.534	MIR4269
chr2	240234901	rs10200850	chr2	240228656	240241745	0.467	0.262	0.534	MIR4269
chr2	240236122	rs13391934	chr2	240228656	240241745	0.467	0.262	0.534	MIR4269
chr9	124531484	rs34415799	chr9	124522081	124539735	0.466	0.365	0.468	DAB2IP
chr1	145434931	rs4126494	chr1	145424214	145436860	0.457	0.496	0.37	TXNIP
chr6	43758873	rs6905288	chr6	43756949	43769504	0.454	0.295	0.495	VEGFA
chr9	112508071	rs7858265	chr9	112504834	112509741	0.451	0.568	0.315	PALM2-AKAP2
chr2	179727315	rs56345539	chr2	179722153	179727536	0.442	0.41	0.402	TTN
chr13	32736228	rs117909858	chr13	32736153	32745423	0.438	0.549	0.308	FRY-AS1
chr13	32737330	rs7320780	chr13	32736153	32745423	0.438	0.549	0.308	FRY-AS1
chr13	32738221	rs78654690	chr13	32736153	32745423	0.438	0.549	0.308	FRY-AS1
chr13	32740827	rs78051819	chr13	32736153	32745423	0.438	0.549	0.308	FRY-AS1
chr13	32741078	rs77991342	chr13	32736153	32745423	0.438	0.549	0.308	FRY-AS1
chr15	48892932	rs35034566	chr15	48892089	48918843	0.437	0.453	0.366	FBN1
chr15	48894610	rs11858610	chr15	48892089	48918843	0.437	0.453	0.366	FBN1
chr15	48894908	rs11858693	chr15	48892089	48918843	0.437	0.453	0.366	FBN1
chr15	48896086	rs10519187	chr15	48892089	48918843	0.437	0.453	0.366	FBN1
chr15	48897323	rs1876205	chr15	48892089	48918843	0.437	0.453	0.366	FBN1
chr15	48900586	rs1876206	chr15	48892089	48918843	0.437	0.453	0.366	FBN1
chr15	48901313	rs12591400	chr15	48892089	48918843	0.437	0.453	0.366	FBN1
chr15	48905710	rs1808024	chr15	48892089	48918843	0.437	0.453	0.366	FBN1
chr15	48905816	rs767441	chr15	48892089	48918843	0.437	0.453	0.366	FBN1
chr15	48907181	rs17462641	chr15	48892089	48918843	0.437	0.453	0.366	FBN1
chr15	48907684	rs11856012	chr15	48892089	48918843	0.437	0.453	0.366	FBN1
chr15	48908494	rs71394949	chr15	48892089	48918843	0.437	0.453	0.366	FBN1
chr15	48910591	rs2018854	chr15	48892089	48918843	0.437	0.453	0.366	FBN1
chr15	48911684	rs12594364	chr15	48892089	48918843	0.437	0.453	0.366	FBN1
chr15	48912623	rs11854144	chr15	48892089	48918843	0.437	0.453	0.366	FBN1
chr15	48913357	rs11854368	chr15	48892089	48918843	0.437	0.453	0.366	FBN1
chr20	56252956	rs157093	chr20	56251037	56265386	0.436	0.399	0.401	PMEPA1
chr20	56253021	rs157094	chr20	56251037	56265386	0.436	0.399	0.401	PMEPA1
chr20	56254984	rs157095	chr20	56251037	56265386	0.436	0.399	0.401	PMEPA1
chr20	56255398	rs157096	chr20	56251037	56265386	0.436	0.399	0.401	PMEPA1
chr20	56257536	rs157098	chr20	56251037	56265386	0.436	0.399	0.401	PMEPA1
chr1	201326838	rs28485300	chr1	201321889	201331816	0.431	0.386	0.401	TNNT2
chr3	38621237	rs41312411	chr3	38614682	38626112	0.431	0.245	0.491	SCN5A
chr2	86507682	rs111844084	chr2	86506107	86513929	0.429	0.5	0.326	REEP1
chr15	79051453	rs7177143	chr15	79050526	79055809	0.423	0.421	0.367	LOC646938
chr15	79053014	rs2002854	chr15	79050526	79055809	0.423	0.421	0.367	LOC646938
chr15	79054108	rs12324886	chr15	79050526	79055809	0.423	0.421	0.367	LOC646938
chr15	79054900	rs7495616	chr15	79050526	79055809	0.423	0.421	0.367	LOC646938
chr3	66426241	rs13071458	chr3	66412607	66427812	0.422	0.424	0.363	LRIG1
chr12	57489709	rs1059513	chr12	57484429	57491607	0.417	0.388	0.379	NAB2
chr1	110078255	rs892511	chr1	110076985	110080993	0.416	0.45	0.339	GPR61
chr5	142431193	rs3776346	chr5	142428549	142433625	0.416	0.344	0.406	ARHGAP26-IT1
chr8	19819077	rs320	chr8	19817425	19823588	0.415	0.453	0.334	LPL
chr8	19819217	rs322	chr8	19817425	19823588	0.415	0.453	0.334	LPL
chr8	19819328	rs325	chr8	19817425	19823588	0.415	0.453	0.334	LPL
chr8	19819439	rs326	chr8	19817425	19823588	0.415	0.453	0.334	LPL
chr8	19819536	rs327	chr8	19817425	19823588	0.415	0.453	0.334	LPL
chr8	19819724	rs328	chr8	19817425	19823588	0.415	0.453	0.334	LPL
chr8	19820405	rs331	chr8	19817425	19823588	0.415	0.453	0.334	LPL
chr8	19820433	rs12679834	chr8	19817425	19823588	0.415	0.453	0.334	LPL
chr8	19821425	rs75278536	chr8	19817425	19823588	0.415	0.453	0.334	LPL
chr8	19821782	rs77069344	chr8	19817425	19823588	0.415	0.453	0.334	LPL
chr8	19822810	rs11570891	chr8	19817425	19823588	0.415	0.453	0.334	LPL
chr8	126477476	rs2980855	chr8	126477399	126480270	0.411	0.435	0.34	TRIB1
chr8	126477497	rs2980854	chr8	126477399	126480270	0.411	0.435	0.34	TRIB1
chr8	126477759	rs2954019	chr8	126477399	126480270	0.411	0.435	0.34	TRIB1
chr8	126478350	rs2980853	chr8	126477399	126480270	0.411	0.435	0.34	TRIB1
chr8	126478745	rs2001844	chr8	126477399	126480270	0.411	0.435	0.34	TRIB1
chr8	126479315	rs6982636	chr8	126477399	126480270	0.411	0.435	0.34	TRIB1
chr1	154465577	rs73018293	chr1	154454952	154468743	0.407	0.331	0.4	SHE
chr1	154466301	rs59838898	chr1	154454952	154468743	0.407	0.331	0.4	SHE
chr1	154468135	rs10047079	chr1	154454952	154468743	0.407	0.331	0.4	SHE
chr4	38119492	rs114666016	chr4	38115022	38136733	0.406	0.329	0.4	TBC1D1
chr2	160003551	rs115941978	chr2	160000481	160008122	0.405	0.341	0.391	MIR6888
chr9	114823121	rs4979078	chr9	114817269	114825610	0.405	0.377	0.368	SUSD1
chr1	85793746	rs2268667	chr1	85792885	85799060	0.403	0.329	0.396	BCL10
chr1	85793801	rs233127	chr1	85792885	85799060	0.403	0.329	0.396	BCL10
chr1	85794819	rs18582	chr1	85792885	85799060	0.403	0.329	0.396	BCL10
chr1	85795112	rs233130	chr1	85792885	85799060	0.403	0.329	0.396	BCL10
chr1	85795259	rs233131	chr1	85792885	85799060	0.403	0.329	0.396	BCL10
chr1	85796427	rs423105	chr1	85792885	85799060	0.403	0.329	0.396	BCL10
chr1	85796545	rs233132	chr1	85792885	85799060	0.403	0.329	0.396	BCL10
chr1	85796557	rs233133	chr1	85792885	85799060	0.403	0.329	0.396	BCL10
chr1	85797110	rs28489187	chr1	85792885	85799060	0.403	0.329	0.396	BCL10
chr1	85797298	rs761601	chr1	85792885	85799060	0.403	0.329	0.396	BCL10
chr1	85798484	rs12121675	chr1	85792885	85799060	0.403	0.329	0.396	BCL10
chr1	85798855	rs233057	chr1	85792885	85799060	0.403	0.329	0.396	BCL10
chr1	85798865	rs233058	chr1	85792885	85799060	0.403	0.329	0.396	BCL10
chr1	85798936	rs233059	chr1	85792885	85799060	0.403	0.329	0.396	BCL10
chr1	85798943	rs233060	chr1	85792885	85799060	0.403	0.329	0.396	BCL10
chr5	1877008	rs9312959	chr5	1859983	1879707	0.402	0.591	0.228	IRX4
chr5	1877280	rs4975709	chr5	1859983	1879707	0.402	0.591	0.228	IRX4
chr5	1878021	rs2279588	chr5	1859983	1879707	0.402	0.591	0.228	IRX4
chr22	39694622	rs5757608	chr22	39692228	39707378	0.399	0.205	0.469	SNORD83B
chr22	39696887	rs137608	chr22	39692228	39707378	0.399	0.205	0.469	SNORD83B
chr22	39697793	rs137610	chr22	39692228	39707378	0.399	0.205	0.469	SNORD83B
chr22	39697855	rs137611	chr22	39692228	39707378	0.399	0.205	0.469	SNORD83B
chr14	52509501	rs3818186	chr14	52508545	52521485	0.394	0.293	0.405	NID2
chr14	52509858	rs10137158	chr14	52508545	52521485	0.394	0.293	0.405	NID2
chr14	52510091	rs10145619	chr14	52508545	52521485	0.394	0.293	0.405	NID2
chr14	52511596	rs67640320	chr14	52508545	52521485	0.394	0.293	0.405	NID2
chr14	52511709	rs34900091	chr14	52508545	52521485	0.394	0.293	0.405	NID2
chr14	52517629	rs1390968	chr14	52508545	52521485	0.394	0.293	0.405	NID2
chr14	52518683	rs730531	chr14	52508545	52521485	0.394	0.293	0.405	NID2
chr14	52518811	rs730532	chr14	52508545	52521485	0.394	0.293	0.405	NID2
chr14	52519555	rs1874569	chr14	52508545	52521485	0.394	0.293	0.405	NID2
chr14	52519839	rs753436	chr14	52508545	52521485	0.394	0.293	0.405	NID2
chr14	52520368	rs2101919	chr14	52508545	52521485	0.394	0.293	0.405	NID2
chr14	52521322	rs1497084	chr14	52508545	52521485	0.394	0.293	0.405	NID2
chr3	171800256	rs4894803	chr3	171793554	171813478	0.385	0.409	0.317	FNDC3B
chr3	30390204	rs9875447	chr3	30389808	30399558	0.384	0.219	0.437	TGFBR2
chr3	30391647	rs1495594	chr3	30389808	30399558	0.384	0.219	0.437	TGFBR2
chr3	30392688	rs73051388	chr3	30389808	30399558	0.384	0.219	0.437	TGFBR2
chr3	30393392	rs903615	chr3	30389808	30399558	0.384	0.219	0.437	TGFBR2
chr3	30395073	rs9826631	chr3	30389808	30399558	0.384	0.219	0.437	TGFBR2
chr3	30397703	rs67894321	chr3	30389808	30399558	0.384	0.219	0.437	TGFBR2
chr7	150644394	rs3815459	chr7	150641020	150647479	0.384	0.39	0.328	KCNH2
chr11	11865144	rs7926410	chr11	11865112	11873067	0.381	0.394	0.321	USP47
chr11	11867162	rs4255536	chr11	11865112	11873067	0.381	0.394	0.321	USP47
chr11	11867543	rs7937824	chr11	11865112	11873067	0.381	0.394	0.321	USP47
chr11	11872651	rs7936742	chr11	11865112	11873067	0.381	0.394	0.321	USP47
chr9	97685298	rs7853195	chr9	97684985	97695728	0.378	0.228	0.423	MIR2278
chr9	97689045	rs4744411	chr9	97684985	97695728	0.378	0.228	0.423	MIR2278
chr5	88086112	rs10462476	chr5	88082859	88087061	0.375	0.408	0.303	MEF2C
chr5	88086124	rs6870660	chr5	88082859	88087061	0.375	0.408	0.303	MEF2C
chr11	75454878	rs498936	chr11	75454673	75458566	0.373	0.272	0.387	LOC283214
chr11	75455021	rs499974	chr11	75454673	75458566	0.373	0.272	0.387	LOC283214
chr11	75455309	rs600626	chr11	75454673	75458566	0.373	0.272	0.387	LOC283214
chr11	75456055	rs10160784	chr11	75454673	75458566	0.373	0.272	0.387	LOC283214
chr11	75456134	rs531117	chr11	75454673	75458566	0.373	0.272	0.387	LOC283214
chr11	75456580	rs695112	chr11	75454673	75458566	0.373	0.272	0.387	LOC283214
chr11	75456581	rs695110	chr11	75454673	75458566	0.373	0.272	0.387	LOC283214
chr1	16160773	rs4661342	chr1	16159317	16160855	0.369	0.093	0.495	SPEN
chr6	72201758	rs9351816	chr6	72201476	72209633	0.369	0.498	0.236	LOC102724000
chr6	72202711	rs12190423	chr6	72201476	72209633	0.369	0.498	0.236	LOC102724000
chr6	72203005	rs9351817	chr6	72201476	72209633	0.369	0.498	0.236	LOC102724000
chr1	56970418	rs56186267	chr1	56966355	56977943	0.366	0.204	0.42	PPAP2B
chr1	56972353	rs72664324	chr1	56966355	56977943	0.366	0.204	0.42	PPAP2B
chr16	67434917	rs34229857	chr16	67431660	67442232	0.366	0.199	0.422	TPPP3
chr10	65328518	rs4746204	chr10	65325593	65341190	0.364	0.43	0.272	REEP3
chr10	65328740	rs7907451	chr10	65325593	65341190	0.364	0.43	0.272	REEP3
chr10	65330195	rs7100409	chr10	65325593	65341190	0.364	0.43	0.272	REEP3
chr10	65331511	rs3847325	chr10	65325593	65341190	0.364	0.43	0.272	REEP3
chr10	65331859	rs3847326	chr10	65325593	65341190	0.364	0.43	0.272	REEP3
chr1	208020677	rs12568741	chr1	208019616	208029230	0.357	0.035	0.513	LOC148696
chr1	208021328	rs67006021	chr1	208019616	208029230	0.357	0.035	0.513	LOC148696
chr1	208024820	rs12731740	chr1	208019616	208029230	0.357	0.035	0.513	LOC148696
chr1	208026279	rs35187553	chr1	208019616	208029230	0.357	0.035	0.513	LOC148696
chr1	208029063	rs115671492	chr1	208019616	208029230	0.357	0.035	0.513	LOC148696
chr4	169737712	rs13124822	chr4	169736201	169739943	0.357	0.321	0.331	PALLD
chr11	126009500	rs541601	chr11	126001138	126017968	0.355	0.6	0.151	RPUSD4
chr11	126010797	rs503441	chr11	126001138	126017968	0.355	0.6	0.151	RPUSD4
chr11	126010971	rs662265	chr11	126001138	126017968	0.355	0.6	0.151	RPUSD4
chr4	38161064	rs115426111	chr4	38153893	38165552	0.355	0.276	0.357	TBC1D1
chr2	96914636	rs11551400	chr2	96914273	96921571	0.353	0.052	0.498	TMEM127
chr9	37916164	rs3747545	chr9	37913463	37924461	0.353	0.279	0.352	SLC25A51
chr9	37916408	rs3747547	chr9	37913463	37924461	0.353	0.279	0.352	SLC25A51
chr9	37916731	rs72724184	chr9	37913463	37924461	0.353	0.279	0.352	SLC25A51
chr9	37917602	rs7028246	chr9	37913463	37924461	0.353	0.279	0.352	SLC25A51
chr9	37918219	rs11790880	chr9	37913463	37924461	0.353	0.279	0.352	SLC25A51
chr9	37921712	rs17418324	chr9	37913463	37924461	0.353	0.279	0.352	SLC25A51
chr13	28967660	rs9513095	chr13	28965205	28974442	0.352	0.378	0.288	FLT1
chr13	28968468	rs1555641	chr13	28965205	28974442	0.352	0.378	0.288	FLT1
chr13	28973621	rs9319428	chr13	28965205	28974442	0.352	0.378	0.288	FLT1
chr13	28973703	rs9319429	chr13	28965205	28974442	0.352	0.378	0.288	FLT1
chr15	65145809	rs4776637	chr15	65145626	65151046	0.351	0.237	0.375	PLEKHO2
chr15	65145811	rs4776249	chr15	65145626	65151046	0.351	0.237	0.375	PLEKHO2
chr15	65146482	rs35646705	chr15	65145626	65151046	0.351	0.237	0.375	PLEKHO2
chr15	65149929	rs1107529	chr15	65145626	65151046	0.351	0.237	0.375	PLEKHO2
chr13	28982144	rs7992068	chr13	28980376	28989331	0.348	0.384	0.279	FLT1
chr13	28984063	rs9508025	chr13	28980376	28989331	0.348	0.384	0.279	FLT1
chr13	28984400	rs9508026	chr13	28980376	28989331	0.348	0.384	0.279	FLT1
chr13	28988537	rs8002951	chr13	28980376	28989331	0.348	0.384	0.279	FLT1
chr13	28988795	rs9513105	chr13	28980376	28989331	0.348	0.384	0.279	FLT1
chr17	2143460	rs10852932	chr17	2141831	2144772	0.346	0.254	0.358	SMG6
chr6	130007434	rs57174971	chr6	130002922	130009509	0.345	0.37	0.282	ARHGAP18
chr6	130008543	rs62421108	chr6	130002922	130009509	0.345	0.37	0.282	ARHGAP18
chr15	79070438	rs12907764	chr15	79069375	79075944	0.343	0.336	0.3	LOC646938
chr15	79071095	rs12913260	chr15	79069375	79075944	0.343	0.336	0.3	LOC646938
chr15	79072100	rs112321636	chr15	79069375	79075944	0.343	0.336	0.3	LOC646938
chr15	79074253	rs36061084	chr15	79069375	79075944	0.343	0.336	0.3	LOC646938
chr3	17124384	rs4618210	chr3	17117404	17125714	0.338	0.301	0.316	MIR3714
chr3	17124462	rs4685427	chr3	17117404	17125714	0.338	0.301	0.316	MIR3714
chr15	58731567	rs261341	chr15	58729421	58736057	0.335	0.182	0.388	LIPC
chr3	38500189	rs2268753	chr3	38499891	38503307	0.333	0.275	0.325	ACVR2B-AS1
chr3	38501916	rs2268755	chr3	38499891	38503307	0.333	0.275	0.325	ACVR2B-AS1
chr20	25266900	rs139672965	chr20	25265645	25273036	0.328	0.04	0.467	PYGB
chr10	64963449	rs4379723	chr10	64963031	64968552	0.324	0.26	0.321	JMJD1C
chr2	188254173	rs9288140	chr2	188252661	188272195	0.322	0.345	0.264	CALCRL
chr2	188257985	rs1398061	chr2	188252661	188272195	0.322	0.345	0.264	CALCRL
chr2	188265543	rs10931288	chr2	188252661	188272195	0.322	0.345	0.264	CALCRL
chr2	188269685	rs2349315	chr2	188252661	188272195	0.322	0.345	0.264	CALCRL
chr2	188270337	rs3771078	chr2	188252661	188272195	0.322	0.345	0.264	CALCRL
chr2	188271819	rs10931289	chr2	188252661	188272195	0.322	0.345	0.264	CALCRL
chr20	23590703	rs8116859	chr20	23589227	23605250	0.319	0.149	0.384	CST9
chr20	23591086	rs67862677	chr20	23589227	23605250	0.319	0.149	0.384	CST9
chr20	23591087	rs56077567	chr20	23589227	23605250	0.319	0.149	0.384	CST9
chr20	23592492	rs6048930	chr20	23589227	23605250	0.319	0.149	0.384	CST9
chr20	23592714	rs17751897	chr20	23589227	23605250	0.319	0.149	0.384	CST9
chr20	23592864	rs67997662	chr20	23589227	23605250	0.319	0.149	0.384	CST9
chr20	23593821	rs7270413	chr20	23589227	23605250	0.319	0.149	0.384	CST9
chr20	23594112	rs4815224	chr20	23589227	23605250	0.319	0.149	0.384	CST9
chr20	23594331	rs2067488	chr20	23589227	23605250	0.319	0.149	0.384	CST9
chr20	23594580	rs1555355	chr20	23589227	23605250	0.319	0.149	0.384	CST9
chr20	23595637	rs6048933	chr20	23589227	23605250	0.319	0.149	0.384	CST9
chr20	23595675	rs59059917	chr20	23589227	23605250	0.319	0.149	0.384	CST9
chr20	23595714	rs61035931	chr20	23589227	23605250	0.319	0.149	0.384	CST9
chr20	23595953	rs55897275	chr20	23589227	23605250	0.319	0.149	0.384	CST9
chr20	23599918	rs116786204	chr20	23589227	23605250	0.319	0.149	0.384	CST9
chr20	23601708	rs8121147	chr20	23589227	23605250	0.319	0.149	0.384	CST9
chr20	23601813	rs8114619	chr20	23589227	23605250	0.319	0.149	0.384	CST9
chr20	23601878	rs12624424	chr20	23589227	23605250	0.319	0.149	0.384	CST9
chr20	23602228	rs6048945	chr20	23589227	23605250	0.319	0.149	0.384	CST9
chr20	23602307	rs6048946	chr20	23589227	23605250	0.319	0.149	0.384	CST9
chr20	23603199	rs6048949	chr20	23589227	23605250	0.319	0.149	0.384	CST9
chr20	23603252	rs6048950	chr20	23589227	23605250	0.319	0.149	0.384	CST9
chr20	23603382	rs7265178	chr20	23589227	23605250	0.319	0.149	0.384	CST9
chr20	23604023	rs12625182	chr20	23589227	23605250	0.319	0.149	0.384	CST9
chr20	23604414	rs6036474	chr20	23589227	23605250	0.319	0.149	0.384	CST9
chr20	23605002	rs8121283	chr20	23589227	23605250	0.319	0.149	0.384	CST9
chr20	23605223	rs8115417	chr20	23589227	23605250	0.319	0.149	0.384	CST9
chr20	23605226	rs8121405	chr20	23589227	23605250	0.319	0.149	0.384	CST9
chr10	31040980	rs10826861	chr10	31039840	31046077	0.318	0.291	0.292	SVILP1
chr10	31041134	rs10826862	chr10	31039840	31046077	0.318	0.291	0.292	SVILP1
chr10	31041221	rs11812218	chr10	31039840	31046077	0.318	0.291	0.292	SVILP1
chr10	31041280	rs11812207	chr10	31039840	31046077	0.318	0.291	0.292	SVILP1
chr10	31041315	rs11812238	chr10	31039840	31046077	0.318	0.291	0.292	SVILP1
chr10	31041992	rs12768910	chr10	31039840	31046077	0.318	0.291	0.292	SVILP1
chr10	31042494	rs11008222	chr10	31039840	31046077	0.318	0.291	0.292	SVILP1
chr10	31042804	rs7097132	chr10	31039840	31046077	0.318	0.291	0.292	SVILP1
chr10	31043077	rs11008223	chr10	31039840	31046077	0.318	0.291	0.292	SVILP1
chr10	31044209	rs10826864	chr10	31039840	31046077	0.318	0.291	0.292	SVILP1
chr14	64683926	rs1152589	chr14	64683649	64689244	0.316	0.103	0.409	SYNE2
chr22	35768057	rs735267	chr22	35767464	35772177	0.314	0.227	0.327	HMOX1
chr22	35768063	rs735266	chr22	35767464	35772177	0.314	0.227	0.327	HMOX1
chr22	35768368	rs9306299	chr22	35767464	35772177	0.314	0.227	0.327	HMOX1
chr22	35769028	rs5755710	chr22	35767464	35772177	0.314	0.227	0.327	HMOX1
chr22	35770468	rs4821395	chr22	35767464	35772177	0.314	0.227	0.327	HMOX1
chr5	137003769	rs2905583	chr5	136998440	137004326	0.314	0.246	0.314	MIR874
chr15	73665506	rs4489968	chr15	73665116	73679160	0.313	0.32	0.265	HCN4
chr15	73667255	rs7172038	chr15	73665116	73679160	0.313	0.32	0.265	HCN4
chr15	73677264	rs74022964	chr15	73665116	73679160	0.313	0.32	0.265	HCN4
chr16	83761813	rs1622321	chr16	83761482	83764203	0.313	0.373	0.231	LOC102724163
chr16	83762001	rs413469	chr16	83761482	83764203	0.313	0.373	0.231	LOC102724163
chr16	83762022	rs436429	chr16	83761482	83764203	0.313	0.373	0.231	LOC102724163
chr16	83762436	rs393430	chr16	83761482	83764203	0.313	0.373	0.231	LOC102724163
chr16	83762500	rs379651	chr16	83761482	83764203	0.313	0.373	0.231	LOC102724163
chr16	83763066	rs427585	chr16	83761482	83764203	0.313	0.373	0.231	LOC102724163
chr16	83763206	rs427705	chr16	83761482	83764203	0.313	0.373	0.231	LOC102724163
chr16	83764204	rs3096277	chr16	83761482	83764203	0.313	0.373	0.231	LOC102724163
chr8	22254499	rs6998575	chr8	22251959	22259784	0.313	0.075	0.422	SLC39A14
chr8	22255990	rs4872485	chr8	22251959	22259784	0.313	0.075	0.422	SLC39A14
chr8	22257012	rs4872488	chr8	22251959	22259784	0.313	0.075	0.422	SLC39A14
chr15	67443078	rs17227883	chr15	67440777	67444988	0.312	0.238	0.317	SMAD3
chr15	67443964	rs11630297	chr15	67440777	67444988	0.312	0.238	0.317	SMAD3
chr15	67444498	rs10152307	chr15	67440777	67444988	0.312	0.238	0.317	SMAD3
chr10	115755182	rs238758	chr10	115747016	115756578	0.311	0.323	0.262	ADRB1
chr10	115755909	rs238757	chr10	115747016	115756578	0.311	0.323	0.262	ADRB1
chr10	115756130	rs82625	chr10	115747016	115756578	0.311	0.323	0.262	ADRB1
chr14	90744672	rs10184	chr14	90744454	90756058	0.31	0.408	0.205	PSMC1
chr14	90745422	rs3737035	chr14	90744454	90756058	0.31	0.408	0.205	PSMC1
chr14	90750566	rs12884698	chr14	90744454	90756058	0.31	0.408	0.205	PSMC1
chr14	90752908	rs7160304	chr14	90744454	90756058	0.31	0.408	0.205	PSMC1
chr14	90753047	rs7144070	chr14	90744454	90756058	0.31	0.408	0.205	PSMC1
chr17	48274291	rs2075555	chr17	48260039	48277493	0.307	0.282	0.281	COL1A1
chr17	48274309	rs2075554	chr17	48260039	48277493	0.307	0.282	0.281	COL1A1
chr1	56990753	rs72664341	chr1	56990488	57004608	0.306	0.223	0.317	PPAP2B
chr1	56991890	rs56322312	chr1	56990488	57004608	0.306	0.223	0.317	PPAP2B
chr1	56996191	rs4634932	chr1	56990488	57004608	0.306	0.223	0.317	PPAP2B
chr1	57004417	rs72664354	chr1	56990488	57004608	0.306	0.223	0.317	PPAP2B
chr10	104901031	rs79993475	chr10	104900391	104910776	0.306	0.355	0.233	NT5C2
chr10	104901491	rs12220375	chr10	104900391	104910776	0.306	0.355	0.233	NT5C2
chr10	104906211	rs11191580	chr10	104900391	104910776	0.306	0.355	0.233	NT5C2
chr1	85804249	rs173026	chr1	85804118	85811661	0.305	0.257	0.295	BCL10
chr1	85804930	rs233066	chr1	85804118	85811661	0.305	0.257	0.295	BCL10
chr1	85804978	rs233067	chr1	85804118	85811661	0.305	0.257	0.295	BCL10
chr1	85805355	rs233068	chr1	85804118	85811661	0.305	0.257	0.295	BCL10
chr1	85805466	rs233069	chr1	85804118	85811661	0.305	0.257	0.295	BCL10
chr1	85806005	rs233071	chr1	85804118	85811661	0.305	0.257	0.295	BCL10
chr1	85807695	rs233072	chr1	85804118	85811661	0.305	0.257	0.295	BCL10
chr1	85809065	rs233074	chr1	85804118	85811661	0.305	0.257	0.295	BCL10
chr1	85811182	rs12124170	chr1	85804118	85811661	0.305	0.257	0.295	BCL10
chr7	46641358	rs17257433	chr7	46641278	46645371	0.303	0.058	0.418	IGFBP3
chr7	46641573	rs55807228	chr7	46641278	46645371	0.303	0.058	0.418	IGFBP3
chr7	46641588	rs55651427	chr7	46641278	46645371	0.303	0.058	0.418	IGFBP3
chr9	100797597	rs12554172	chr9	100796852	100801012	0.302	0.299	0.264	NANS
chr16	67478251	rs2279023	chr16	67476795	67488486	0.3	0.254	0.289	HSD11B2
chr16	67479017	rs117439704	chr16	67476795	67488486	0.3	0.254	0.289	HSD11B2
chr16	67484378	rs16957443	chr16	67476795	67488486	0.3	0.254	0.289	HSD11B2
chr16	67485537	rs77211623	chr16	67476795	67488486	0.3	0.254	0.289	HSD11B2
chr4	148414651	rs17612742	chr4	148408333	148415000	0.3	0.293	0.264	EDNRA
chr9	37968915	rs17516973	chr9	37962624	37976514	0.3	0.253	0.289	SLC25A51
chr9	37975114	rs11789186	chr9	37962624	37976514	0.3	0.253	0.289	SLC25A51
chr3	53274602	rs2306569	chr3	53271690	53279207	0.298	0.212	0.313	TKT
chr3	53277094	rs4687716	chr3	53271690	53279207	0.298	0.212	0.313	TKT
chr19	45242173	rs1531517	chr19	45241936	45247031	0.296	0.045	0.416	BCL3
chr15	48878220	rs4774520	chr15	48868008	48879113	0.294	0.284	0.26	FBN1
chr11	61597972	rs1535	chr11	61597251	61603419	0.291	0.17	0.328	FADS2
chr11	61600342	rs174574	chr11	61597251	61603419	0.291	0.17	0.328	FADS2
chr11	61603237	rs2727270	chr11	61597251	61603419	0.291	0.17	0.328	FADS2
chr11	61603358	rs2727271	chr11	61597251	61603419	0.291	0.17	0.328	FADS2
chr20	33582279	rs73905030	chr20	33579691	33594872	0.29	0.187	0.316	MIR499B
chr20	33585437	rs55734215	chr20	33579691	33594872	0.29	0.187	0.316	MIR499B
chr20	33587596	rs80109502	chr20	33579691	33594872	0.29	0.187	0.316	MIR499B
chr20	33591627	rs2295700	chr20	33579691	33594872	0.29	0.187	0.316	MIR499B
chr20	33592148	rs73905041	chr20	33579691	33594872	0.29	0.187	0.316	MIR499B
chr20	33592588	rs75537616	chr20	33579691	33594872	0.29	0.187	0.316	MIR499B
chr17	2124972	rs1231209	chr17	2124072	2127676	0.289	0.277	0.258	LOC101927839
chr17	2125444	rs28524880	chr17	2124072	2127676	0.289	0.277	0.258	LOC101927839
chr17	2125605	rs1231206	chr17	2124072	2127676	0.289	0.277	0.258	LOC101927839
chr17	2126003	rs9893573	chr17	2124072	2127676	0.289	0.277	0.258	LOC101927839
chr17	2126504	rs216172	chr17	2124072	2127676	0.289	0.277	0.258	LOC101927839
chr20	44546197	rs118024629	chr20	44546034	44550082	0.287	0.197	0.306	PLTP
chr20	44547068	rs17447545	chr20	44546034	44550082	0.287	0.197	0.306	PLTP
chr20	44547672	rs59329875	chr20	44546034	44550082	0.287	0.197	0.306	PLTP
chr20	44548301	rs73307913	chr20	44546034	44550082	0.287	0.197	0.306	PLTP
chr20	44549476	rs6073957	chr20	44546034	44550082	0.287	0.197	0.306	PLTP
chr20	44550020	rs12185764	chr20	44546034	44550082	0.287	0.197	0.306	PLTP
chr20	40038704	rs114120339	chr20	40036739	40042205	0.282	0.101	0.359	EMILIN3
chr20	47340806	rs6095256	chr20	47335413	47345627	0.282	0.13	0.341	PREX1
chr20	47341005	rs6066827	chr20	47335413	47345627	0.282	0.13	0.341	PREX1
chr20	47343059	rs6063312	chr20	47335413	47345627	0.282	0.13	0.341	PREX1
chr20	47343532	rs6063313	chr20	47335413	47345627	0.282	0.13	0.341	PREX1
chr15	57872653	rs2453088	chr15	57867268	57876666	0.28	0.442	0.138	GCOM1
chr20	33564738	rs77437249	chr20	33564705	33566349	0.28	0.162	0.317	MIR499A
chr20	33565528	rs117616040	chr20	33564705	33566349	0.28	0.162	0.317	MIR499A
chr20	33565755	rs11906160	chr20	33564705	33566349	0.28	0.162	0.317	MIR499A
chr5	142441059	rs11740320	chr5	142438084	142445861	0.28	0.049	0.39	ARHGAP26-IT1
chr5	142441794	rs3776331	chr5	142438084	142445861	0.28	0.049	0.39	ARHGAP26-IT1
chr16	69484625	rs11866682	chr16	69482164	69487898	0.279	0.242	0.265	CYB5B
chr2	86716266	rs77978198	chr2	86715426	86720036	0.278	0.314	0.217	KDM3A
chr13	40807483	rs10492681	chr13	40806777	40813303	0.274	0	0.412	LINC00548
chr13	40808367	rs4943744	chr13	40806777	40813303	0.274	0	0.412	LINC00548
chr19	11202306	rs6511720	chr19	11201653	11207901	0.274	0.027	0.393	LDLR
chr19	11206729	rs17242381	chr19	11201653	11207901	0.274	0.027	0.393	LDLR
chr19	11206969	rs17242395	chr19	11201653	11207901	0.274	0.027	0.393	LDLR
chr20	23620716	rs35966482	chr20	23620610	23627007	0.274	0.309	0.215	CST3
chr20	23621174	rs2016161	chr20	23620610	23627007	0.274	0.309	0.215	CST3
chr20	23621734	rs6114208	chr20	23620610	23627007	0.274	0.309	0.215	CST3
chr20	23622266	rs6114209	chr20	23620610	23627007	0.274	0.309	0.215	CST3
chr20	23622550	rs2424582	chr20	23620610	23627007	0.274	0.309	0.215	CST3
chr20	23622758	rs2254635	chr20	23620610	23627007	0.274	0.309	0.215	CST3
chr20	23622880	rs2405367	chr20	23620610	23627007	0.274	0.309	0.215	CST3
chr20	23623261	rs2897119	chr20	23620610	23627007	0.274	0.309	0.215	CST3
chr11	116828121	rs1940626	chr11	116826064	116834274	0.273	0.338	0.194	APOA1
chr11	116828320	rs682048	chr11	116826064	116834274	0.273	0.338	0.194	APOA1
chr16	67708130	rs61421564	chr16	67705983	67711172	0.273	0.143	0.319	C16orf86
chr16	67708897	rs12449157	chr16	67705983	67711172	0.273	0.143	0.319	C16orf86
chr3	17079769	rs4423750	chr3	17079619	17083028	0.272	0.329	0.199	MIR3714
chr3	17080974	rs12497667	chr3	17079619	17083028	0.272	0.329	0.199	MIR3714
chr3	17081116	rs7617672	chr3	17079619	17083028	0.272	0.329	0.199	MIR3714
chr10	105627575	rs12776760	chr10	105625865	105629059	0.269	0.358	0.175	SH3PXD2A
chr2	159830163	rs115587953	chr2	159826702	159830887	0.269	0.373	0.166	TANC1
chr19	2187276	rs2240128	chr19	2183679	2191450	0.265	0.096	0.336	DOT1L
chr22	39660028	rs760984	chr22	39659938	39667605	0.265	0.208	0.265	PDGFB
chr22	39661894	rs17304103	chr22	39659938	39667605	0.265	0.208	0.265	PDGFB
chr22	39665314	rs137576	chr22	39659938	39667605	0.265	0.208	0.265	PDGFB
chr20	48364722	rs76321791	chr20	48363715	48365423	0.264	0.138	0.309	B4GALT5
chr5	142402117	rs4912891	chr5	142401066	142406612	0.264	0.045	0.368	ARHGAP26-AS1
chr5	142403090	rs192183	chr5	142401066	142406612	0.264	0.045	0.368	ARHGAP26-AS1
chr5	142405021	rs17541029	chr5	142401066	142406612	0.264	0.045	0.368	ARHGAP26-AS1
chr5	142405760	rs12188243	chr5	142401066	142406612	0.264	0.045	0.368	ARHGAP26-AS1
chr15	68155710	rs4776381	chr15	68155344	68157657	0.263	0.35	0.172	RNU6-2
chr15	68155913	rs11636598	chr15	68155344	68157657	0.263	0.35	0.172	RNU6-2
chr3	138087467	rs1199338	chr3	138073976	138095472	0.263	0.087	0.339	MRAS
chr3	138088064	rs1199337	chr3	138073976	138095472	0.263	0.087	0.339	MRAS
chr12	114816548	rs4767239	chr12	114813266	114822320	0.259	0.362	0.159	TBX5
chr6	118613298	rs2065021	chr6	118612337	118621024	0.259	0.055	0.353	BRD7P3
chr6	118618638	rs4294041	chr6	118612337	118621024	0.259	0.055	0.353	BRD7P3
chr7	129663496	rs11556924	chr7	129663087	129665616	0.257	0.291	0.201	ZC3HC1
chr11	116852507	rs4938321	chr11	116847536	116858260	0.254	0.306	0.186	SIK3
chr12	111007279	rs4766430	chr12	111003498	111014859	0.254	0.256	0.218	PPTC7
chr6	35029419	rs12197124	chr6	35027524	35035377	0.253	0.087	0.324	TCP11
chr6	35031441	rs820082	chr6	35027524	35035377	0.253	0.087	0.324	TCP11
chr6	35034800	rs17609940	chr6	35027524	35035377	0.253	0.087	0.324	TCP11
chr5	88071933	rs11744850	chr5	88071266	88079859	0.251	0.199	0.251	MEF2C
chr5	88073619	rs6868451	chr5	88071266	88079859	0.251	0.199	0.251	MEF2C
chr5	88074529	rs13166883	chr5	88071266	88079859	0.251	0.199	0.251	MEF2C
chr5	88077448	rs10942537	chr5	88071266	88079859	0.251	0.199	0.251	MEF2C
chr5	88078325	rs619584	chr5	88071266	88079859	0.251	0.199	0.251	MEF2C
chr5	88079499	rs7712452	chr5	88071266	88079859	0.251	0.199	0.251	MEF2C
chr2	240258244	rs950225	chr2	240258011	240262856	0.249	0.181	0.259	MIR2467
chr2	240258601	rs4852048	chr2	240258011	240262856	0.249	0.181	0.259	MIR2467
chr2	240262236	rs56327958	chr2	240258011	240262856	0.249	0.181	0.259	MIR2467
chr2	240262426	rs2017669	chr2	240258011	240262856	0.249	0.181	0.259	MIR2467
chr1	57016131	rs56170783	chr1	57009199	57020123	0.248	0	0.372	PPAP2B
chr7	151114229	rs9655607	chr7	151113307	151115683	0.248	0.375	0.132	WDR86
chr1	25719235	rs665372	chr1	25715348	25721177	0.247	0.227	0.227	RHCE
chr1	25719511	rs666686	chr1	25715348	25721177	0.247	0.227	0.227	RHCE
chr1	25719599	rs686631	chr1	25715348	25721177	0.247	0.227	0.227	RHCE
chr1	25721154	rs669063	chr1	25715348	25721177	0.247	0.227	0.227	RHCE
chr6	126075313	rs3799711	chr6	126073726	126079038	0.245	0.211	0.232	HEY2
chr6	126078361	rs3799709	chr6	126073726	126079038	0.245	0.211	0.232	HEY2
chr15	63770087	rs41415146	chr15	63770055	63772936	0.244	0.355	0.14	USP3
chr15	63770131	rs66522037	chr15	63770055	63772936	0.244	0.355	0.14	USP3
chr15	63770226	rs74430814	chr15	63770055	63772936	0.244	0.355	0.14	USP3
chr15	63772565	rs111685749	chr15	63770055	63772936	0.244	0.355	0.14	USP3
chr2	134527611	rs79655603	chr2	134527242	134533542	0.243	0.228	0.22	NCKAP5
chr2	134529091	rs6722456	chr2	134527242	134533542	0.243	0.228	0.22	NCKAP5
chr2	134530884	rs77647604	chr2	134527242	134533542	0.243	0.228	0.22	NCKAP5
chr2	134531117	rs114742747	chr2	134527242	134533542	0.243	0.228	0.22	NCKAP5
chr2	134532238	rs80012820	chr2	134527242	134533542	0.243	0.228	0.22	NCKAP5
chr2	134533433	rs6749899	chr2	134527242	134533542	0.243	0.228	0.22	NCKAP5
chr12	114796688	rs12367410	chr12	114795624	114802927	0.242	0.2	0.235	TBX5
chr12	114797093	rs10507248	chr12	114795624	114802927	0.242	0.2	0.235	TBX5
chr12	114797306	rs7955405	chr12	114795624	114802927	0.242	0.2	0.235	TBX5
chr12	114798082	rs10744823	chr12	114795624	114802927	0.242	0.2	0.235	TBX5
chr12	114799974	rs7312625	chr12	114795624	114802927	0.242	0.2	0.235	TBX5
chr12	114800813	rs4767237	chr12	114795624	114802927	0.242	0.2	0.235	TBX5
chr12	114801772	rs7135659	chr12	114795624	114802927	0.242	0.2	0.235	TBX5
chr12	114802138	rs1895585	chr12	114795624	114802927	0.242	0.2	0.235	TBX5
chr12	114802361	rs1946295	chr12	114795624	114802927	0.242	0.2	0.235	TBX5
chr12	114802760	rs1946293	chr12	114795624	114802927	0.242	0.2	0.235	TBX5
chr3	38657899	rs11710077	chr3	38654874	38661428	0.241	0.079	0.311	SCN5A
chr13	44626749	rs10514847	chr13	44623462	44628207	0.24	0.249	0.202	LINC00284
chr13	44626781	rs9316065	chr13	44623462	44628207	0.24	0.249	0.202	LINC00284
chr13	44627646	rs9595053	chr13	44623462	44628207	0.24	0.249	0.202	LINC00284
chr13	44627788	rs17065323	chr13	44623462	44628207	0.24	0.249	0.202	LINC00284
chr11	121954657	rs7121446	chr11	121953275	121958025	0.238	0.351	0.133	MIR125B1
chr11	121955524	rs7125341	chr11	121953275	121958025	0.238	0.351	0.133	MIR125B1
chr11	121956831	rs59538106	chr11	121953275	121958025	0.238	0.351	0.133	MIR125B1
chr15	48768673	rs17361098	chr15	48768594	48773009	0.238	0.261	0.19	DUT
chr15	48769236	rs34215103	chr15	48768594	48773009	0.238	0.261	0.19	DUT
chr15	48769618	rs16960982	chr15	48768594	48773009	0.238	0.261	0.19	DUT
chr15	48770106	rs12917479	chr15	48768594	48773009	0.238	0.261	0.19	DUT
chr15	48770884	rs12591552	chr15	48768594	48773009	0.238	0.261	0.19	DUT
chr15	48771419	rs12902728	chr15	48768594	48773009	0.238	0.261	0.19	DUT
chr15	48772462	rs71467652	chr15	48768594	48773009	0.238	0.261	0.19	DUT
chr1	176659463	rs10913241	chr1	176659106	176665814	0.236	0.085	0.3	PAPPA2
chr1	176659790	rs4492574	chr1	176659106	176665814	0.236	0.085	0.3	PAPPA2
chr1	176659933	rs12128112	chr1	176659106	176665814	0.236	0.085	0.3	PAPPA2
chr1	176660247	rs726252	chr1	176659106	176665814	0.236	0.085	0.3	PAPPA2
chr1	176660371	rs77357133	chr1	176659106	176665814	0.236	0.085	0.3	PAPPA2
chr1	176662458	rs12124804	chr1	176659106	176665814	0.236	0.085	0.3	PAPPA2
chr1	176662649	rs61823000	chr1	176659106	176665814	0.236	0.085	0.3	PAPPA2
chr1	176663444	rs7536369	chr1	176659106	176665814	0.236	0.085	0.3	PAPPA2
chr1	176664440	rs61823001	chr1	176659106	176665814	0.236	0.085	0.3	PAPPA2
chr1	176664842	rs12138725	chr1	176659106	176665814	0.236	0.085	0.3	PAPPA2
chr20	36837296	rs1534966	chr20	36836115	36851051	0.235	0.059	0.315	LOC149684
chr20	36838101	rs4550723	chr20	36836115	36851051	0.235	0.059	0.315	LOC149684
chr20	36838422	rs6127448	chr20	36836115	36851051	0.235	0.059	0.315	LOC149684
chr20	36839297	rs3746467	chr20	36836115	36851051	0.235	0.059	0.315	LOC149684
chr20	36840156	rs6123471	chr20	36836115	36851051	0.235	0.059	0.315	LOC149684
chr20	36840458	rs6127461	chr20	36836115	36851051	0.235	0.059	0.315	LOC149684
chr20	36840877	rs6069225	chr20	36836115	36851051	0.235	0.059	0.315	LOC149684
chr20	36841251	rs1053932	chr20	36836115	36851051	0.235	0.059	0.315	LOC149684
chr20	36841293	rs1053931	chr20	36836115	36851051	0.235	0.059	0.315	LOC149684
chr20	36841756	rs1534967	chr20	36836115	36851051	0.235	0.059	0.315	LOC149684
chr20	36841914	rs3746471	chr20	36836115	36851051	0.235	0.059	0.315	LOC149684
chr20	36842782	rs6123474	chr20	36836115	36851051	0.235	0.059	0.315	LOC149684
chr20	36842836	rs6024001	chr20	36836115	36851051	0.235	0.059	0.315	LOC149684
chr20	36842883	rs6127466	chr20	36836115	36851051	0.235	0.059	0.315	LOC149684
chr20	36843256	rs6069232	chr20	36836115	36851051	0.235	0.059	0.315	LOC149684
chr20	36843334	rs6127467	chr20	36836115	36851051	0.235	0.059	0.315	LOC149684
chr20	36843992	rs6069234	chr20	36836115	36851051	0.235	0.059	0.315	LOC149684
chr20	36844038	rs6127471	chr20	36836115	36851051	0.235	0.059	0.315	LOC149684
chr20	36844116	rs5026717	chr20	36836115	36851051	0.235	0.059	0.315	LOC149684
chr20	36849007	rs4811601	chr20	36836115	36851051	0.235	0.059	0.315	LOC149684
chr20	36849088	rs4811602	chr20	36836115	36851051	0.235	0.059	0.315	LOC149684
chr15	48828161	rs12906911	chr15	48826978	48831756	0.234	0.255	0.188	FBN1
chr15	48828279	rs12907078	chr15	48826978	48831756	0.234	0.255	0.188	FBN1
chr15	48828396	rs12594613	chr15	48826978	48831756	0.234	0.255	0.188	FBN1
chr15	48829261	rs12595269	chr15	48826978	48831756	0.234	0.255	0.188	FBN1
chr15	48831212	rs60281866	chr15	48826978	48831756	0.234	0.255	0.188	FBN1
chr15	48831394	rs34398345	chr15	48826978	48831756	0.234	0.255	0.188	FBN1
chr5	10723916	rs3756412	chr5	10723569	10728230	0.234	0.04	0.326	DAP
chr8	19899161	rs76259755	chr8	19888904	19899732	0.234	0.191	0.229	LPL
chr1	162086111	rs10800311	chr1	162085965	162090735	0.23	0.303	0.153	MIR4654
chr1	162086409	rs11808624	chr1	162085965	162090735	0.23	0.303	0.153	MIR4654
chr1	162086691	rs12733821	chr1	162085965	162090735	0.23	0.303	0.153	MIR4654
chr1	95387208	rs860873	chr1	95373670	95387952	0.229	0.287	0.161	CNN3
chr12	111884608	rs3184504	chr12	111877223	111890326	0.229	0.051	0.311	SH2B3
chr2	160047009	rs12617786	chr2	160039021	160047045	0.228	0.073	0.296	MIR6888
chr20	33570007	rs7269138	chr20	33569349	33576678	0.228	0.035	0.32	MIR499A
chr20	33574458	rs8118978	chr20	33569349	33576678	0.228	0.035	0.32	MIR499A
chr20	33576205	rs7261167	chr20	33569349	33576678	0.228	0.035	0.32	MIR499A
chr11	11878330	rs4910030	chr11	11876097	11880807	0.224	0.339	0.12	USP47
chr15	67451721	rs10152987	chr15	67447753	67452186	0.223	0.223	0.193	SMAD3
chr16	67247444	rs13338846	chr16	67246488	67252123	0.223	0.052	0.302	LRRC29
chr16	67248831	rs13338688	chr16	67246488	67252123	0.223	0.052	0.302	LRRC29
chr16	67251378	rs76555405	chr16	67246488	67252123	0.223	0.052	0.302	LRRC29
chr7	35615611	rs35348103	chr7	35614332	35617357	0.221	0.407	0.073	HERPUD2
chr11	116945718	rs4620758	chr11	116945312	116951914	0.22	0.252	0.17	SIK3
chr11	116946238	rs12274388	chr11	116945312	116951914	0.22	0.252	0.17	SIK3
chr11	116946890	rs7484045	chr11	116945312	116951914	0.22	0.252	0.17	SIK3
chr11	116949074	rs10082609	chr11	116945312	116951914	0.22	0.252	0.17	SIK3
chr1	176625427	rs10913233	chr1	176625011	176627180	0.219	0.042	0.303	PAPPA2
chr1	176625729	rs12117554	chr1	176625011	176627180	0.219	0.042	0.303	PAPPA2
chr1	176626182	rs61822987	chr1	176625011	176627180	0.219	0.042	0.303	PAPPA2
chr10	30316072	rs3739998	chr10	30314971	30320024	0.219	0.03	0.31	KIAA1462
chr10	30317949	rs2478835	chr10	30314971	30320024	0.219	0.03	0.31	KIAA1462
chr11	95866700	rs10765792	chr11	95860078	95872937	0.219	0.294	0.142	MIR1260B
chr16	67889793	rs111315946	chr16	67888642	67893439	0.219	0.026	0.313	CENPT
chr4	119681362	rs72669457	chr4	119681297	119686218	0.217	0.109	0.257	SEC24D
chr4	119681875	rs13134170	chr4	119681297	119686218	0.217	0.109	0.257	SEC24D
chr4	119682974	rs11735991	chr4	119681297	119686218	0.217	0.109	0.257	SEC24D
chr4	119683492	rs6854328	chr4	119681297	119686218	0.217	0.109	0.257	SEC24D
chr4	119684408	rs62328113	chr4	119681297	119686218	0.217	0.109	0.257	SEC24D
chr3	38601556	rs6799868	chr3	38600780	38605816	0.215	0.07	0.278	EXOG
chr15	48847615	rs17363371	chr15	48847594	48855225	0.213	0.063	0.28	FBN1
chr15	48850485	rs17748607	chr15	48847594	48855225	0.213	0.063	0.28	FBN1
chr15	48852492	rs11858890	chr15	48847594	48855225	0.213	0.063	0.28	FBN1
chr3	138108352	rs9848655	chr3	138107446	138110029	0.213	0.057	0.283	MRAS
chr3	53291982	rs7648309	chr3	53291905	53296422	0.212	0.043	0.291	TKT
chr3	53292090	rs4687573	chr3	53291905	53296422	0.212	0.043	0.291	TKT
chr3	53293373	rs11130367	chr3	53291905	53296422	0.212	0.043	0.291	TKT
chr3	53293986	rs12490667	chr3	53291905	53296422	0.212	0.043	0.291	TKT
chr3	53294445	rs34774173	chr3	53291905	53296422	0.212	0.043	0.291	TKT
chr2	227073854	rs1515098	chr2	227071943	227074763	0.21	0.24	0.162	LOC646736
chr15	73652174	rs7164883	chr15	73642984	73660105	0.208	0.345	0.092	HCN4
chr15	73653502	rs60512978	chr15	73642984	73660105	0.208	0.345	0.092	HCN4
chr6	149509478	rs11753696	chr6	149504634	149518025	0.207	0.45	0.023	TAB2
chr10	50500459	rs17774576	chr10	50499832	50505325	0.205	0.04	0.282	C10orf71-AS1
chr17	2145090	rs216217	chr17	2144780	2149316	0.205	0.026	0.291	SMG6
chr17	2145329	rs216218	chr17	2144780	2149316	0.205	0.026	0.291	SMG6
chr17	2147291	rs216219	chr17	2144780	2149316	0.205	0.026	0.291	SMG6
chr17	2148821	rs216220	chr17	2144780	2149316	0.205	0.026	0.291	SMG6
chr9	107669073	rs13284054	chr9	107665258	107670707	0.202	0.073	0.257	ABCA1
chr10	114765747	rs4575195	chr10	114762743	114770106	0.201	0.213	0.166	TCF7L2
chr10	114767771	rs4132670	chr10	114762743	114770106	0.201	0.213	0.166	TCF7L2
chr3	38514049	rs2268758	chr3	38513484	38517257	0.2	0.325	0.093	ACVR2B-AS1
chr8	28931379	rs4732901	chr8	28926295	28932455	0.2	0.166	0.194	HMBOX1
chr12	1900735	rs10744552	chr12	1900457	1911953	0.199	0.073	0.252	LRTM2
chr12	1901434	rs13219	chr12	1900457	1911953	0.199	0.073	0.252	LRTM2
chr12	1901485	rs1044825	chr12	1900457	1911953	0.199	0.073	0.252	LRTM2
chr12	1902164	rs2286379	chr12	1900457	1911953	0.199	0.073	0.252	LRTM2
chr12	1902766	rs2058111	chr12	1900457	1911953	0.199	0.073	0.252	LRTM2
chr12	1903390	rs10128890	chr12	1900457	1911953	0.199	0.073	0.252	LRTM2
chr12	1903496	rs10773997	chr12	1900457	1911953	0.199	0.073	0.252	LRTM2
chr12	1903503	rs10773998	chr12	1900457	1911953	0.199	0.073	0.252	LRTM2
chr12	1903507	rs10773999	chr12	1900457	1911953	0.199	0.073	0.252	LRTM2
chr3	37987592	rs6550512	chr3	37981827	37989087	0.196	0.081	0.243	MIR26A1
chr6	36790666	rs9366917	chr6	36788524	36796718	0.196	0.084	0.24	CPNE5
chr6	36792057	rs236373	chr6	36788524	36796718	0.196	0.084	0.24	CPNE5
chr4	169734457	rs10033898	chr4	169730791	169735219	0.195	0.074	0.246	PALLD
chr1	211700658	rs1614866	chr1	211697125	211702498	0.194	0.307	0.096	RD3
chr1	211700979	rs78064345	chr1	211697125	211702498	0.194	0.307	0.096	RD3
chr2	160418010	rs116236728	chr2	160409536	160423101	0.193	0.265	0.12	LOC643072
chr1	84247430	rs6576943	chr1	84244733	84248384	0.192	0.377	0.048	LOC101927560
chr16	27374400	rs1801275	chr16	27373485	27380858	0.192	0.066	0.246	IL21R
chr16	67955554	rs73594581	chr16	67955227	67963772	0.192	0.032	0.268	CTRL
chr2	69054428	rs17545593	chr2	69054370	69057675	0.192	0.045	0.26	BMP10
chr20	44554015	rs6065906	chr20	44552873	44554933	0.191	0.248	0.128	PCIF1
chr5	10699771	rs3756405	chr5	10699459	10706027	0.191	0.046	0.257	DAP
chr5	10701514	rs3756407	chr5	10699459	10706027	0.191	0.046	0.257	DAP
chr5	10701615	rs3756408	chr5	10699459	10706027	0.191	0.046	0.257	DAP
chr9	100782695	rs874610	chr9	100782660	100785626	0.191	0.056	0.251	NANS
chr11	95940396	rs10765798	chr11	95939805	95944380	0.19	0.227	0.141	MIR1260B
chr7	116186241	rs3807989	chr7	116184436	116190523	0.19	0.053	0.252	CAV1
chr7	116198621	rs1997571	chr7	116193523	116201868	0.19	0.027	0.268	CAV1
chr7	116198828	rs1997572	chr7	116193523	116201868	0.19	0.027	0.268	CAV1
chr1	234726012	rs744487	chr1	234724470	234727520	0.187	0.071	0.235	IRF2BP2
chr1	234726356	rs11581667	chr1	234724470	234727520	0.187	0.071	0.235	IRF2BP2
chr1	234726532	rs11581688	chr1	234724470	234727520	0.187	0.071	0.235	IRF2BP2
chr13	32637115	rs78405651	chr13	32636805	32639206	0.187	0.038	0.256	FRY-AS1
chr13	32638949	rs78630112	chr13	32636805	32639206	0.187	0.038	0.256	FRY-AS1
chr9	22103183	rs1537372	chr9	22102307	22104718	0.187	0.267	0.111	CDKN2B
chr9	22103341	rs1537373	chr9	22102307	22104718	0.187	0.267	0.111	CDKN2B
chr9	22103813	rs1333042	chr9	22102307	22104718	0.187	0.267	0.111	CDKN2B
chr3	138114291	rs13096934	chr3	138112468	138116716	0.186	0.072	0.234	ESYT3
chr2	232263973	rs10445830	chr2	232263386	232265615	0.185	0.077	0.229	B3GNT7
chr2	232264914	rs13025087	chr2	232263386	232265615	0.185	0.077	0.229	B3GNT7
chr6	160718644	rs3127582	chr6	160718088	160727644	0.185	0.121	0.201	SLC22A2
chr6	160718756	rs3106165	chr6	160718088	160727644	0.185	0.121	0.201	SLC22A2
chr6	160719592	rs79390162	chr6	160718088	160727644	0.185	0.121	0.201	SLC22A2
chr6	160719741	rs932925	chr6	160718088	160727644	0.185	0.121	0.201	SLC22A2
chr6	160720747	rs56195640	chr6	160718088	160727644	0.185	0.121	0.201	SLC22A2
chr6	160723005	rs3103350	chr6	160718088	160727644	0.185	0.121	0.201	SLC22A2
chr6	160725769	rs3120149	chr6	160718088	160727644	0.185	0.121	0.201	SLC22A2
chr6	160726344	rs3120147	chr6	160718088	160727644	0.185	0.121	0.201	SLC22A2
chr6	160726367	rs3127585	chr6	160718088	160727644	0.185	0.121	0.201	SLC22A2
chr6	160726432	rs3127584	chr6	160718088	160727644	0.185	0.121	0.201	SLC22A2
chr6	160727057	rs3106175	chr6	160718088	160727644	0.185	0.121	0.201	SLC22A2
chr6	160727131	rs3127583	chr6	160718088	160727644	0.185	0.121	0.201	SLC22A2
chr6	160727465	rs3120146	chr6	160718088	160727644	0.185	0.121	0.201	SLC22A2
chr6	160727542	rs3106174	chr6	160718088	160727644	0.185	0.121	0.201	SLC22A2
chr12	111074703	rs1106724	chr12	111074561	111080270	0.184	0	0.277	TCTN1
chr2	37750443	rs10184286	chr2	37750287	37752969	0.184	0.061	0.238	CDC42EP3
chr2	37750980	rs4352210	chr2	37750287	37752969	0.184	0.061	0.238	CDC42EP3
chr2	37751784	rs13407307	chr2	37750287	37752969	0.184	0.061	0.238	CDC42EP3
chr2	37752249	rs62135619	chr2	37750287	37752969	0.184	0.061	0.238	CDC42EP3
chr2	37752388	rs62135620	chr2	37750287	37752969	0.184	0.061	0.238	CDC42EP3
chr2	37752784	rs12472489	chr2	37750287	37752969	0.184	0.061	0.238	CDC42EP3
chr20	33722863	rs2295888	chr20	33721716	33725634	0.183	0.031	0.256	EDEM2
chr20	33724221	rs75648520	chr20	33721716	33725634	0.183	0.031	0.256	EDEM2
chr20	33724758	rs73903017	chr20	33721716	33725634	0.183	0.031	0.256	EDEM2
chr1	94533014	rs1931575	chr1	94531867	94536886	0.182	0.085	0.219	ABCA4
chr11	121939262	rs11218518	chr11	121937962	121943281	0.182	0.278	0.096	MIR125B1
chr11	121939553	rs11218519	chr11	121937962	121943281	0.182	0.278	0.096	MIR125B1
chr11	121941112	rs80332246	chr11	121937962	121943281	0.182	0.278	0.096	MIR125B1
chr11	121942503	rs61395312	chr11	121937962	121943281	0.182	0.278	0.096	MIR125B1
chr6	36628953	rs9462210	chr6	36628447	36631966	0.182	0.308	0.077	PANDAR
chr22	39687054	rs470076	chr22	39685012	39687492	0.181	0.052	0.239	SNORD83B
chr22	39687484	rs54211	chr22	39685012	39687492	0.181	0.052	0.239	SNORD83B
chr6	118813320	rs4307206	chr6	118812447	118834139	0.181	0.04	0.246	BRD7P3
chr6	118823975	rs11967375	chr6	118812447	118834139	0.181	0.04	0.246	BRD7P3
chr2	159938627	rs115652109	chr2	159936405	159940136	0.18	0.092	0.211	MIR6888
chr3	138095525	rs2347252	chr3	138095495	138097946	0.18	0.067	0.227	MRAS
chr3	138096097	rs12695685	chr3	138095495	138097946	0.18	0.067	0.227	MRAS
chr14	64654431	rs1255984	chr14	64652005	64654942	0.179	0.28	0.09	SYNE2
chr10	65301725	rs7897379	chr10	65297845	65307144	0.177	0.255	0.104	REEP3
chr10	104811203	rs12219027	chr10	104810711	104815399	0.177	0.075	0.218	CNNM2
chr16	15127534	rs72789541	chr16	15126600	15130468	0.177	0.085	0.211	NTAN1
chr16	15127535	rs72789542	chr16	15126600	15130468	0.177	0.085	0.211	NTAN1
chr16	15128416	rs35811052	chr16	15126600	15130468	0.177	0.085	0.211	NTAN1
chr16	15129459	rs4985155	chr16	15126600	15130468	0.177	0.085	0.211	NTAN1
chr16	15129970	rs7200543	chr16	15126600	15130468	0.177	0.085	0.211	NTAN1
chr16	15130351	rs1741	chr16	15126600	15130468	0.177	0.085	0.211	NTAN1
chr1	16080171	rs12725198	chr1	16079509	16081653	0.176	0.224	0.121	FBLIM1
chr1	16080501	rs12725694	chr1	16079509	16081653	0.176	0.224	0.121	FBLIM1
chr1	16080618	rs12725833	chr1	16079509	16081653	0.176	0.224	0.121	FBLIM1
chr12	112083162	rs11065991	chr12	112079923	112087584	0.176	0.217	0.125	BRAP
chr2	96869291	rs59664047	chr2	96867006	96872645	0.176	0.035	0.242	STARD7-AS1
chr3	38631431	rs73070977	chr3	38626678	38631648	0.176	0.11	0.195	SCN5A
chr5	88088439	rs770189	chr5	88087627	88097931	0.176	0.12	0.188	MEF2C
chr5	88092379	rs2431388	chr5	88087627	88097931	0.176	0.12	0.188	MEF2C
chr5	88095785	rs244755	chr5	88087627	88097931	0.176	0.12	0.188	MEF2C
chr7	50797685	rs10275663	chr7	50796315	50798070	0.175	0.171	0.154	GRB10
chr16	67985706	rs2292318	chr16	67981516	67986668	0.175	0.143	0.171	LCAT
chr4	1198957	rs12508446	chr4	1193478	1199222	0.175	0.192	0.14	SPON2
chr20	33754405	rs8119351	chr20	33753124	33755686	0.174	0.246	0.104	PROCR
chr11	61618608	rs174592	chr11	61617845	61620087	0.173	0.036	0.238	FADS2
chr11	61619829	rs174594	chr11	61617845	61620087	0.173	0.036	0.238	FADS2
chr11	113305203	rs7350522	chr11	113304984	113309682	0.173	0.16	0.158	MIR4301
chr3	171760427	rs1499813	chr3	171759945	171763202	0.173	0.147	0.166	FNDC3B
chr15	71572954	rs76917273	chr15	71569624	71573996	0.172	0.045	0.23	THSD4-AS1
chr9	97567327	rs356131	chr9	97566152	97570743	0.172	0.098	0.196	MIR2278
chr11	121968818	rs58204790	chr11	121965439	121969052	0.171	0.131	0.172	MIR125B1
chr13	32725684	rs117826006	chr13	32723534	32725950	0.171	0.069	0.212	FRY-AS1
chr15	67454235	rs35738694	chr15	67453710	67456856	0.171	0.254	0.095	SMAD3
chr16	67833171	rs9928531	chr16	67831216	67835814	0.171	0.12	0.179	RANBP10
chr6	122167499	rs9401457	chr6	122164985	122172727	0.171	0.024	0.242	GJA1
chr6	122168138	rs1320761	chr6	122164985	122172727	0.171	0.024	0.242	GJA1
chr6	122171052	rs1919875	chr6	122164985	122172727	0.171	0.024	0.242	GJA1
chr6	122171460	rs1320759	chr6	122164985	122172727	0.171	0.024	0.242	GJA1
chr15	79151999	rs12903542	chr15	79147032	79156361	0.169	0.073	0.207	MORF4L1
chr15	79152422	rs5029904	chr15	79147032	79156361	0.169	0.073	0.207	MORF4L1
chr1	63156043	rs1168114	chr1	63155652	63157269	0.168	0.025	0.237	DOCK7
chr1	63156098	rs1168113	chr1	63155652	63157269	0.168	0.025	0.237	DOCK7
chr6	41623033	rs2143678	chr6	41620662	41625955	0.167	0.332	0.039	MDFI
chr2	192889288	rs13394837	chr2	192888442	192891795	0.166	0	0.249	TMEFF2
chr6	35049078	rs12154189	chr6	35048427	35061255	0.166	0.05	0.218	TCP11
chr6	35054672	rs4276486	chr6	35048427	35061255	0.166	0.05	0.218	TCP11
chr8	126480700	rs2980882	chr8	126480495	126483228	0.166	0.141	0.159	TRIB1
chr8	126481747	rs2980875	chr8	126480495	126483228	0.166	0.141	0.159	TRIB1
chr8	126482621	rs2954022	chr8	126480495	126483228	0.166	0.141	0.159	TRIB1
chr1	85837793	rs233050	chr1	85837763	85839955	0.164	0.227	0.101	DDAH1
chr1	85839507	rs233053	chr1	85837763	85839955	0.164	0.227	0.101	DDAH1
chr10	90924258	rs7477966	chr10	90923950	90929866	0.163	0.238	0.093	CH25H
chr10	90924415	rs10887920	chr10	90923950	90929866	0.163	0.238	0.093	CH25H
chr10	90925667	rs10887921	chr10	90923950	90929866	0.163	0.238	0.093	CH25H
chr10	90927063	rs10788635	chr10	90923950	90929866	0.163	0.238	0.093	CH25H
chr10	90927163	rs11203009	chr10	90923950	90929866	0.163	0.238	0.093	CH25H
chr10	90929547	rs2211599	chr10	90923950	90929866	0.163	0.238	0.093	CH25H
chr1	211708997	rs77391991	chr1	211706161	211716807	0.162	0.038	0.219	SLC30A1
chr1	211709913	rs7526891	chr1	211706161	211716807	0.162	0.038	0.219	SLC30A1
chr1	211710687	rs17017716	chr1	211706161	211716807	0.162	0.038	0.219	SLC30A1
chr1	211711130	rs78841987	chr1	211706161	211716807	0.162	0.038	0.219	SLC30A1
chr19	45414399	rs72654473	chr19	45412125	45415099	0.162	0.353	0.018	APOE
chr19	45414451	rs439401	chr19	45412125	45415099	0.162	0.353	0.018	APOE
chr15	79099145	rs12592721	chr15	79096210	79101328	0.161	0.041	0.215	ADAMTS7
chr1	162082749	rs3922867	chr1	162082645	162085264	0.16	0.224	0.098	MIR4654
chr1	162083341	rs12407513	chr1	162082645	162085264	0.16	0.224	0.098	MIR4654
chr1	162083509	rs10918688	chr1	162082645	162085264	0.16	0.224	0.098	MIR4654
chr1	162084658	rs1572499	chr1	162082645	162085264	0.16	0.224	0.098	MIR4654
chr1	162084886	rs1572498	chr1	162082645	162085264	0.16	0.224	0.098	MIR4654
chr1	162085147	rs1415260	chr1	162082645	162085264	0.16	0.224	0.098	MIR4654
chr1	162085182	rs4657145	chr1	162082645	162085264	0.16	0.224	0.098	MIR4654
chr20	40025253	rs56234300	chr20	40020177	40025512	0.156	0.114	0.162	EMILIN3
chr3	138117564	rs13083299	chr3	138116772	138122907	0.156	0.053	0.201	ESYT3
chr3	138117985	rs9872754	chr3	138116772	138122907	0.156	0.053	0.201	ESYT3
chr3	138119952	rs2306374	chr3	138116772	138122907	0.156	0.053	0.201	ESYT3
chr3	138121198	rs2279241	chr3	138116772	138122907	0.156	0.053	0.201	ESYT3
chr3	138121509	rs9851766	chr3	138116772	138122907	0.156	0.053	0.201	ESYT3
chr3	138121920	rs3732837	chr3	138116772	138122907	0.156	0.053	0.201	ESYT3
chr3	138122122	rs9818870	chr3	138116772	138122907	0.156	0.053	0.201	ESYT3
chr3	138122477	rs2291127	chr3	138116772	138122907	0.156	0.053	0.201	ESYT3
chr5	137217270	rs11957898	chr5	137211462	137219412	0.156	0	0.235	PKD2L2
chr15	48703823	rs8023401	chr15	48703228	48707413	0.155	0	0.233	DUT
chr6	126079968	rs9321054	chr6	126079642	126082742	0.155	0.026	0.216	HEY2
chr8	22262098	rs896375	chr8	22261811	22266423	0.155	0.033	0.212	PPP3CC
chr8	22262321	rs896378	chr8	22261811	22266423	0.155	0.033	0.212	PPP3CC
chr8	22262418	rs2293144	chr8	22261811	22266423	0.155	0.033	0.212	PPP3CC
chr8	22263115	rs12544427	chr8	22261811	22266423	0.155	0.033	0.212	PPP3CC
chr8	22264079	rs34542820	chr8	22261811	22266423	0.155	0.033	0.212	PPP3CC
chr8	22264151	rs7837521	chr8	22261811	22266423	0.155	0.033	0.212	PPP3CC
chr8	22264309	rs7837811	chr8	22261811	22266423	0.155	0.033	0.212	PPP3CC
chr8	22264316	rs7823669	chr8	22261811	22266423	0.155	0.033	0.212	PPP3CC
chr8	22264334	rs7828089	chr8	22261811	22266423	0.155	0.033	0.212	PPP3CC
chr8	22264417	rs7837964	chr8	22261811	22266423	0.155	0.033	0.212	PPP3CC
chr8	22264426	rs7823832	chr8	22261811	22266423	0.155	0.033	0.212	PPP3CC
chr8	22264561	rs7838127	chr8	22261811	22266423	0.155	0.033	0.212	PPP3CC
chr8	22264585	rs7828414	chr8	22261811	22266423	0.155	0.033	0.212	PPP3CC
chr1	234811012	rs547104	chr1	234809937	234812777	0.152	0.048	0.199	LOC101927787
chr16	73053022	rs2359171	chr16	73052521	73057029	0.152	0.034	0.206	ZFHX3
chr13	27848507	rs80130407	chr13	27847222	27850658	0.151	0.023	0.213	RASL11A
chr13	27850378	rs74833627	chr13	27847222	27850658	0.151	0.023	0.213	RASL11A
chr20	40071830	rs74690173	chr20	40065291	40081282	0.151	0.065	0.184	EMILIN3
chr20	40072148	rs78568857	chr20	40065291	40081282	0.151	0.065	0.184	EMILIN3
chr7	132325309	rs4731889	chr7	132324934	132327545	0.151	0.23	0.081	PLXNA4
chr7	132325596	rs6948781	chr7	132324934	132327545	0.151	0.23	0.081	PLXNA4
chr16	69478168	rs9929461	chr16	69476908	69478805	0.15	0.023	0.21	CYB5B
chr6	13317408	rs2496130	chr6	13312489	13317702	0.15	0.262	0.058	TBC1D7
chr6	13317458	rs2496131	chr6	13312489	13317702	0.15	0.262	0.058	TBC1D7
chr2	203673072	rs80087860	chr2	203670644	203673796	0.149	0.03	0.204	ICA1L
chr2	203673073	rs74675536	chr2	203670644	203673796	0.149	0.03	0.204	ICA1L
chr2	203673563	rs72932755	chr2	203670644	203673796	0.149	0.03	0.204	ICA1L
chr1	25818398	rs34791230	chr1	25818155	25826033	0.148	0.11	0.152	LDLRAP1
chr1	25821671	rs35243054	chr1	25818155	25826033	0.148	0.11	0.152	LDLRAP1
chr1	25821688	rs34720549	chr1	25818155	25826033	0.148	0.11	0.152	LDLRAP1
chr1	25821837	rs68020227	chr1	25818155	25826033	0.148	0.11	0.152	LDLRAP1
chr1	25825781	rs61775206	chr1	25818155	25826033	0.148	0.11	0.152	LDLRAP1
chr1	25825950	rs67125653	chr1	25818155	25826033	0.148	0.11	0.152	LDLRAP1
chr1	25825956	rs72660967	chr1	25818155	25826033	0.148	0.11	0.152	LDLRAP1
chr16	72929154	rs78518383	chr16	72924704	72931533	0.148	0.041	0.196	ZFHX3
chr16	72930589	rs11648624	chr16	72924704	72931533	0.148	0.041	0.196	ZFHX3
chr16	72930940	rs16971380	chr16	72924704	72931533	0.148	0.041	0.196	ZFHX3
chr16	72931085	rs16971384	chr16	72924704	72931533	0.148	0.041	0.196	ZFHX3
chr16	73033833	rs6416747	chr16	73032987	73035618	0.148	0.091	0.165	ZFHX3
chr16	73034505	rs11643592	chr16	73032987	73035618	0.148	0.091	0.165	ZFHX3
chr3	66454191	rs34080181	chr3	66450018	66455137	0.147	0.067	0.178	LRIG1
chr4	86647657	rs343856	chr4	86646202	86650057	0.147	0	0.221	MIR4451
chr4	86648008	rs13127274	chr4	86646202	86650057	0.147	0	0.221	MIR4451
chr4	86648098	rs13102580	chr4	86646202	86650057	0.147	0	0.221	MIR4451
chr4	86650019	rs1482094	chr4	86646202	86650057	0.147	0	0.221	MIR4451
chr10	3516105	rs2165468	chr10	3513328	3516137	0.146	0.037	0.195	LOC105376360
chr14	90767175	rs59444150	chr14	90767071	90770826	0.146	0.042	0.193	NRDE2
chr14	90767759	rs3742668	chr14	90767071	90770826	0.146	0.042	0.193	NRDE2
chr14	90767856	rs3742667	chr14	90767071	90770826	0.146	0.042	0.193	NRDE2
chr14	90769539	rs2149647	chr14	90767071	90770826	0.146	0.042	0.193	NRDE2
chr5	179191896	rs113829727	chr5	179186348	179194149	0.145	0.059	0.18	MAML1
chr5	179193598	rs3797776	chr5	179186348	179194149	0.145	0.059	0.18	MAML1
chr14	100113288	rs7146731	chr14	100112979	100116877	0.144	0.035	0.194	HHIPL1
chr14	100115527	rs10139462	chr14	100112979	100116877	0.144	0.035	0.194	HHIPL1
chr14	100115608	rs4905878	chr14	100112979	100116877	0.144	0.035	0.194	HHIPL1
chr14	100116252	rs28391527	chr14	100112979	100116877	0.144	0.035	0.194	HHIPL1
chr14	100116586	rs4990377	chr14	100112979	100116877	0.144	0.035	0.194	HHIPL1
chr14	100116842	rs2400762	chr14	100112979	100116877	0.144	0.035	0.194	HHIPL1
chr15	79143759	rs11632020	chr15	79142658	79143994	0.144	0.238	0.064	MORF4L1
chr17	41950810	rs53907	chr17	41949343	41956327	0.143	0.077	0.166	MPP2
chr17	41951228	rs231527	chr17	41949343	41956327	0.143	0.077	0.166	MPP2
chr17	41951277	rs231526	chr17	41949343	41956327	0.143	0.077	0.166	MPP2
chr17	41951283	rs231525	chr17	41949343	41956327	0.143	0.077	0.166	MPP2
chr17	41953212	rs231524	chr17	41949343	41956327	0.143	0.077	0.166	MPP2
chr17	41954602	rs231522	chr17	41949343	41956327	0.143	0.077	0.166	MPP2
chr17	41955158	rs231521	chr17	41949343	41956327	0.143	0.077	0.166	MPP2
chr17	41956002	rs124722	chr17	41949343	41956327	0.143	0.077	0.166	MPP2
chr11	61609750	rs174583	chr11	61608648	61610806	0.142	0.049	0.183	FADS2
chr11	61610750	rs174584	chr11	61608648	61610806	0.142	0.049	0.183	FADS2
chr2	203882593	rs1947983	chr2	203881147	203889837	0.142	0	0.213	NBEAL1
chr2	203883193	rs72932588	chr2	203881147	203889837	0.142	0	0.213	NBEAL1
chr2	203884308	rs72932590	chr2	203881147	203889837	0.142	0	0.213	NBEAL1
chr1	118939846	rs12725053	chr1	118938802	118940763	0.141	0.18	0.096	SPAG17
chr20	23616469	rs35610040	chr20	23614453	23617082	0.14	0	0.211	CST3
chr20	23616781	rs3787498	chr20	23614453	23617082	0.14	0	0.211	CST3
chr20	23616807	rs3787499	chr20	23614453	23617082	0.14	0	0.211	CST3
chr20	23617007	rs3827142	chr20	23614453	23617082	0.14	0	0.211	CST3
chr8	21525358	rs12678835	chr8	21523550	21525866	0.14	0.125	0.13	GFRA2
chr11	61621194	rs174598	chr11	61620749	61625523	0.139	0.064	0.168	MIR6746
chr11	61621556	rs174599	chr11	61620749	61625523	0.139	0.064	0.168	MIR6746
chr11	61622227	rs174600	chr11	61620749	61625523	0.139	0.064	0.168	MIR6746
chr11	61623140	rs174601	chr11	61620749	61625523	0.139	0.064	0.168	MIR6746
chr9	27541041	rs7469146	chr9	27538745	27541714	0.139	0	0.209	MOB3B
chr9	100760113	rs7855432	chr9	100758743	100760601	0.139	0.187	0.089	ANP32B
chr7	22123422	rs3757468	chr7	22121988	22124238	0.137	0.049	0.175	CDCA7L
chr11	11831098	rs12795665	chr11	11830162	11832865	0.136	0.168	0.097	MIR8070
chr5	131707380	rs2631361	chr5	131707164	131710175	0.136	0.087	0.148	LOC553103
chr5	131709739	rs611084	chr5	131707164	131710175	0.136	0.087	0.148	LOC553103
chr4	148031577	rs4488923	chr4	148030954	148041605	0.135	0.041	0.176	TTC29
chr4	148032488	rs1395820	chr4	148030954	148041605	0.135	0.041	0.176	TTC29
chr4	148033351	rs2357595	chr4	148030954	148041605	0.135	0.041	0.176	TTC29
chr4	148036416	rs7684913	chr4	148030954	148041605	0.135	0.041	0.176	TTC29
chr4	148039045	rs4835377	chr4	148030954	148041605	0.135	0.041	0.176	TTC29
chr4	148040980	rs4835378	chr4	148030954	148041605	0.135	0.041	0.176	TTC29
chr9	90146236	rs4878094	chr9	90143478	90158208	0.134	0.064	0.161	DAPK1
chr1	95445468	rs2797623	chr1	95444360	95447093	0.133	0.028	0.183	LOC729970
chr10	65314711	rs2163188	chr10	65313538	65325360	0.133	0.077	0.15	REEP3
chr10	65314971	rs2393984	chr10	65313538	65325360	0.133	0.077	0.15	REEP3
chr10	65315231	rs6479905	chr10	65313538	65325360	0.133	0.077	0.15	REEP3
chr10	65315433	rs10740134	chr10	65313538	65325360	0.133	0.077	0.15	REEP3
chr10	65315800	rs7919685	chr10	65313538	65325360	0.133	0.077	0.15	REEP3
chr10	65318766	rs10761785	chr10	65313538	65325360	0.133	0.077	0.15	REEP3
chr10	65319678	rs7898861	chr10	65313538	65325360	0.133	0.077	0.15	REEP3
chr10	65320006	rs2393986	chr10	65313538	65325360	0.133	0.077	0.15	REEP3
chr10	65321147	rs12245149	chr10	65313538	65325360	0.133	0.077	0.15	REEP3
chr10	65321464	rs12245367	chr10	65313538	65325360	0.133	0.077	0.15	REEP3
chr10	65323265	rs7899657	chr10	65313538	65325360	0.133	0.077	0.15	REEP3
chr10	65323997	rs4746203	chr10	65313538	65325360	0.133	0.077	0.15	REEP3
chr10	65325126	rs10822181	chr10	65313538	65325360	0.133	0.077	0.15	REEP3
chr3	17106027	rs4334629	chr3	17104030	17108055	0.133	0.167	0.093	MIR3714
chr9	112521535	rs2025878	chr9	112521512	112523506	0.133	0.199	0.072	PALM2-AKAP2
chr9	112521563	rs4246875	chr9	112521512	112523506	0.133	0.199	0.072	PALM2-AKAP2
chr1	57008778	rs2404715	chr1	57004715	57009127	0.132	0.087	0.143	PPAP2B
chr2	96850885	rs4826	chr2	96849711	96854242	0.132	0.028	0.181	STARD7-AS1
chr2	240208154	rs2048765	chr2	240208040	240209574	0.132	0.024	0.183	MIR4269
chr4	1290481	rs13109112	chr4	1287042	1291237	0.132	0	0.198	MAEA
chr4	1291113	rs13108904	chr4	1287042	1291237	0.132	0	0.198	MAEA
chr1	25807095	rs35589882	chr1	25806999	25809441	0.13	0	0.196	TMEM57
chr1	25808948	rs61775190	chr1	25806999	25809441	0.13	0	0.196	TMEM57
chr1	25809057	rs61775191	chr1	25806999	25809441	0.13	0	0.196	TMEM57
chr2	21263900	rs1367117	chr2	21257966	21265334	0.13	0	0.196	APOB
chr8	21540427	rs7822445	chr8	21540160	21545194	0.13	0.021	0.182	GFRA2
chr8	21540721	rs10090674	chr8	21540160	21545194	0.13	0.021	0.182	GFRA2
chr8	21540875	rs28595558	chr8	21540160	21545194	0.13	0.021	0.182	GFRA2
chr8	21541084	rs4443656	chr8	21540160	21545194	0.13	0.021	0.182	GFRA2
chr8	21541535	rs11986623	chr8	21540160	21545194	0.13	0.021	0.182	GFRA2
chr8	21544031	rs7011317	chr8	21540160	21545194	0.13	0.021	0.182	GFRA2
chr8	21544477	rs11996958	chr8	21540160	21545194	0.13	0.021	0.182	GFRA2
chr8	21544846	rs13264747	chr8	21540160	21545194	0.13	0.021	0.182	GFRA2
chr8	21545009	rs11204189	chr8	21540160	21545194	0.13	0.021	0.182	GFRA2
chr8	21545171	rs7829813	chr8	21540160	21545194	0.13	0.021	0.182	GFRA2
chr10	13754253	rs7917372	chr10	13753975	13755857	0.129	0.097	0.131	PRPF18
chr10	13755544	rs1541010	chr10	13753975	13755857	0.129	0.097	0.131	PRPF18
chr10	104864614	rs11191557	chr10	104860873	104864695	0.129	0.146	0.101	NT5C2
chr10	104864678	rs11191558	chr10	104860873	104864695	0.129	0.146	0.101	NT5C2
chr20	33796192	rs17092456	chr20	33795353	33796792	0.128	0	0.192	MMP24
chr8	49824013	rs16939055	chr8	49823542	49825467	0.128	0.123	0.113	SNAI2
chr19	11086746	rs17001070	chr19	11085975	11087618	0.127	0.026	0.175	SMARCA4
chr2	221867061	rs6436232	chr2	221865921	221869831	0.126	0.227	0.045	EPHA4
chr2	86619890	rs59714766	chr2	86619469	86622060	0.125	0	0.187	KDM3A
chr2	86619973	rs58449699	chr2	86619469	86622060	0.125	0	0.187	KDM3A
chr2	86621870	rs6547681	chr2	86619469	86622060	0.125	0	0.187	KDM3A
chr13	27871603	rs76695000	chr13	27870435	27872559	0.124	0.234	0.038	RASL11A
chr13	27872309	rs10507379	chr13	27870435	27872559	0.124	0.234	0.038	RASL11A
chr10	3507739	rs4881177	chr10	3506918	3508319	0.123	0.029	0.167	LOC105376360
chr3	38541452	rs9877282	chr3	38541016	38543755	0.123	0.034	0.163	EXOG
chr11	35358957	rs7926298	chr11	35357982	35360020	0.122	0.127	0.103	SLC1A2
chr6	12903435	rs4714955	chr6	12902756	12904913	0.122	0.097	0.121	PHACTR1
chr6	12903957	rs9349379	chr6	12902756	12904913	0.122	0.097	0.121	PHACTR1
chr10	96035980	rs11187837	chr10	96033316	96036264	0.12	0.029	0.162	PLCE1-AS1
chr2	232256864	rs2595507	chr2	232255186	232258753	0.119	0.216	0.04	B3GNT7
chr1	16074494	rs45615332	chr1	16072647	16074891	0.118	0.025	0.161	TMEM82
chr7	150654820	rs4725385	chr7	150654494	150656464	0.118	0.099	0.115	KCNH2
chr1	8276909	rs478128	chr1	8276578	8278192	0.117	0.026	0.159	LOC102724539
chr10	65230164	rs10761771	chr10	65230031	65231264	0.116	0.194	0.05	JMJD1C
chr16	73045615	rs9925403	chr16	73043097	73046875	0.116	0.148	0.08	ZFHX3
chr16	73045849	rs7199827	chr16	73043097	73046875	0.116	0.148	0.08	ZFHX3
chr1	85884091	rs7547571	chr1	85882289	85885705	0.115	0.168	0.065	DDAH1
chr15	75069282	rs936226	chr15	75065774	75070887	0.115	0.137	0.085	CSK
chr5	137194762	rs7722600	chr5	137191838	137195095	0.115	0.037	0.149	MYOT
chr6	122145892	rs9372667	chr6	122144468	122149220	0.115	0	0.173	GJA1
chr6	122146034	rs9398652	chr6	122144468	122149220	0.115	0	0.173	GJA1
chr6	122149208	rs1358683	chr6	122144468	122149220	0.115	0	0.173	GJA1
chr1	154395839	rs6684439	chr1	154394662	154397514	0.113	0.028	0.151	IL6R
chr1	208017129	rs12565089	chr1	208015001	208019485	0.113	0.021	0.157	LOC148696
chr1	208018961	rs55797717	chr1	208015001	208019485	0.113	0.021	0.157	LOC148696
chr17	2138828	rs11078883	chr17	2137857	2138831	0.113	0.036	0.147	SMG6
chr18	60859241	rs899966	chr18	60858737	60860398	0.113	0.036	0.146	BCL2
chr18	60859321	rs899967	chr18	60858737	60860398	0.113	0.036	0.146	BCL2
chr18	60859507	rs744569	chr18	60858737	60860398	0.113	0.036	0.146	BCL2
chr18	60859509	rs731014	chr18	60858737	60860398	0.113	0.036	0.146	BCL2
chr18	60859974	rs9944895	chr18	60858737	60860398	0.113	0.036	0.146	BCL2
chr7	150649531	rs1805120	chr7	150649173	150651494	0.112	0.04	0.143	KCNH2
chr7	150649603	rs740952	chr7	150649173	150651494	0.112	0.04	0.143	KCNH2
chr7	150650792	rs2269000	chr7	150649173	150651494	0.112	0.04	0.143	KCNH2
chr8	101249762	rs1788189	chr8	101249394	101251893	0.112	0.045	0.14	RNF19A
chr8	101250907	rs1660353	chr8	101249394	101251893	0.112	0.045	0.14	RNF19A
chr11	102301890	rs78847320	chr11	102300464	102321597	0.111	0	0.166	TMEM123
chr11	102305200	rs76479943	chr11	102300464	102321597	0.111	0	0.166	TMEM123
chr11	102306641	rs57562739	chr11	102300464	102321597	0.111	0	0.166	TMEM123
chr11	102307399	rs11607908	chr11	102300464	102321597	0.111	0	0.166	TMEM123
chr11	102308053	rs78704392	chr11	102300464	102321597	0.111	0	0.166	TMEM123
chr11	102309494	rs117275062	chr11	102300464	102321597	0.111	0	0.166	TMEM123
chr11	102314742	rs116917439	chr11	102300464	102321597	0.111	0	0.166	TMEM123
chr11	102315169	rs117983416	chr11	102300464	102321597	0.111	0	0.166	TMEM123
chr11	102321203	rs11605133	chr11	102300464	102321597	0.111	0	0.166	TMEM123
chr11	102321434	rs79991976	chr11	102300464	102321597	0.111	0	0.166	TMEM123
chr7	150637863	rs4725982	chr7	150637600	150640977	0.111	0.067	0.124	KCNH2
chr3	53285424	rs35495179	chr3	53283363	53287561	0.109	0.021	0.15	TKT
chr12	131617417	rs7957882	chr12	131611826	131625839	0.108	0.06	0.123	LINC01257
chr12	131620738	rs2280683	chr12	131611826	131625839	0.108	0.06	0.123	LINC01257
chr12	131621244	rs884837	chr12	131611826	131625839	0.108	0.06	0.123	LINC01257
chr12	131621287	rs884838	chr12	131611826	131625839	0.108	0.06	0.123	LINC01257
chr12	131621762	rs885389	chr12	131611826	131625839	0.108	0.06	0.123	LINC01257
chr12	131621789	rs867411	chr12	131611826	131625839	0.108	0.06	0.123	LINC01257
chr12	131621997	rs1880842	chr12	131611826	131625839	0.108	0.06	0.123	LINC01257
chr14	76629517	rs1900122	chr14	76629212	76630965	0.108	0.024	0.147	GPATCH2L
chr14	76630133	rs2591092	chr14	76629212	76630965	0.108	0.024	0.147	GPATCH2L
chr3	171774601	rs17460016	chr3	171772970	171776333	0.108	0.108	0.094	FNDC3B
chr6	12892486	rs6925904	chr6	12891339	12897311	0.108	0.03	0.143	PHACTR1
chr6	12894904	rs9296512	chr6	12891339	12897311	0.108	0.03	0.143	PHACTR1
chr20	23609301	rs6048956	chr20	23608972	23611453	0.107	0.021	0.148	CST3
chr20	23609462	rs34374560	chr20	23608972	23611453	0.107	0.021	0.148	CST3
chr20	23610262	rs13038305	chr20	23608972	23611453	0.107	0.021	0.148	CST3
chr20	23610308	rs6036476	chr20	23608972	23611453	0.107	0.021	0.148	CST3
chr20	23610841	rs6515375	chr20	23608972	23611453	0.107	0.021	0.148	CST3
chr20	23611359	rs6036478	chr20	23608972	23611453	0.107	0.021	0.148	CST3
chr1	154437896	rs2229238	chr1	154436930	154441343	0.106	0.039	0.134	SHE
chr1	154438084	rs7514452	chr1	154436930	154441343	0.106	0.039	0.134	SHE
chr1	154438880	rs4072391	chr1	154436930	154441343	0.106	0.039	0.134	SHE
chr1	154439865	rs4379670	chr1	154436930	154441343	0.106	0.039	0.134	SHE
chr10	104871204	rs12413046	chr10	104869509	104872895	0.106	0	0.16	NT5C2
chr10	104871279	rs10883832	chr10	104869509	104872895	0.106	0	0.16	NT5C2
chr11	11983885	rs1472189	chr11	11980885	11984462	0.105	0.034	0.136	DKK3
chr15	63767377	rs72748999	chr15	63765476	63767868	0.104	0.16	0.054	USP3
chr15	63767855	rs60427954	chr15	63765476	63767868	0.104	0.16	0.054	USP3
chr6	13332060	rs507369	chr6	13330425	13334240	0.104	0.039	0.132	TBC1D7
chr6	13332467	rs499818	chr6	13330425	13334240	0.104	0.039	0.132	TBC1D7
chr8	19823648	rs3208305	chr8	19823616	19833803	0.104	0.021	0.143	LPL
chr8	19823674	rs1803924	chr8	19823616	19833803	0.104	0.021	0.143	LPL
chr8	19824045	rs3735964	chr8	19823616	19833803	0.104	0.021	0.143	LPL
chr8	19824492	rs13702	chr8	19823616	19833803	0.104	0.021	0.143	LPL
chr8	19824563	rs1059611	chr8	19823616	19833803	0.104	0.021	0.143	LPL
chr8	19824667	rs15285	chr8	19823616	19833803	0.104	0.021	0.143	LPL
chr8	19824868	rs3916027	chr8	19823616	19833803	0.104	0.021	0.143	LPL
chr8	19826302	rs77150190	chr8	19823616	19833803	0.104	0.021	0.143	LPL
chr8	19826318	rs77729186	chr8	19823616	19833803	0.104	0.021	0.143	LPL
chr8	19826701	rs79108221	chr8	19823616	19833803	0.104	0.021	0.143	LPL
chr8	19830170	rs1569209	chr8	19823616	19833803	0.104	0.021	0.143	LPL
chr8	19830769	rs1011685	chr8	19823616	19833803	0.104	0.021	0.143	LPL
chr8	19830921	rs10096633	chr8	19823616	19833803	0.104	0.021	0.143	LPL
chr8	19832646	rs17482753	chr8	19823616	19833803	0.104	0.021	0.143	LPL
chr8	19833156	rs80073370	chr8	19823616	19833803	0.104	0.021	0.143	LPL
chr1	175295381	rs10912957	chr1	175291044	175296142	0.103	0	0.154	KIAA0040
chr10	90815194	rs34688120	chr10	90813174	90817414	0.103	0.114	0.081	MIR4679-1
chr10	104957629	rs12414028	chr10	104956642	104958558	0.103	0	0.155	NT5C2
chr13	32622734	rs76899112	chr13	32621841	32625818	0.103	0.031	0.135	FRY-AS1
chr13	32623410	rs9525691	chr13	32621841	32625818	0.103	0.031	0.135	FRY-AS1
chr13	32623926	rs12146929	chr13	32621841	32625818	0.103	0.031	0.135	FRY-AS1
chr20	33608616	rs7274866	chr20	33606363	33609977	0.102	0	0.153	MIR499B
chr3	69459393	rs9846189	chr3	69457205	69462313	0.102	0	0.154	FRMD4B
chr3	69461921	rs7648236	chr3	69457205	69462313	0.102	0	0.154	FRMD4B
chr7	107249844	rs35061190	chr7	107249330	107251113	0.102	0	0.154	BCAP29
chr7	107249855	rs35531458	chr7	107249330	107251113	0.102	0	0.154	BCAP29
chr1	234819044	rs1660559	chr1	234818785	234820457	0.101	0.038	0.127	LOC101927787
chr1	234819747	rs485615	chr1	234818785	234820457	0.101	0.038	0.127	LOC101927787
chr12	7107348	rs16933023	chr12	7105905	7108092	0.1	0.032	0.13	LPCAT3
chr8	19803093	rs3779788	chr8	19798266	19803611	0.1	0.022	0.136	LPL
chr22	38832112	rs2267386	chr22	38831573	38833932	0.099	0.05	0.117	KCNJ4
chr18	60847097	rs12457371	chr18	60844731	60847100	0.098	0.026	0.131	BCL2
chr2	227856552	rs6728239	chr2	227856453	227859591	0.098	0	0.147	RHBDD1
chr2	227857497	rs4234064	chr2	227856453	227859591	0.098	0	0.147	RHBDD1
chr2	227857763	rs59135978	chr2	227856453	227859591	0.098	0	0.147	RHBDD1
chr2	227858609	rs10175929	chr2	227856453	227859591	0.098	0	0.147	RHBDD1
chr2	227859108	rs10210997	chr2	227856453	227859591	0.098	0	0.147	RHBDD1
chr2	227859224	rs12151597	chr2	227856453	227859591	0.098	0	0.147	RHBDD1
chr2	227859326	rs12151848	chr2	227856453	227859591	0.098	0	0.147	RHBDD1
chr1	232671213	rs12094095	chr1	232669954	232679810	0.097	0.128	0.064	SIPA1L2
chr1	232671405	rs12096229	chr1	232669954	232679810	0.097	0.128	0.064	SIPA1L2
chr1	232671890	rs35424499	chr1	232669954	232679810	0.097	0.128	0.064	SIPA1L2
chr1	232672841	rs10910550	chr1	232669954	232679810	0.097	0.128	0.064	SIPA1L2
chr11	11813344	rs7950577	chr11	11812379	11817993	0.097	0.083	0.093	MIR8070
chr11	11813893	rs11022038	chr11	11812379	11817993	0.097	0.083	0.093	MIR8070
chr11	11816293	rs10831674	chr11	11812379	11817993	0.097	0.083	0.093	MIR8070
chr16	67498380	rs16957456	chr16	67497816	67500220	0.097	0.026	0.129	ATP6V0D1
chr21	46582258	rs395761	chr21	46582218	46585338	0.097	0.026	0.129	ADARB1
chr21	46582564	rs397092	chr21	46582218	46585338	0.097	0.026	0.129	ADARB1
chr21	46583406	rs9680376	chr21	46582218	46585338	0.097	0.026	0.129	ADARB1
chr21	46584452	rs414715	chr21	46582218	46585338	0.097	0.026	0.129	ADARB1
chr9	132340046	rs10988429	chr9	132339187	132342717	0.096	0.088	0.088	NTMT1
chr9	132341816	rs72768072	chr9	132339187	132342717	0.096	0.088	0.088	NTMT1
chr1	170589910	rs2022372	chr1	170587881	170591310	0.095	0	0.143	PRRX1
chr13	32596877	rs2038697	chr13	32594267	32597324	0.095	0.049	0.111	FRY
chr3	38560345	rs2051215	chr3	38559734	38562228	0.095	0.029	0.124	EXOG
chr5	131713578	rs274568	chr5	131711275	131714745	0.095	0	0.143	LOC553103
chr5	131714409	rs274567	chr5	131711275	131714745	0.095	0	0.143	LOC553103
chr6	152940992	rs1407491	chr6	152916583	152942595	0.095	0	0.143	SYNE1
chr6	152941476	rs1744383	chr6	152916583	152942595	0.095	0	0.143	SYNE1
chr6	152942064	rs1744382	chr6	152916583	152942595	0.095	0	0.143	SYNE1
chr6	152942517	rs1527367	chr6	152916583	152942595	0.095	0	0.143	SYNE1
chr9	107643786	rs62568179	chr9	107640046	107646701	0.095	0	0.143	ABCA1
chr9	107645674	rs62568181	chr9	107640046	107646701	0.095	0	0.143	ABCA1
chr9	107645922	rs13283515	chr9	107640046	107646701	0.095	0	0.143	ABCA1
chr1	95664497	rs71654419	chr1	95662924	95664777	0.094	0	0.141	LOC101928118
chr16	67807146	rs7206671	chr16	67807091	67808705	0.094	0.039	0.117	RANBP10
chr16	73059159	rs4499262	chr16	73057343	73062909	0.094	0.071	0.095	ZFHX3
chr2	179780448	rs73973186	chr2	179780115	179781679	0.094	0.154	0.043	TTN
chr11	61551927	rs174536	chr11	61551559	61556575	0.093	0.022	0.126	MIR611
chr11	61552680	rs174537	chr11	61551559	61556575	0.093	0.022	0.126	MIR611
chr5	65739098	rs62359473	chr5	65737466	65739712	0.093	0.105	0.072	LOC101928769
chr5	65739439	rs10514995	chr5	65737466	65739712	0.093	0.105	0.072	LOC101928769
chr2	86466739	rs79771503	chr2	86466393	86469260	0.092	0.186	0.02	MRPL35
chr15	75063573	rs1543927	chr15	75061968	75063821	0.091	0.036	0.113	CSK
chr7	7268431	rs10259085	chr7	7267787	7272388	0.091	0.158	0.035	LOC101927354
chr7	7270012	rs7787942	chr7	7267787	7272388	0.091	0.158	0.035	LOC101927354
chr7	7270034	rs7791957	chr7	7267787	7272388	0.091	0.158	0.035	LOC101927354
chr16	67211447	rs9934160	chr16	67210686	67213034	0.09	0.026	0.118	NOL3
chr2	96905568	rs12617019	chr2	96904898	96907295	0.09	0.049	0.104	TMEM127
chr15	79089111	rs3825807	chr15	79088716	79091268	0.089	0	0.134	ADAMTS7
chr15	79089734	rs7177699	chr15	79088716	79091268	0.089	0	0.134	ADAMTS7
chr15	79090606	rs28610385	chr15	79088716	79091268	0.089	0	0.134	ADAMTS7
chr2	134522844	rs74564104	chr2	134522835	134525011	0.088	0.036	0.109	NCKAP5
chr2	134524732	rs79158219	chr2	134522835	134525011	0.088	0.036	0.109	NCKAP5
chr2	188166857	rs1728678	chr2	188165802	188169113	0.088	0	0.132	CALCRL
chr2	188166862	rs1706273	chr2	188165802	188169113	0.088	0	0.132	CALCRL
chr2	188166881	rs4667160	chr2	188165802	188169113	0.088	0	0.132	CALCRL
chr2	188167105	rs840578	chr2	188165802	188169113	0.088	0	0.132	CALCRL
chr2	188167830	rs865763	chr2	188165802	188169113	0.088	0	0.132	CALCRL
chr2	188168059	rs840577	chr2	188165802	188169113	0.088	0	0.132	CALCRL
chr2	188168350	rs840576	chr2	188165802	188169113	0.088	0	0.132	CALCRL
chr4	5376771	rs10035056	chr4	5375632	5396877	0.088	0.051	0.1	LINC01587
chr4	5377138	rs79248206	chr4	5375632	5396877	0.088	0.051	0.1	LINC01587
chr4	5377201	rs114715058	chr4	5375632	5396877	0.088	0.051	0.1	LINC01587
chr4	5377696	rs116452781	chr4	5375632	5396877	0.088	0.051	0.1	LINC01587
chr4	5379151	rs79099616	chr4	5375632	5396877	0.088	0.051	0.1	LINC01587
chr4	5379309	rs114651697	chr4	5375632	5396877	0.088	0.051	0.1	LINC01587
chr4	5381572	rs114656742	chr4	5375632	5396877	0.088	0.051	0.1	LINC01587
chr4	5382497	rs9654055	chr4	5375632	5396877	0.088	0.051	0.1	LINC01587
chr4	5388844	rs28664574	chr4	5375632	5396877	0.088	0.051	0.1	LINC01587
chr4	5388945	rs28580827	chr4	5375632	5396877	0.088	0.051	0.1	LINC01587
chr4	5394660	rs10006077	chr4	5375632	5396877	0.088	0.051	0.1	LINC01587
chr4	5395054	rs115187605	chr4	5375632	5396877	0.088	0.051	0.1	LINC01587
chr4	5395094	rs114082112	chr4	5375632	5396877	0.088	0.051	0.1	LINC01587
chr4	5395672	rs16837109	chr4	5375632	5396877	0.088	0.051	0.1	LINC01587
chr4	5395688	rs115518154	chr4	5375632	5396877	0.088	0.051	0.1	LINC01587
chr4	5395698	rs116801070	chr4	5375632	5396877	0.088	0.051	0.1	LINC01587
chr4	5396013	rs16837110	chr4	5375632	5396877	0.088	0.051	0.1	LINC01587
chr4	5396259	rs16837112	chr4	5375632	5396877	0.088	0.051	0.1	LINC01587
chr4	5396713	rs79987032	chr4	5375632	5396877	0.088	0.051	0.1	LINC01587
chr6	151249847	rs9383854	chr6	151249696	151255860	0.088	0.03	0.113	MTHFD1L
chr6	151250567	rs4869954	chr6	151249696	151255860	0.088	0.03	0.113	MTHFD1L
chr6	151252683	rs1891038	chr6	151249696	151255860	0.088	0.03	0.113	MTHFD1L
chr6	151252962	rs6922248	chr6	151249696	151255860	0.088	0.03	0.113	MTHFD1L
chr6	151252985	rs6922269	chr6	151249696	151255860	0.088	0.03	0.113	MTHFD1L
chr6	151252999	rs6907487	chr6	151249696	151255860	0.088	0.03	0.113	MTHFD1L
chr6	151253382	rs1474787	chr6	151249696	151255860	0.088	0.03	0.113	MTHFD1L
chr6	151253931	rs6908818	chr6	151249696	151255860	0.088	0.03	0.113	MTHFD1L
chr6	151254080	rs11155758	chr6	151249696	151255860	0.088	0.03	0.113	MTHFD1L
chr6	151254091	rs11155759	chr6	151249696	151255860	0.088	0.03	0.113	MTHFD1L
chr6	151254639	rs57712680	chr6	151249696	151255860	0.088	0.03	0.113	MTHFD1L
chr1	154517217	rs6681207	chr1	154517189	154520907	0.087	0	0.131	UBE2Q1-AS1
chr1	154517504	rs3811449	chr1	154517189	154520907	0.087	0	0.131	UBE2Q1-AS1
chr1	154518349	rs61559765	chr1	154517189	154520907	0.087	0	0.131	UBE2Q1-AS1
chr10	65274927	rs10761779	chr10	65274250	65275824	0.087	0	0.13	REEP3
chr17	45013271	rs17608766	chr17	45011906	45014140	0.087	0.154	0.032	GOSR2
chr19	10835612	rs74562182	chr19	10835047	10839630	0.087	0	0.131	MIR638
chr19	10836062	rs59214302	chr19	10835047	10839630	0.087	0	0.131	MIR638
chr19	10836329	rs11669253	chr19	10835047	10839630	0.087	0	0.131	MIR638
chr19	10836545	rs76291634	chr19	10835047	10839630	0.087	0	0.131	MIR638
chr19	10837030	rs8112837	chr19	10835047	10839630	0.087	0	0.131	MIR638
chr19	10838004	rs1560706	chr19	10835047	10839630	0.087	0	0.131	MIR638
chr19	10838486	rs11671653	chr19	10835047	10839630	0.087	0	0.131	MIR638
chr19	10839089	rs111957218	chr19	10835047	10839630	0.087	0	0.131	MIR638
chr19	10839195	rs78162577	chr19	10835047	10839630	0.087	0	0.131	MIR638
chr19	10839447	rs59715646	chr19	10835047	10839630	0.087	0	0.131	MIR638
chr19	10839494	rs60755785	chr19	10835047	10839630	0.087	0	0.131	MIR638
chr2	188340335	rs8176548	chr2	188340049	188351380	0.087	0	0.131	CALCRL
chr2	188340349	rs8176547	chr2	188340049	188351380	0.087	0	0.131	CALCRL
chr2	188340396	rs8176546	chr2	188340049	188351380	0.087	0	0.131	CALCRL
chr2	188341047	rs8176541	chr2	188340049	188351380	0.087	0	0.131	CALCRL
chr2	188343131	rs7598858	chr2	188340049	188351380	0.087	0	0.131	CALCRL
chr2	188343497	rs7586970	chr2	188340049	188351380	0.087	0	0.131	CALCRL
chr2	188343781	rs7576066	chr2	188340049	188351380	0.087	0	0.131	CALCRL
chr2	188345017	rs8176528	chr2	188340049	188351380	0.087	0	0.131	CALCRL
chr2	188345322	rs8176526	chr2	188340049	188351380	0.087	0	0.131	CALCRL
chr2	188345348	rs8176525	chr2	188340049	188351380	0.087	0	0.131	CALCRL
chr2	188351158	rs8176506	chr2	188340049	188351380	0.087	0	0.131	CALCRL
chr8	125697259	rs2382992	chr8	125697113	125700981	0.087	0.116	0.057	MTSS1
chr8	125697673	rs2116081	chr8	125697113	125700981	0.087	0.116	0.057	MTSS1
chr10	30300996	rs2505132	chr10	30298478	30301347	0.086	0.111	0.059	KIAA1462
chr11	116899248	rs11216240	chr11	116897942	116901252	0.086	0.103	0.063	SIK3
chr11	116899249	rs11216241	chr11	116897942	116901252	0.086	0.103	0.063	SIK3
chr11	116900947	rs11600552	chr11	116897942	116901252	0.086	0.103	0.063	SIK3
chr13	98158967	rs78208639	chr13	98157003	98170396	0.086	0.068	0.086	RAP2A
chr13	98163360	rs13378725	chr13	98157003	98170396	0.086	0.068	0.086	RAP2A
chr13	98163986	rs9582142	chr13	98157003	98170396	0.086	0.068	0.086	RAP2A
chr13	98165522	rs2149058	chr13	98157003	98170396	0.086	0.068	0.086	RAP2A
chr13	98166750	rs9582143	chr13	98157003	98170396	0.086	0.068	0.086	RAP2A
chr13	98167320	rs117521049	chr13	98157003	98170396	0.086	0.068	0.086	RAP2A
chr11	121960257	rs3087678	chr11	121958238	121960332	0.085	0	0.128	MIR125B1
chr13	32640528	rs9533341	chr13	32640257	32643719	0.085	0.021	0.115	FRY-AS1
chr13	32640734	rs9533342	chr13	32640257	32643719	0.085	0.021	0.115	FRY-AS1
chr2	227901342	rs6717168	chr2	227900577	227904946	0.085	0.071	0.083	COL4A4
chr2	227901805	rs13423046	chr2	227900577	227904946	0.085	0.071	0.083	COL4A4
chr2	227901819	rs10202239	chr2	227900577	227904946	0.085	0.071	0.083	COL4A4
chr2	227902285	rs116652884	chr2	227900577	227904946	0.085	0.071	0.083	COL4A4
chr2	227904447	rs13430941	chr2	227900577	227904946	0.085	0.071	0.083	COL4A4
chr2	227904939	rs13383070	chr2	227900577	227904946	0.085	0.071	0.083	COL4A4
chr20	36472452	rs6096486	chr20	36472202	36475432	0.085	0	0.127	VSTM2L
chr20	36472640	rs6096488	chr20	36472202	36475432	0.085	0	0.127	VSTM2L
chr20	36473168	rs2235470	chr20	36472202	36475432	0.085	0	0.127	VSTM2L
chr20	36473992	rs2235466	chr20	36472202	36475432	0.085	0	0.127	VSTM2L
chr20	36474530	rs2235465	chr20	36472202	36475432	0.085	0	0.127	VSTM2L
chr20	36474560	rs2235464	chr20	36472202	36475432	0.085	0	0.127	VSTM2L
chr20	36475279	rs2064182	chr20	36472202	36475432	0.085	0	0.127	VSTM2L
chr6	82569884	rs13197670	chr6	82567290	82570054	0.085	0	0.128	LINC01526
chr6	160865645	rs7769879	chr6	160865425	160869922	0.085	0.074	0.081	LPAL2
chr6	160867159	rs9355288	chr6	160865425	160869922	0.085	0.074	0.081	LPAL2
chr6	160868654	rs3918285	chr6	160865425	160869922	0.085	0.074	0.081	LPAL2
chr6	160868668	rs3918286	chr6	160865425	160869922	0.085	0.074	0.081	LPAL2
chr4	86674140	rs13112030	chr4	86673045	86674485	0.084	0	0.127	ARHGAP24
chr4	86674199	rs13137008	chr4	86673045	86674485	0.084	0	0.127	ARHGAP24
chr10	44775824	rs1746048	chr10	44775483	44777811	0.083	0.036	0.101	C10orf142
chr10	44776310	rs1746049	chr10	44775483	44777811	0.083	0.036	0.101	C10orf142
chr10	44777188	rs1746050	chr10	44775483	44777811	0.083	0.036	0.101	C10orf142
chr2	203866336	rs72932574	chr2	203865818	203869151	0.083	0	0.125	NBEAL1
chr2	203866857	rs72932575	chr2	203865818	203869151	0.083	0	0.125	NBEAL1
chr2	203868266	rs7576661	chr2	203865818	203869151	0.083	0	0.125	NBEAL1
chr7	150629639	rs2888691	chr7	150629234	150632622	0.083	0	0.125	KCNH2
chr1	11915467	rs198379	chr1	11913832	11916640	0.082	0	0.123	NPPB
chr1	11916095	rs549596	chr1	11913832	11916640	0.082	0	0.123	NPPB
chr2	129531820	rs6758916	chr2	129526703	129535815	0.082	0.099	0.06	LOC101927881
chr2	129532955	rs6748306	chr2	129526703	129535815	0.082	0.099	0.06	LOC101927881
chr2	129533666	rs10496672	chr2	129526703	129535815	0.082	0.099	0.06	LOC101927881
chr2	129534117	rs7600851	chr2	129526703	129535815	0.082	0.099	0.06	LOC101927881
chr15	48784915	rs34837775	chr15	48783702	48788061	0.081	0	0.121	FBN1
chr10	65264126	rs10509189	chr10	65262958	65266079	0.08	0.04	0.095	REEP3
chr10	65264266	rs4486511	chr10	65262958	65266079	0.08	0.04	0.095	REEP3
chr11	114632980	rs1945524	chr11	114631255	114633834	0.08	0.036	0.097	NXPE2
chr11	114633535	rs10891745	chr11	114631255	114633834	0.08	0.036	0.097	NXPE2
chr16	11420339	rs9302459	chr16	11418781	11422888	0.08	0.148	0.026	RMI2
chr16	11422836	rs4390613	chr16	11418781	11422888	0.08	0.148	0.026	RMI2
chr1	37999227	rs12119795	chr1	37998972	38000880	0.079	0	0.119	MEAF6
chr13	45544511	rs79692980	chr13	45541883	45544803	0.079	0.071	0.074	NUFIP1
chr13	97463544	rs16953592	chr13	97461410	97465750	0.079	0.052	0.085	LINC00359
chr13	97465075	rs61968191	chr13	97461410	97465750	0.079	0.052	0.085	LINC00359
chr13	97465551	rs61968192	chr13	97461410	97465750	0.079	0.052	0.085	LINC00359
chr17	62392403	rs11079536	chr17	62391996	62392985	0.079	0	0.118	PECAM1
chr4	1217981	rs34490749	chr4	1217588	1221194	0.079	0.033	0.097	CTBP1-AS
chr9	100780790	rs4742711	chr9	100779251	100781836	0.079	0	0.119	ANP32B
chr1	16078386	rs7539501	chr1	16077891	16079186	0.078	0	0.118	FBLIM1
chr1	95437770	rs1246349	chr1	95436946	95438243	0.078	0.035	0.095	LOC729970
chr10	64999490	rs4399232	chr10	64998367	65013836	0.078	0.079	0.067	JMJD1C
chr10	65010672	rs10995477	chr10	64998367	65013836	0.078	0.079	0.067	JMJD1C
chr10	65012687	rs4400684	chr10	64998367	65013836	0.078	0.079	0.067	JMJD1C
chr10	65012750	rs4454603	chr10	64998367	65013836	0.078	0.079	0.067	JMJD1C
chr10	65012944	rs4595427	chr10	64998367	65013836	0.078	0.079	0.067	JMJD1C
chr13	32708891	rs56151431	chr13	32707661	32712003	0.078	0	0.117	FRY-AS1
chr13	32711670	rs7139874	chr13	32707661	32712003	0.078	0	0.117	FRY-AS1
chr2	160172878	rs78659837	chr2	160172554	160174250	0.078	0.156	0.017	WDSUB1
chr3	30710140	rs76248649	chr3	30707580	30710295	0.078	0.032	0.097	TGFBR2
chr3	30710243	rs3773643	chr3	30707580	30710295	0.078	0.032	0.097	TGFBR2
chr5	137387785	rs17171731	chr5	137387125	137388154	0.078	0	0.118	FAM13B
chr1	56988551	rs56348932	chr1	56987111	56990340	0.077	0	0.115	PPAP2B
chr10	104846178	rs11191548	chr10	104843050	104850910	0.077	0.033	0.094	NT5C2
chr10	104850835	rs11191551	chr10	104843050	104850910	0.077	0.033	0.094	NT5C2
chr2	227827740	rs4675130	chr2	227827173	227830444	0.077	0.119	0.04	RHBDD1
chr2	227828335	rs4234063	chr2	227827173	227830444	0.077	0.119	0.04	RHBDD1
chr2	227830414	rs13385711	chr2	227827173	227830444	0.077	0.119	0.04	RHBDD1
chr4	9920606	rs874432	chr4	9917561	9921567	0.077	0.028	0.097	SLC2A9
chr5	142017860	rs152528	chr5	142014660	142018072	0.077	0.028	0.098	FGF1
chr10	44755104	rs579058	chr10	44754540	44755761	0.076	0.135	0.028	C10orf142
chr10	44755183	rs622956	chr10	44754540	44755761	0.076	0.135	0.028	C10orf142
chr10	44755406	rs915083	chr10	44754540	44755761	0.076	0.135	0.028	C10orf142
chr10	44755446	rs554568	chr10	44754540	44755761	0.076	0.135	0.028	C10orf142
chr10	44755448	rs554565	chr10	44754540	44755761	0.076	0.135	0.028	C10orf142
chr13	32782100	rs7337389	chr13	32781840	32783518	0.076	0.031	0.095	ZAR1L
chr13	32782385	rs7140096	chr13	32781840	32783518	0.076	0.031	0.095	ZAR1L
chr13	32782694	rs7326924	chr13	32781840	32783518	0.076	0.031	0.095	ZAR1L
chr6	160842537	rs3123636	chr6	160840340	160844026	0.076	0.025	0.098	SLC22A3
chr9	97579146	rs4744378	chr9	97577881	97580847	0.076	0.026	0.098	MIR2278
chr10	104840967	rs12219901	chr10	104836900	104843019	0.075	0	0.113	NT5C2
chr10	104841479	rs10458729	chr10	104836900	104843019	0.075	0	0.113	NT5C2
chr10	105670503	rs3752949	chr10	105669875	105672987	0.075	0	0.112	OBFC1
chr10	105670762	rs3752948	chr10	105669875	105672987	0.075	0	0.112	OBFC1
chr15	79049237	rs8024939	chr15	79048885	79050482	0.075	0.041	0.086	LOC646938
chr15	79049413	rs59934757	chr15	79048885	79050482	0.075	0.041	0.086	LOC646938
chr16	67383556	rs16942881	chr16	67383021	67388498	0.075	0	0.112	LRRC36
chr16	67386976	rs16957337	chr16	67383021	67388498	0.075	0	0.112	LRRC36
chr10	65027143	rs7098181	chr10	65023853	65027326	0.074	0	0.111	JMJD1C
chr2	129510237	rs1316511	chr2	129509960	129512684	0.074	0.063	0.07	LOC101927881
chr5	131721174	rs274558	chr5	131720406	131722004	0.074	0.03	0.092	LOC553103
chr5	131721204	rs274557	chr5	131720406	131722004	0.074	0.03	0.092	LOC553103
chr6	122101755	rs2091624	chr6	122100221	122102544	0.074	0	0.111	GJA1
chr13	98109395	rs9584580	chr13	98102239	98109712	0.073	0.171	0	RAP2A
chr2	96856127	rs72825856	chr2	96855725	96859752	0.073	0	0.11	STARD7-AS1
chr2	96858914	rs997548	chr2	96855725	96859752	0.073	0	0.11	STARD7-AS1
chr5	115602144	rs7729439	chr5	115600910	115610754	0.072	0.095	0.048	LOC101927190
chr5	115606171	rs7722462	chr5	115600910	115610754	0.072	0.095	0.048	LOC101927190
chr5	115608949	rs4337887	chr5	115600910	115610754	0.072	0.095	0.048	LOC101927190
chr10	91002804	rs1412445	chr10	91000052	91009657	0.071	0.039	0.082	LIPA
chr10	91002927	rs1412444	chr10	91000052	91009657	0.071	0.039	0.082	LIPA
chr10	91003419	rs1332329	chr10	91000052	91009657	0.071	0.039	0.082	LIPA
chr10	91004886	rs2246942	chr10	91000052	91009657	0.071	0.039	0.082	LIPA
chr10	91004916	rs2246941	chr10	91000052	91009657	0.071	0.039	0.082	LIPA
chr10	91005854	rs2246833	chr10	91000052	91009657	0.071	0.039	0.082	LIPA
chr10	91005952	rs2246828	chr10	91000052	91009657	0.071	0.039	0.082	LIPA
chr10	91007360	rs1051338	chr10	91000052	91009657	0.071	0.039	0.082	LIPA
chr10	91008873	rs2250645	chr10	91000052	91009657	0.071	0.039	0.082	LIPA
chr10	91008879	rs2250644	chr10	91000052	91009657	0.071	0.039	0.082	LIPA
chr11	11842408	rs7395306	chr11	11842237	11845147	0.071	0.109	0.037	USP47
chr11	11843754	rs4604879	chr11	11842237	11845147	0.071	0.109	0.037	USP47
chr9	97575627	rs391784	chr9	97573743	97576353	0.071	0.032	0.087	MIR2278
chr13	98155526	rs9582141	chr13	98153913	98156578	0.07	0	0.105	RAP2A
chr14	90740012	rs11159960	chr14	90739862	90742662	0.07	0	0.105	PSMC1
chr20	33595913	rs17092215	chr20	33594998	33598285	0.07	0.023	0.09	MIR499B
chr3	12626516	rs3729931	chr3	12624965	12628351	0.07	0	0.104	MKRN2
chr8	81058976	rs4740121	chr8	81058502	81059342	0.07	0.101	0.041	TPD52
chr1	200672906	rs7512898	chr1	200672759	200674522	0.069	0.031	0.084	DDX59
chr1	200673305	rs6427851	chr1	200672759	200674522	0.069	0.031	0.084	DDX59
chr17	2133205	rs9896535	chr17	2133169	2134473	0.069	0	0.104	LOC101927839
chr17	2134214	rs216212	chr17	2133169	2134473	0.069	0	0.104	LOC101927839
chr17	2134225	rs216213	chr17	2133169	2134473	0.069	0	0.104	LOC101927839
chr8	17375776	rs13279789	chr8	17375182	17377597	0.069	0	0.103	SLC7A2
chr8	17375891	rs13252878	chr8	17375182	17377597	0.069	0	0.103	SLC7A2
chr8	17376369	rs10102203	chr8	17375182	17377597	0.069	0	0.103	SLC7A2
chr3	69455216	rs9880450	chr3	69454494	69456614	0.068	0.032	0.083	FRMD4B
chr3	69455621	rs9829137	chr3	69454494	69456614	0.068	0.032	0.083	FRMD4B
chr8	30436779	rs2294085	chr8	30436716	30452930	0.068	0	0.101	SMIM18
chr8	30436852	rs10503871	chr8	30436716	30452930	0.068	0	0.101	SMIM18
chr8	30437031	rs10503872	chr8	30436716	30452930	0.068	0	0.101	SMIM18
chr8	30439724	rs4403367	chr8	30436716	30452930	0.068	0	0.101	SMIM18
chr8	30440564	rs6993952	chr8	30436716	30452930	0.068	0	0.101	SMIM18
chr12	133396240	rs77791445	chr12	133395480	133397398	0.067	0	0.1	GOLGA3
chr15	48583837	rs2291341	chr15	48583253	48584894	0.067	0.035	0.078	DUT
chr15	48584083	rs2291342	chr15	48583253	48584894	0.067	0.035	0.078	DUT
chr15	48584328	rs7174051	chr15	48583253	48584894	0.067	0.035	0.078	DUT
chr15	48584883	rs60820695	chr15	48583253	48584894	0.067	0.035	0.078	DUT
chr11	65143892	rs34400381	chr11	65143407	65147922	0.066	0.06	0.061	SLC25A45
chr13	32776406	rs113076316	chr13	32776353	32777150	0.066	0	0.099	ZAR1L
chr18	60848823	rs1531695	chr18	60847335	60852605	0.066	0.029	0.08	BCL2
chr18	60849216	rs4941187	chr18	60847335	60852605	0.066	0.029	0.08	BCL2
chr18	60850310	rs12968867	chr18	60847335	60852605	0.066	0.029	0.08	BCL2
chr18	60851880	rs4987792	chr18	60847335	60852605	0.066	0.029	0.08	BCL2
chr18	60852258	rs11661511	chr18	60847335	60852605	0.066	0.029	0.08	BCL2
chr2	227841792	rs4675132	chr2	227841473	227845439	0.066	0.156	0	RHBDD1
chr2	227843010	rs4675133	chr2	227841473	227845439	0.066	0.156	0	RHBDD1
chr2	227843489	rs4675134	chr2	227841473	227845439	0.066	0.156	0	RHBDD1
chr2	227843634	rs7576081	chr2	227841473	227845439	0.066	0.156	0	RHBDD1
chr2	227844265	rs35068645	chr2	227841473	227845439	0.066	0.156	0	RHBDD1
chr4	110814457	rs2347134	chr4	110810665	110825682	0.066	0	0.1	EGF
chr4	110821583	rs4311372	chr4	110810665	110825682	0.066	0	0.1	EGF
chr10	104945823	rs77420391	chr10	104943603	104946251	0.065	0	0.098	NT5C2
chr11	116953645	rs1871756	chr11	116952433	116954250	0.065	0	0.098	SIK3
chr13	32686259	rs80345966	chr13	32685212	32686377	0.065	0.09	0.041	FRY-AS1
chr16	67241282	rs12051247	chr16	67241046	67243488	0.065	0.036	0.075	MIR328
chr16	67241427	rs12051249	chr16	67241046	67243488	0.065	0.036	0.075	MIR328
chr16	67241450	rs73588903	chr16	67241046	67243488	0.065	0.036	0.075	MIR328
chr16	67241754	rs56234712	chr16	67241046	67243488	0.065	0.036	0.075	MIR328
chr16	67241930	rs34595673	chr16	67241046	67243488	0.065	0.036	0.075	MIR328
chr6	118646016	rs7772845	chr6	118644658	118649386	0.065	0.028	0.08	BRD7P3
chr6	118649044	rs2093369	chr6	118644658	118649386	0.065	0.028	0.08	BRD7P3
chr1	7120915	rs4436414	chr1	7120486	7123849	0.064	0	0.096	CAMTA1
chr1	7121397	rs7414485	chr1	7120486	7123849	0.064	0	0.096	CAMTA1
chr1	7122453	rs6656691	chr1	7120486	7123849	0.064	0	0.096	CAMTA1
chr11	121917904	rs10450630	chr11	121915686	121918574	0.064	0	0.097	MIR125B1
chr2	21193946	rs6728178	chr2	21193600	21198390	0.064	0	0.096	APOB
chr2	21217490	rs13392272	chr2	21211443	21218154	0.064	0	0.096	APOB
chr1	95660921	rs34037437	chr1	95660772	95662437	0.063	0	0.094	LOC101928118
chr1	95661033	rs76064624	chr1	95660772	95662437	0.063	0	0.094	LOC101928118
chr1	95661200	rs71654417	chr1	95660772	95662437	0.063	0	0.094	LOC101928118
chr2	228724726	rs940341	chr2	228724557	228726594	0.063	0.022	0.08	DAW1
chr2	228725402	rs4973380	chr2	228724557	228726594	0.063	0.022	0.08	DAW1
chr20	36328382	rs6125916	chr20	36326408	36328748	0.063	0.025	0.08	CTNNBL1
chr4	1237968	rs2335855	chr4	1237211	1241400	0.063	0	0.094	CTBP1
chr4	1238246	rs3755927	chr4	1237211	1241400	0.063	0	0.094	CTBP1
chr4	1238363	rs3755924	chr4	1237211	1241400	0.063	0	0.094	CTBP1
chr4	1238859	rs3775094	chr4	1237211	1241400	0.063	0	0.094	CTBP1
chr4	1240962	rs3775092	chr4	1237211	1241400	0.063	0	0.094	CTBP1
chr17	60778932	rs2251393	chr17	60778187	60779293	0.062	0.096	0.032	MIR548W
chr3	53298604	rs931253	chr3	53298397	53299731	0.062	0	0.093	TKT
chr6	82575463	rs16893614	chr6	82572881	82575981	0.062	0.115	0.02	LINC01526
chr7	27396675	rs17438771	chr7	27394777	27397110	0.062	0.074	0.047	EVX1-AS
chr7	93548608	rs180247	chr7	93548285	93549496	0.062	0	0.093	GNG11
chr8	19811897	rs254	chr8	19810567	19817081	0.062	0	0.093	LPL
chr8	19811901	rs255	chr8	19810567	19817081	0.062	0	0.093	LPL
chr8	19811967	rs256	chr8	19810567	19817081	0.062	0	0.093	LPL
chr8	19813180	rs264	chr8	19810567	19817081	0.062	0	0.093	LPL
chr8	19813702	rs271	chr8	19810567	19817081	0.062	0	0.093	LPL
chr8	19815256	rs286	chr8	19810567	19817081	0.062	0	0.093	LPL
chr8	19815556	rs287	chr8	19810567	19817081	0.062	0	0.093	LPL
chr8	19815619	rs289	chr8	19810567	19817081	0.062	0	0.093	LPL
chr8	19815852	rs291	chr8	19810567	19817081	0.062	0	0.093	LPL
chr8	19816238	rs295	chr8	19810567	19817081	0.062	0	0.093	LPL
chr8	19816371	rs297	chr8	19810567	19817081	0.062	0	0.093	LPL
chr8	19816934	rs301	chr8	19810567	19817081	0.062	0	0.093	LPL
chr1	25810416	rs61775192	chr1	25809903	25810934	0.061	0	0.092	TMEM57
chr11	35351639	rs4083482	chr11	35344143	35353449	0.061	0	0.092	SLC1A2
chr9	37925826	rs11788065	chr9	37924668	37930760	0.061	0.064	0.051	SLC25A51
chr9	37929809	rs7027227	chr9	37924668	37930760	0.061	0.064	0.051	SLC25A51
chr1	145479219	rs833943	chr1	145478786	145480234	0.06	0	0.09	LIX1L
chr16	67814152	rs13336189	chr16	67813653	67816021	0.06	0.072	0.044	RANBP10
chr2	54329955	rs67951010	chr2	54329391	54331227	0.06	0	0.09	ACYP2
chr2	54330242	rs10166363	chr2	54329391	54331227	0.06	0	0.09	ACYP2
chr2	54331117	rs10169648	chr2	54329391	54331227	0.06	0	0.09	ACYP2
chr1	25687901	rs1053438	chr1	25687570	25688750	0.059	0	0.088	TMEM50A
chr1	25688276	rs9689	chr1	25687570	25688750	0.059	0	0.088	TMEM50A
chr1	25794892	rs35850196	chr1	25794300	25796077	0.058	0	0.086	TMEM57
chr1	56962821	rs17114036	chr1	56960963	56964464	0.058	0.027	0.07	PPAP2B
chr1	56963627	rs72664318	chr1	56960963	56964464	0.058	0.027	0.07	PPAP2B
chr2	86458631	rs79329534	chr2	86456934	86460437	0.058	0.057	0.051	MRPL35
chr5	65736502	rs2105443	chr5	65735617	65736893	0.058	0	0.088	LOC101928769
chr6	130014253	rs1041915	chr6	130012531	130015804	0.058	0	0.087	ARHGAP18
chr6	130015764	rs17057625	chr6	130012531	130015804	0.058	0	0.087	ARHGAP18
chr1	37964010	rs77352980	chr1	37964005	37965095	0.057	0.065	0.045	MIR5581
chr10	90917892	rs4933494	chr10	90917691	90919773	0.057	0	0.085	CH25H
chr15	23647411	rs937741	chr15	23646187	23647491	0.057	0	0.085	GOLGA6L2
chr19	45247627	rs4803750	chr19	45247366	45249592	0.057	0	0.086	BCL3
chr4	154686183	rs11099905	chr4	154685383	154687618	0.057	0.112	0.015	RNF175
chr6	160853286	rs388170	chr6	160851353	160853543	0.057	0	0.085	LPAL2
chr1	82385916	rs10493703	chr1	82385597	82386857	0.056	0.025	0.067	ADGRL2
chr10	30306804	rs2478839	chr10	30305994	30307776	0.056	0	0.085	KIAA1462
chr21	35599128	rs9982601	chr21	35598452	35600803	0.056	0.05	0.053	LINC00310
chr21	35600505	rs9980618	chr21	35598452	35600803	0.056	0.05	0.053	LINC00310
chr10	61146582	rs11006464	chr10	61146581	61149029	0.055	0	0.083	FAM13C
chr16	73068678	rs879324	chr16	73066328	73069154	0.055	0.038	0.059	ZFHX3
chr20	32482386	rs736264	chr20	32481097	32483574	0.055	0.04	0.058	CHMP4B
chr20	32482632	rs742614	chr20	32481097	32483574	0.055	0.04	0.058	CHMP4B
chr6	159626072	rs294918	chr6	159623635	159629166	0.055	0	0.082	LOC101929122
chr6	159627077	rs294917	chr6	159623635	159629166	0.055	0	0.082	LOC101929122
chr6	160750469	rs6933264	chr6	160748978	160753274	0.055	0	0.083	SLC22A3
chr6	160750643	rs6911381	chr6	160748978	160753274	0.055	0	0.083	SLC22A3
chr6	13218898	rs1008462	chr6	13216524	13219868	0.054	0	0.081	LOC100130357
chr9	37934702	rs55979334	chr9	37933556	37935265	0.054	0.041	0.055	SLC25A51
chr16	67286590	rs61740454	chr16	67286508	67290227	0.053	0	0.08	SLC9A5
chr16	67289841	rs9940665	chr16	67286508	67290227	0.053	0	0.08	SLC9A5
chr19	10841049	rs1560734	chr19	10840751	10842413	0.053	0	0.079	MIR638
chr5	75622814	rs3733860	chr5	75620094	75623571	0.053	0.074	0.032	IQGAP2
chr6	153016317	rs2254037	chr6	153015886	153017361	0.053	0	0.079	MYCT1
chr7	29195097	rs960825	chr7	29195012	29198204	0.053	0.027	0.063	CHN2
chr4	1228797	rs4045131	chr4	1226413	1229103	0.052	0	0.077	CTBP1
chr5	10756856	rs267932	chr5	10756675	10759187	0.052	0	0.079	DAP
chr13	32672873	rs117440932	chr13	32672095	32673594	0.051	0.027	0.06	FRY-AS1
chr15	48839019	rs11855770	chr15	48838381	48840659	0.051	0	0.077	FBN1
chr15	48839065	rs11855862	chr15	48838381	48840659	0.051	0	0.077	FBN1
chr15	73663314	rs8038766	chr15	73663105	73664793	0.051	0.096	0.016	HCN4
chr15	73663632	rs7172808	chr15	73663105	73664793	0.051	0.096	0.016	HCN4
chr15	73663903	rs7173389	chr15	73663105	73664793	0.051	0.096	0.016	HCN4
chr15	73664041	rs7174098	chr15	73663105	73664793	0.051	0.096	0.016	HCN4
chr15	73664310	rs8035896	chr15	73663105	73664793	0.051	0.096	0.016	HCN4
chr15	73664723	rs8039168	chr15	73663105	73664793	0.051	0.096	0.016	HCN4
chr15	73664741	rs8040533	chr15	73663105	73664793	0.051	0.096	0.016	HCN4
chr17	62377645	rs8080754	chr17	62377594	62378721	0.051	0.12	0	PECAM1
chr7	46639315	rs35372140	chr7	46638678	46641022	0.051	0.025	0.06	IGFBP3
chr7	46640784	rs6947204	chr7	46638678	46641022	0.051	0.025	0.06	IGFBP3
chr7	46640900	rs6968945	chr7	46638678	46641022	0.051	0.025	0.06	IGFBP3
chr1	82425196	rs9438720	chr1	82423506	82431979	0.05	0	0.075	ADGRL2
chr1	82428606	rs12064841	chr1	82423506	82431979	0.05	0	0.075	ADGRL2
chr1	176638965	rs867037	chr1	176638528	176639390	0.05	0.021	0.062	PAPPA2
chr1	211920085	rs1803468	chr1	211919836	211922197	0.05	0.063	0.035	NEK2
chr10	96052511	rs11187842	chr10	96052135	96057688	0.05	0	0.075	PLCE1-AS1
chr10	96052747	rs3781266	chr10	96052135	96057688	0.05	0	0.075	PLCE1-AS1
chr10	96053239	rs3740365	chr10	96052135	96057688	0.05	0	0.075	PLCE1-AS1
chr10	96053689	rs12220091	chr10	96052135	96057688	0.05	0	0.075	PLCE1-AS1
chr10	96055152	rs75017201	chr10	96052135	96057688	0.05	0	0.075	PLCE1-AS1
chr16	56999258	rs7203984	chr16	56999245	57000377	0.05	0	0.075	CETP
chr16	56999328	rs11508026	chr16	56999245	57000377	0.05	0	0.075	CETP
chr6	82501780	rs56021267	chr6	82501344	82502928	0.05	0.075	0.027	LINC01526
chr7	94054000	rs441051	chr7	94053323	94056334	0.05	0.033	0.053	COL1A2
chr7	94056044	rs2621215	chr7	94053323	94056334	0.05	0.033	0.053	COL1A2
chr9	38032868	rs72726029	chr9	38031511	38033896	0.05	0.039	0.05	SHB
chr1	85874614	rs6657817	chr1	85872419	85875789	0.049	0.032	0.054	DDAH1
chr20	44576502	rs7679	chr20	44576283	44583031	0.049	0.023	0.058	PCIF1
chr5	65733058	rs11750803	chr5	65732206	65733668	0.049	0	0.074	LOC101928769
chr5	88101142	rs700594	chr5	88100450	88103544	0.049	0.033	0.052	MEF2C
chr5	88101150	rs700593	chr5	88100450	88103544	0.049	0.033	0.052	MEF2C
chr6	160849140	rs2661839	chr6	160847174	160849608	0.049	0	0.073	SLC22A3
chr14	90679432	rs8015379	chr14	90679215	90680202	0.048	0	0.072	PSMC1
chr14	90679910	rs8017423	chr14	90679215	90680202	0.048	0	0.072	PSMC1
chr2	25840716	rs11126132	chr2	25840585	25842497	0.048	0	0.072	DTNB
chr2	227835681	rs1917122	chr2	227835338	227836294	0.048	0	0.072	RHBDD1
chr2	227836239	rs2177594	chr2	227835338	227836294	0.048	0	0.072	RHBDD1
chr2	227836262	rs7423610	chr2	227835338	227836294	0.048	0	0.072	RHBDD1
chr3	17135597	rs6765957	chr3	17135437	17137068	0.048	0.034	0.05	MIR3714
chr3	179172593	rs11922153	chr3	179171760	179174045	0.048	0	0.073	GNB4
chr3	179172979	rs7612445	chr3	179171760	179174045	0.048	0	0.073	GNB4
chr3	179173224	rs7634416	chr3	179171760	179174045	0.048	0	0.073	GNB4
chr3	179173620	rs2339798	chr3	179171760	179174045	0.048	0	0.073	GNB4
chr3	179173969	rs73172225	chr3	179171760	179174045	0.048	0	0.073	GNB4
chr4	38398787	rs115335931	chr4	38398437	38399549	0.048	0.113	0	LINC01258
chr5	65734250	rs13157836	chr5	65733708	65735056	0.048	0	0.072	LOC101928769
chr5	65734971	rs11746099	chr5	65733708	65735056	0.048	0	0.072	LOC101928769
chr5	74343769	rs7710706	chr5	74343662	74346968	0.048	0	0.073	LINC01336
chr7	46256726	rs10273948	chr7	46255044	46258010	0.048	0.047	0.042	IGFBP3
chr7	46257068	rs10247902	chr7	46255044	46258010	0.048	0.047	0.042	IGFBP3
chr7	46257206	rs17505098	chr7	46255044	46258010	0.048	0.047	0.042	IGFBP3
chr7	46257460	rs28613848	chr7	46255044	46258010	0.048	0.047	0.042	IGFBP3
chr1	145416056	rs10218795	chr1	145414778	145416136	0.047	0.038	0.047	HFE2
chr13	37411589	rs11838533	chr13	37411013	37412262	0.047	0	0.07	RFXAP
chr15	48574956	rs12594698	chr15	48574338	48576790	0.047	0	0.07	DUT
chr15	48575423	rs74011994	chr15	48574338	48576790	0.047	0	0.07	DUT
chr15	48575426	rs10851463	chr15	48574338	48576790	0.047	0	0.07	DUT
chr15	48576381	rs3784618	chr15	48574338	48576790	0.047	0	0.07	DUT
chr17	41956983	rs231520	chr17	41956713	41958882	0.047	0.023	0.056	MPP2
chr2	10902407	rs1198867	chr2	10902396	10904062	0.047	0.039	0.045	ATP6V1C2
chr2	10902413	rs1198868	chr2	10902396	10904062	0.047	0.039	0.045	ATP6V1C2
chr2	10902445	rs1198869	chr2	10902396	10904062	0.047	0.039	0.045	ATP6V1C2
chr2	10902857	rs1198870	chr2	10902396	10904062	0.047	0.039	0.045	ATP6V1C2
chr2	10903412	rs1198872	chr2	10902396	10904062	0.047	0.039	0.045	ATP6V1C2
chr4	113030485	rs12642298	chr4	113030424	113031546	0.047	0	0.071	C4orf32
chr11	61549025	rs174533	chr11	61548698	61551532	0.046	0.028	0.051	MIR611
chr11	61551356	rs174535	chr11	61548698	61551532	0.046	0.028	0.051	MIR611
chr13	97469255	rs61968195	chr13	97467802	97469871	0.046	0	0.068	LINC00359
chr2	188217500	rs1398057	chr2	188217148	188218810	0.046	0	0.07	CALCRL
chr21	35644029	rs28591415	chr21	35642789	35645978	0.046	0.038	0.045	LINC00310
chr10	105665323	rs3818278	chr10	105664118	105666272	0.045	0	0.068	OBFC1
chr15	48578167	rs8029972	chr15	48577114	48579811	0.045	0	0.068	DUT
chr15	48579146	rs7174204	chr15	48577114	48579811	0.045	0	0.068	DUT
chr15	48579476	rs7179027	chr15	48577114	48579811	0.045	0	0.068	DUT
chr15	48579704	rs7179535	chr15	48577114	48579811	0.045	0	0.068	DUT
chr2	204201065	rs60905637	chr2	204200612	204202405	0.044	0.021	0.052	ABI2
chr1	25740847	rs28530483	chr1	25739430	25741588	0.043	0.1	0	RHCE
chr1	85786957	rs233114	chr1	85786875	85790177	0.043	0.101	0	BCL10
chr1	85786977	rs233115	chr1	85786875	85790177	0.043	0.101	0	BCL10
chr1	85787118	rs3087894	chr1	85786875	85790177	0.043	0.101	0	BCL10
chr1	85787323	rs1498375	chr1	85786875	85790177	0.043	0.101	0	BCL10
chr1	85787967	rs233118	chr1	85786875	85790177	0.043	0.101	0	BCL10
chr1	85788052	rs233119	chr1	85786875	85790177	0.043	0.101	0	BCL10
chr1	85788490	rs233120	chr1	85786875	85790177	0.043	0.101	0	BCL10
chr1	208124127	rs11579110	chr1	208122463	208124746	0.043	0	0.065	CD34
chr1	208124202	rs11578698	chr1	208122463	208124746	0.043	0	0.065	CD34
chr1	208124233	rs12748911	chr1	208122463	208124746	0.043	0	0.065	CD34
chr1	208124250	rs11580436	chr1	208122463	208124746	0.043	0	0.065	CD34
chr1	208124349	rs11580454	chr1	208122463	208124746	0.043	0	0.065	CD34
chr1	208124495	rs11578744	chr1	208122463	208124746	0.043	0	0.065	CD34
chr1	208124514	rs12729571	chr1	208122463	208124746	0.043	0	0.065	CD34
chr1	208124734	rs75304322	chr1	208122463	208124746	0.043	0	0.065	CD34
chr11	116963519	rs7950093	chr11	116962378	116964337	0.043	0	0.065	SIK3
chr12	7113976	rs73264659	chr12	7113849	7115808	0.043	0	0.064	LPCAT3
chr12	7114074	rs34962575	chr12	7113849	7115808	0.043	0	0.064	LPCAT3
chr12	7114196	rs16928105	chr12	7113849	7115808	0.043	0	0.064	LPCAT3
chr19	11090712	rs75640197	chr19	11090150	11092390	0.043	0	0.064	SMARCA4
chr19	11090841	rs75864794	chr19	11090150	11092390	0.043	0	0.064	SMARCA4
chr19	11092139	rs11669133	chr19	11090150	11092390	0.043	0	0.064	SMARCA4
chr19	11092387	rs11670256	chr19	11090150	11092390	0.043	0	0.064	SMARCA4
chr2	86707313	rs61748134	chr2	86706784	86708013	0.043	0	0.065	KDM3A
chr2	86860631	rs114532231	chr2	86859898	86861085	0.043	0	0.065	RNF103
chr2	179757013	rs12693173	chr2	179756630	179758233	0.043	0	0.065	TTN
chr2	179758007	rs1032282	chr2	179756630	179758233	0.043	0	0.065	TTN
chr4	1285521	rs11727167	chr4	1285235	1286766	0.043	0.036	0.041	MAEA
chr4	1285560	rs11730939	chr4	1285235	1286766	0.043	0.036	0.041	MAEA
chr22	39691449	rs137595	chr22	39690492	39691614	0.042	0.039	0.038	SNORD83B
chr10	104869038	rs11191560	chr10	104865777	104869265	0.042	0.035	0.04	NT5C2
chr14	73894706	rs12436089	chr14	73893514	73896137	0.042	0	0.063	NUMB
chr2	204276327	rs3769678	chr2	204276238	204278206	0.042	0	0.064	ABI2
chr3	17075913	rs12497953	chr3	17074562	17075973	0.042	0	0.063	MIR3714
chr3	69824093	rs78356356	chr3	69823020	69824430	0.042	0	0.062	MITF
chr4	113106439	rs78870086	chr4	113104653	113108183	0.042	0.03	0.045	C4orf32
chr9	16515815	rs117437974	chr9	16514908	16516547	0.042	0	0.064	C9orf92
chr1	25826328	rs11538134	chr1	25826297	25828936	0.041	0	0.061	LDLRAP1
chr1	25826502	rs34491689	chr1	25826297	25828936	0.041	0	0.061	LDLRAP1
chr1	25828758	rs35886763	chr1	25826297	25828936	0.041	0	0.061	LDLRAP1
chr1	85845367	rs997251	chr1	85845226	85851323	0.041	0.035	0.04	DDAH1
chr1	85845998	rs1884139	chr1	85845226	85851323	0.041	0.035	0.04	DDAH1
chr1	85846385	rs12044537	chr1	85845226	85851323	0.041	0.035	0.04	DDAH1
chr1	85846592	rs67611930	chr1	85845226	85851323	0.041	0.035	0.04	DDAH1
chr1	85847683	rs2207368	chr1	85845226	85851323	0.041	0.035	0.04	DDAH1
chr1	85848830	rs12047422	chr1	85845226	85851323	0.041	0.035	0.04	DDAH1
chr1	85848866	rs3920521	chr1	85845226	85851323	0.041	0.035	0.04	DDAH1
chr1	85849489	rs12140103	chr1	85845226	85851323	0.041	0.035	0.04	DDAH1
chr1	85850246	rs72724606	chr1	85845226	85851323	0.041	0.035	0.04	DDAH1
chr1	169481223	rs6427196	chr1	169481217	169483154	0.041	0	0.062	SLC19A2
chr1	176607426	rs6670258	chr1	176607210	176608653	0.041	0.02	0.049	PAPPA2
chr1	176608002	rs73046329	chr1	176607210	176608653	0.041	0.02	0.049	PAPPA2
chr13	93881656	rs369570	chr13	93880802	93883248	0.041	0	0.061	GPC6
chr14	98640116	rs11626330	chr14	98639300	98643290	0.041	0.055	0.027	LINC01550
chr14	98642572	rs10484128	chr14	98639300	98643290	0.041	0.055	0.027	LINC01550
chr16	58566671	rs37061	chr16	58566322	58568608	0.041	0	0.061	SNORA46
chr16	58567238	rs37062	chr16	58566322	58568608	0.041	0	0.061	SNORA46
chr16	58567761	rs40188	chr16	58566322	58568608	0.041	0	0.061	SNORA46
chr2	188273829	rs72902495	chr2	188273433	188275834	0.041	0	0.062	CALCRL
chr3	30375526	rs73051367	chr3	30371783	30382409	0.041	0	0.062	TGFBR2
chr3	30377485	rs17623569	chr3	30371783	30382409	0.041	0	0.062	TGFBR2
chr3	30381669	rs9856607	chr3	30371783	30382409	0.041	0	0.062	TGFBR2
chr3	30381927	rs6778682	chr3	30371783	30382409	0.041	0	0.062	TGFBR2
chr3	30382276	rs6781464	chr3	30371783	30382409	0.041	0	0.062	TGFBR2
chr8	19868888	rs1441755	chr8	19868603	19870572	0.041	0	0.062	LPL
chr8	19868939	rs1441754	chr8	19868603	19870572	0.041	0	0.062	LPL
chr8	19868971	rs4406409	chr8	19868603	19870572	0.041	0	0.062	LPL
chr8	19869064	rs1441753	chr8	19868603	19870572	0.041	0	0.062	LPL
chr8	19869366	rs4126104	chr8	19868603	19870572	0.041	0	0.062	LPL
chr8	19869676	rs1919484	chr8	19868603	19870572	0.041	0	0.062	LPL
chr8	19869987	rs35687633	chr8	19868603	19870572	0.041	0	0.062	LPL
chr8	19870015	rs34942551	chr8	19868603	19870572	0.041	0	0.062	LPL
chr8	19870027	rs34499461	chr8	19868603	19870572	0.041	0	0.062	LPL
chr8	19870044	rs35369244	chr8	19868603	19870572	0.041	0	0.062	LPL
chr8	19870087	rs35739466	chr8	19868603	19870572	0.041	0	0.062	LPL
chr8	19870263	rs35617716	chr8	19868603	19870572	0.041	0	0.062	LPL
chr8	19870271	rs35237252	chr8	19868603	19870572	0.041	0	0.062	LPL
chr8	21532239	rs3890736	chr8	21531747	21533963	0.041	0	0.061	GFRA2
chr8	21532970	rs6980554	chr8	21531747	21533963	0.041	0	0.061	GFRA2
chr8	21533948	rs3936037	chr8	21531747	21533963	0.041	0	0.061	GFRA2
chr1	205450299	rs56240894	chr1	205449066	205455672	0.04	0.023	0.045	CDK18
chr1	205455402	rs75056300	chr1	205449066	205455672	0.04	0.023	0.045	CDK18
chr10	129920241	rs769005	chr10	129920238	129922156	0.04	0.094	0	MKI67
chr10	129920709	rs10741146	chr10	129920238	129922156	0.04	0.094	0	MKI67
chr11	116660686	rs2266788	chr11	116660266	116661111	0.04	0	0.06	ZPR1
chr15	48732692	rs8029557	chr15	48730662	48733066	0.04	0	0.06	DUT
chr2	240452008	rs874014	chr2	240451967	240453632	0.04	0	0.06	HDAC4
chr4	100221503	rs3749550	chr4	100220691	100222369	0.04	0	0.06	ADH1A
chr4	100221551	rs3749551	chr4	100220691	100222369	0.04	0	0.06	ADH1A
chr4	100222067	rs13117371	chr4	100220691	100222369	0.04	0	0.06	ADH1A
chr6	88653783	rs2509456	chr6	88653568	88656142	0.04	0	0.06	SPACA1
chr6	88653829	rs2509455	chr6	88653568	88656142	0.04	0	0.06	SPACA1
chr6	88654963	rs2509454	chr6	88653568	88656142	0.04	0	0.06	SPACA1
chr3	21718841	rs9816269	chr3	21718043	21719152	0.039	0	0.058	ZNF385D
chr1	170613850	rs654461	chr1	170613654	170614826	0.039	0	0.059	PRRX1
chr1	170613869	rs567328	chr1	170613654	170614826	0.039	0	0.059	PRRX1
chr1	170614042	rs544478	chr1	170613654	170614826	0.039	0	0.059	PRRX1
chr10	29426700	rs117748721	chr10	29426508	29428189	0.039	0.032	0.039	LYZL1
chr12	114793240	rs883079	chr12	114792990	114794116	0.039	0	0.058	TBX5
chr13	32603258	rs77420175	chr13	32602505	32603320	0.039	0.065	0.017	FRY
chr17	2165340	rs7213232	chr17	2164626	2166243	0.039	0	0.059	SMG6
chr6	118980556	rs4945623	chr6	118979500	118981805	0.039	0.038	0.034	CEP85L
chr8	126498903	rs4870942	chr8	126497787	126499412	0.039	0	0.058	TRIB1
chr1	154812280	rs34515871	chr1	154810815	154812672	0.038	0.034	0.035	KCNN3
chr1	154812400	rs34292822	chr1	154810815	154812672	0.038	0.034	0.035	KCNN3
chr1	154812630	rs12754189	chr1	154810815	154812672	0.038	0.034	0.035	KCNN3
chr11	61543499	rs174528	chr11	61542942	61543577	0.038	0.058	0.02	MIR611
chr12	7083132	rs73264610	chr12	7081656	7084429	0.038	0.029	0.039	EMG1
chr13	28976389	rs9513097	chr13	28974448	28978583	0.038	0	0.057	FLT1
chr13	28976716	rs9508023	chr13	28974448	28978583	0.038	0	0.057	FLT1
chr13	95879410	rs4773854	chr13	95879282	95882357	0.038	0	0.058	ABCC4
chr13	95879841	rs6492771	chr13	95879282	95882357	0.038	0	0.058	ABCC4
chr13	95880755	rs4238313	chr13	95879282	95882357	0.038	0	0.058	ABCC4
chr13	95881270	rs7324706	chr13	95879282	95882357	0.038	0	0.058	ABCC4
chr13	95881331	rs7335233	chr13	95879282	95882357	0.038	0	0.058	ABCC4
chr13	95881372	rs7329432	chr13	95879282	95882357	0.038	0	0.058	ABCC4
chr13	95881740	rs2389234	chr13	95879282	95882357	0.038	0	0.058	ABCC4
chr14	76663551	rs7158766	chr14	76663106	76664374	0.038	0	0.058	GPATCH2L
chr14	76663838	rs6574278	chr14	76663106	76664374	0.038	0	0.058	GPATCH2L
chr14	76663938	rs6574279	chr14	76663106	76664374	0.038	0	0.058	GPATCH2L
chr14	100130946	rs34668196	chr14	100128647	100131066	0.038	0.067	0.014	MIR5698
chr2	176334440	rs1403372	chr2	176334175	176335864	0.038	0	0.057	ATP5G3
chr2	176334874	rs1522832	chr2	176334175	176335864	0.038	0	0.057	ATP5G3
chr2	176335333	rs16863217	chr2	176334175	176335864	0.038	0	0.057	ATP5G3
chr2	176335498	rs16863218	chr2	176334175	176335864	0.038	0	0.057	ATP5G3
chr4	39256648	rs56284364	chr4	39256552	39258900	0.038	0	0.057	WDR19
chr4	39256964	rs6831700	chr4	39256552	39258900	0.038	0	0.057	WDR19
chr4	39258742	rs11096986	chr4	39256552	39258900	0.038	0	0.057	WDR19
chr6	126089285	rs13209968	chr6	126089206	126091184	0.038	0.033	0.036	NCOA7
chr6	126090277	rs1159974	chr6	126089206	126091184	0.038	0.033	0.036	NCOA7
chr6	126090377	rs9388451	chr6	126089206	126091184	0.038	0.033	0.036	NCOA7
chr6	126090608	rs9398787	chr6	126089206	126091184	0.038	0.033	0.036	NCOA7
chr10	104883337	rs1060240	chr10	104882003	104883823	0.037	0	0.055	NT5C2
chr11	102255684	rs77227803	chr11	102254619	102256113	0.037	0	0.055	BIRC2
chr2	21124248	rs78327494	chr2	21124202	21129711	0.037	0	0.056	LDAH
chr2	21124943	rs79567520	chr2	21124202	21129711	0.037	0	0.056	LDAH
chr2	21126779	rs75648098	chr2	21124202	21129711	0.037	0	0.056	LDAH
chr2	21129677	rs114322127	chr2	21124202	21129711	0.037	0	0.056	LDAH
chr21	35633530	rs973754	chr21	35632918	35635770	0.037	0	0.056	LINC00310
chr21	35633710	rs7280612	chr21	35632918	35635770	0.037	0	0.056	LINC00310
chr4	86683729	rs11736641	chr4	86683389	86684067	0.037	0	0.056	ARHGAP24
chr7	46609344	rs11772918	chr7	46608163	46609402	0.037	0.033	0.034	IGFBP3
chr11	116943544	rs7109649	chr11	116942999	116945300	0.036	0	0.054	SIK3
chr11	116943952	rs1531706	chr11	116942999	116945300	0.036	0	0.054	SIK3
chr11	116944348	rs7935913	chr11	116942999	116945300	0.036	0	0.054	SIK3
chr11	116944437	rs7935834	chr11	116942999	116945300	0.036	0	0.054	SIK3
chr11	116944712	rs1531707	chr11	116942999	116945300	0.036	0	0.054	SIK3
chr15	48713996	rs1820488	chr15	48710899	48714610	0.036	0	0.054	DUT
chr2	21198900	rs11902417	chr2	21198593	21200310	0.036	0	0.054	APOB
chr3	17077268	rs17272796	chr3	17076118	17077865	0.036	0	0.054	MIR3714
chr4	5324103	rs115860884	chr4	5323316	5325012	0.036	0	0.055	LINC01587
chr4	113074354	rs4147393	chr4	113073580	113080401	0.036	0	0.054	C4orf32
chr4	113076967	rs58018172	chr4	113073580	113080401	0.036	0	0.054	C4orf32
chr4	113078266	rs78121093	chr4	113073580	113080401	0.036	0	0.054	C4orf32
chr2	203679183	rs72932765	chr2	203678824	203682331	0.035	0	0.053	ICA1L
chr2	203679306	rs72932767	chr2	203678824	203682331	0.035	0	0.053	ICA1L
chr2	203680954	rs72932770	chr2	203678824	203682331	0.035	0	0.053	ICA1L
chr2	203682304	rs72932772	chr2	203678824	203682331	0.035	0	0.053	ICA1L
chr2	240205727	rs28629222	chr2	240205517	240207821	0.035	0	0.052	MIR4269
chr20	33642480	rs8117847	chr20	33642137	33644280	0.035	0	0.053	TRPC4AP
chr3	138070901	rs13324341	chr3	138069899	138072003	0.035	0.033	0.031	MRAS
chr7	29179891	rs6950140	chr7	29178266	29180945	0.035	0	0.052	CPVL
chr7	29180335	rs13238274	chr7	29178266	29180945	0.035	0	0.052	CPVL
chr1	85826194	rs233099	chr1	85825533	85827635	0.034	0	0.051	BCL10
chr1	232669231	rs16857578	chr1	232668399	232669696	0.034	0	0.05	SIPA1L2
chr1	232669272	rs11589828	chr1	232668399	232669696	0.034	0	0.05	SIPA1L2
chr1	232669682	rs1326293	chr1	232668399	232669696	0.034	0	0.05	SIPA1L2
chr11	61604782	rs2524299	chr11	61604619	61606913	0.034	0	0.051	FADS2
chr11	61604814	rs174577	chr11	61604619	61606913	0.034	0	0.051	FADS2
chr11	61604967	rs2072113	chr11	61604619	61606913	0.034	0	0.051	FADS2
chr11	61605215	rs2072114	chr11	61604619	61606913	0.034	0	0.051	FADS2
chr11	61605499	rs174578	chr11	61604619	61606913	0.034	0	0.051	FADS2
chr11	61606642	rs174580	chr11	61604619	61606913	0.034	0	0.051	FADS2
chr11	61606683	rs174581	chr11	61604619	61606913	0.034	0	0.051	FADS2
chr20	33552305	rs76110461	chr20	33551884	33554305	0.034	0.044	0.023	MYH7B
chr20	33552642	rs17401737	chr20	33551884	33554305	0.034	0.044	0.023	MYH7B
chr1	25829988	rs61775208	chr1	25829403	25831278	0.033	0	0.049	LDLRAP1
chr1	25830899	rs61775209	chr1	25829403	25831278	0.033	0	0.049	LDLRAP1
chr10	96087866	rs11187870	chr10	96087486	96088426	0.033	0	0.049	NOC3L
chr13	22709670	rs7318731	chr13	22703342	22710311	0.033	0.079	0	LINC00540
chr7	46284924	rs4286853	chr7	46284911	46285997	0.033	0	0.049	IGFBP3
chr7	46284962	rs4543453	chr7	46284911	46285997	0.033	0	0.049	IGFBP3
chr7	94043239	rs42524	chr7	94041045	94043767	0.033	0	0.05	COL1A2
chr8	22643707	rs12155789	chr8	22641400	22645200	0.033	0	0.05	LOC101929237
chr2	227818629	rs55748731	chr2	227817861	227819017	0.032	0	0.048	RHBDD1
chr2	227849255	rs6707265	chr2	227848826	227850644	0.032	0	0.048	RHBDD1
chr2	227850465	rs13419455	chr2	227848826	227850644	0.032	0	0.048	RHBDD1
chr20	6611424	rs118097594	chr20	6611096	6613122	0.032	0.041	0.021	BMP2
chr4	112865498	rs17627429	chr4	112864712	112866951	0.032	0.075	0	C4orf32
chr6	160850273	rs3106164	chr6	160849650	160850986	0.032	0	0.048	SLC22A3
chr1	154813988	rs34106427	chr1	154813900	154815225	0.031	0.026	0.03	KCNN3
chr1	154814045	rs6426986	chr1	154813900	154815225	0.031	0.026	0.03	KCNN3
chr1	154814268	rs6666258	chr1	154813900	154815225	0.031	0.026	0.03	KCNN3
chr1	154814353	rs13376333	chr1	154813900	154815225	0.031	0.026	0.03	KCNN3
chr1	154814538	rs6691463	chr1	154813900	154815225	0.031	0.026	0.03	KCNN3
chr10	102321900	rs2495758	chr10	102321346	102322437	0.031	0	0.046	HIF1AN
chr12	114806885	rs1895583	chr12	114806169	114808500	0.031	0	0.047	TBX5
chr13	113774092	rs3093253	chr13	113773306	113775392	0.031	0.032	0.026	F10
chr15	54678648	rs11636575	chr15	54678502	54679715	0.031	0	0.046	UNC13C
chr15	65130631	rs2899704	chr15	65130616	65132064	0.031	0.027	0.03	PLEKHO2
chr16	83766715	rs454274	chr16	83766676	83769464	0.031	0.021	0.033	LOC102724163
chr16	83766744	rs451434	chr16	83766676	83769464	0.031	0.021	0.033	LOC102724163
chr16	83767112	rs447813	chr16	83766676	83769464	0.031	0.021	0.033	LOC102724163
chr16	83767133	rs403740	chr16	83766676	83769464	0.031	0.021	0.033	LOC102724163
chr16	83767219	rs403473	chr16	83766676	83769464	0.031	0.021	0.033	LOC102724163
chr16	83767329	rs402010	chr16	83766676	83769464	0.031	0.021	0.033	LOC102724163
[truncated: 370 more rows]
