# Supplementary material for: Genome-wide compendium and functional assessment of in vivo heart enhancers
Source: Nat Commun. 2016 Oct 5;7:12923. doi: 10.1038/ncomms12923 (PMC5059478; doi:10.1038/ncomms12923)
Supplement: Supplementary Data 4 — Transgenic assays for putative human heart enhancers near heart disease genes. The human homolog of each locus was tested for enhancer activity in embryonic day 11.5 transgenic mice. Name indicates the VISTA identifier. Genomic locations and scores are given as in Supplementary Data 2. "Nearest HD Gene" indicates the closest heart disease-associated gene. "Distance to HD Gene" indicates the distance between the physical center of the enhancer locus and the closest annotated transcription start site in Gencode for the listed HD gene, in both the human (hg19) and mouse (mm10) genomes. "Interaction with Nearest HD Gene" indicates whether there was evidence for a physical interaction between the tested enhancer and the putative target gene in the Chromatin-Chromatin Spatial Interaction (CCSI) database for either human or mouse samples ("Close" indicates that distance between the enhancer and promoter is below the ~10 kb resolution of the chromatin conformation results). Forward and Reverse Primers indicate the primers used to amplify each site. "Transgenic Result" indicates tissues (or lack thereof) where reproducible enhancer activity was observed at E11.5. [file ncomms12923-s5.xlsx]

## Sheet: Sheet1
Supplementary Data 4. Transgenic assays for putative human heart enhancers near heart disease genes
VISTA Name	hg19 Coordinates	Score_All	Score_Prenatal	Score_Postnatal	Nearest HD Gene	Distance to HD Gene (bp, human)	Interaction with Nearest HD Gene? (human)	Distance to HD Gene (bp, mouse)	Interaction with Nearest HD Gene? (mouse)	Forward Primer	Reverse Primer	Transgenic Result
hs2124	chr1:11,940,877-11,944,112	0.423	0.141	0.546	NPPB	23502	No	17984	Yes	CTCCAGGGAACTGAAGCACT	ATGGCTTGGGGCTTCTTACT	negative
hs2125	chr1:11,945,528-11,949,490	0.612	0.505	0.597	NPPB	28517	Yes	22456	No	AGCATGTGACAGTGGGACCT	GTGGGAAGCCCAGTGTTATG	positive (heart)
hs2126	chr1:147,220,710-147,225,901	0.54	0.579	0.442	GJA5	8040	Close	10064	No	CCCAAAGATCCATGAAACCA	TTCCAGAATACAGCTGTCCCTTA	positive (heart)
hs2127	chr1:156,059,426-156,062,550	0.058	0	0.088	LMNA	8620	Close	23586	Yes	ACTCGGAGGGCTACAGAGGT	GTGTGAATCTGATGGCAACG	negative
hs2128	chr1:156,065,479-156,069,043	0.815	0.826	0.697	LMNA	14893	No	17438	Yes	ACTAGGCCCTCTTCCAGCTC	TAAACCAAGGCCAGAAAAGC	negative
hs2129	chr1:156,072,303-156,076,849	0.815	0.826	0.697	LMNA	9884	Close	8772	Close	TGAACCCTTCCATCTCCACC	CCACACAGCTGACAAGTGAC	positive (heart)
hs2131	chr1:227,014,699-227,016,924	0.225	0.028	0.32	PSEN2	42460	Yes	12649	Yes	CCTCAGCTTTTACCCAGCAC	CTTGGGTACCCTTCCAGGTT	negative
hs2132	chr1:227,106,400-227,109,773	0.444	0.31	0.47	PSEN2	19850	Yes	19542	Yes	CAGGAGTGTGTGGCAGAGAA	TGCAGAGGAACTCCCGTTT	negative
hs2133	chr1:230,886,439-230,890,074	0.178	0.246	0.11	AGT	37920	Yes	17387	Yes	TCAGCACCACCTTCTTGTCA	GGAGGGGTATTTATAAAACATGAAC	positive (heart, other)
hs2134	chr1:236,802,183-236,804,214	0.435	0.535	0.311	ACTN2	46570	Yes	27248	Yes	TCCAGAGCACATTTCCAACA	AACATGAAAGCAGGGGATTG	negative
hs2135	chr1:236,851,383-236,853,715	0.749	0.679	0.692	ACTN2	2780	Close	2648	Close	GGAAGTACGAGGCATGAGGA	CACAAGCTTTCTGTTAATCATTGG	positive (heart)
hs2136	chr1:236,910,038-236,910,629	0.207	0.129	0.228	ACTN2	15802	No	56818	Yes	GCACAGAAAGACCCCAGGTA	AAATCTGATAGAGAACTGGGATGG	negative
hs2137	chr1:237,160,612-237,163,517	0.863	0.898	0.724	RYR2	43636	Yes	25756	Yes	CCAGTAAGAGGTTTGGGGAAA	CAACTAAACAGGGCATCAGGA	positive (other)
hs2138	chr1:237,174,518-237,176,845	0.795	0.773	0.701	RYR2	30020	Yes	19754	Yes	GCCAGACAACACGACAGTTC	TCATTCATTCACCAGACAAACA	positive (other)
hs2139	chr1:237,192,467-237,195,956	0.416	0.151	0.529	RYR2	11490	Yes	7699	Close	TGGAGAGGAAAAATCCGAGT	ACCAGGCACTGAGGTAGGTG	negative
hs2142	chr10:75,723,857-75,727,727	0.432	0.405	0.39	VCL	29158	Yes	37116	Yes	AGAGAGGTCTGGAAGCATGA	AGTTGGAAGAGGCCTGAGTG	positive (heart, other)
hs2143	chr10:88,443,829-88,449,326	0.973	0.763	0.975	LDB3	18152	Yes	16603	Yes	TTCTTTGGCACCTCGTATCC	AAGCACGGCAAGAAGAACAC	positive (heart, other)
hs2144	chr11:19,194,084-19,196,536	0.359	0.414	0.275	CSRP3	36808	Yes	18371	Yes	GTCTTCCCCATGTTTTTGGA	CCTCCCAATCAAAACCCTTT	positive (other)
hs2145	chr11:19,227,932-19,231,643	0.374	0.634	0.158	CSRP3	2330	Close	3830	Close	GGGAGAATTCCTTAGCTCAATC	TCTAAATGCCTACGAGGTGCT	positive (heart, other)
hs2146	chr11:19,238,352-19,241,998	0.21	0.106	0.248	CSRP3	8057	Close	13321	Yes	GGAAACAAGTCAAAGGTGCTG	TGCCTTCAGGGGCTAATAAA	negative
hs2147	chr11:2,552,386-2,556,805	0.353	0.492	0.216	KCNQ1	71930	Yes	45229	Yes	GCAGGGACCTTCAGACGTG	GTGGATGGGGATTTCAACAG	negative
hs2151	chr12:22,044,071-22,045,600	0.37	0.371	0.32	ABCC9	44792	No	34564	Yes	CTGTGGACTCCCTGCAGATT	CCTCTGAGACATTCATTAACAACC	positive (other)
hs2153	chr14:23,847,667-23,850,830	0.349	0.324	0.317	MYH6	28238	Yes	2771	Close	CCCAGTACTACCAGCGCTTC	CCTAGGACACCCATTCTTTCTG	negative
hs2154	chr14:23,866,401-23,868,864	0.481	0.416	0.457	MYH6	9854	Close	8281	Close	GATGATGCAACGCACAAAGT	GCCCTCAGAATGCCATAAAA	negative
hs2156	chr14:73,645,468-73,648,977	0.035	0	0.053	PSEN1	3356	Close	32666	Yes	TGCCCTTACTTCTTGGAGCA	GGCTTCAAGTGATCCTCTGG	negative
hs2157	chr14:76,459,638-76,463,620	0.465	0.409	0.437	TGFB3	13537	No	11548	Yes	GAAATTCAGATTTGGGGCTTC	GGGGCTGGTTTCAAATACAA	positive (heart)
hs2158	chr14:76,477,329-76,482,203	0.419	0.489	0.317	TGFB3	31674	Yes	-	-	TCAACCTCATGGGCTCAAGT	CCTTTGAGCCTGGACTGAAC	negative
hs2160	chr15:63,382,545-63,386,341	0.141	0.192	0.089	TPM1	22491	Yes	40944	Yes	TTAAACTGGCCCTGGAATTG	CCTGCCTTGCCCTTTACATA	positive (other)
hs2161	chr15:73,666,606-73,670,858	0.313	0.32	0.265	HCN4	7127	Close	6729	Close	TTCAATTCACCTGCAACAGC	CTCAGTCAGTGCACGTTTGC	positive (heart)
hs2162	chr17:37,815,763-37,818,960	0.584	0.508	0.554	TCAP	4236	Close	4870	Close	AGATCTTGGCCCAGGAAGAG	CAGGTGCAGCTCTGGAATC	negative
hs2163	chr17:39,893,776-39,897,477	0.028	0.023	0.028	JUP	32488	Yes	34652	Yes	CAGCCTCCCCAATAACATGC	CCAAGGCAGGCTCAGATACT	negative
hs2166	chr18:29,066,159-29,070,306	0.288	0.414	0.168	DSG2	9794	Close	3838	Close	GCCAAAAACCAGTTTTGTCTGT	GTTCCCATCTCACTGGCTGT	positive (heart, other)
hs2169	chr2:220,293,872-220,296,961	0.369	0.221	0.413	DES	12318	Yes	11138	Yes	AGGCAATGATCCTTGAGGTG	TGTGGAATGCAGTGGGTAGA	positive (heart)
hs2170	chr2:71,718,006-71,721,213	0.565	0.456	0.557	DYSF	25778	Yes	29150	Yes	TCCAATGTCTTGCTCTCGAA	GCAAAAACACAGTCTTGCACA	positive (blood vessels)
hs2171	chr2:71,728,919-71,733,874	0.565	0.456	0.557	DYSF	37566	Yes	29734	Yes	TGTGCCTCTGTTGATGGAGA	TCTTAAGGGAAAGTGGGCGT	negative
hs2172	chr2:71,839,666-71,844,519	0.631	0.391	0.699	DYSF	13692	Yes	3448	Close	TGTGGGGATTATCTGCGGTT	CTATGGTGAACTTGCAGGGC	negative
hs2173	chr20:32,009,624-32,013,185	0.408	0.069	0.569	SNTA1	20294	Yes	12325	Yes	ATGGTAGTGTGCGCCTGT	CCCCAGACCCACTTTCAATG	positive (heart)
hs2174	chr21:35,706,876-35,710,787	0.125	0.065	0.146	KCNE2	27490	No	17134	No	TTGTAGAGGTGGGGTCTTGC	TGGCTCTGCTTCCTACACCT	positive (other)
hs2175	chr21:35,817,695-35,821,340	0.637	0.659	0.536	KCNE1	2414	Close	-	-	CACCCTAGCCCTGAGTCTGT	ATCTGTCCCTGCCTTGCTAA	negative
hs2176	chr3:38,602,635-38,607,552	0.034	0.039	0.025	SCN5A	42546	Yes	18928	No	AAGCTGGTGTGGACTGTGTG	CCAGAAAGGGAAGTGAGCAG	negative
hs2179	chr3:52,461,982-52,465,131	0.465	0.386	0.452	TNNC1	24500	Yes	25213	Yes	ACCTGCTCCCCTTCCTCTAA	CTTGGATTGCAGTGGGTTCT	positive (blood vessels)
hs2180	chr3:52,500,679-52,503,714	0.365	0.395	0.296	TNNC1	14140	Yes	13424	Yes	CTGGTTAGTGCCCCACAGAT	AAGTTATCCACCCTGCCTCA	negative
hs2181	chr5:137,029,967-137,032,927	0.369	0.467	0.256	KLHL3	10669	Yes	35142	Yes	TATCCCCAGCAGGAAAACAG	TGAGCTGAGACTGCACCACT	positive (blood vessels)
hs2184	chr5:172,682,692-172,685,952	0.136	0.069	0.161	NKX2-5	22007	No	19958	Yes	ATTTGTTGCCCAGACTGCTC	AGGAGCTGGACAAGAGGAAC	negative
hs2185	chr5:172,692,201-172,696,969	0.49	0.528	0.4	NKX2-5	32270	No	30534	Yes	TTGCATCAGGTGGTCTCTTTT	GACGGACAGAGCTCCACAGT	positive (heart)
hs2186	chr5:172,705,328-172,708,211	0.161	0.065	0.201	NKX2-5	44454	Yes	33846	Yes	CTGCTGCGTAGACACCATTC	AGTCTCACTCTGTCGCTAGGCTGGAGTGC	negative
hs2189	chr6:118,878,956-118,881,186	0.574	0.574	0.497	PLN	13	Close	375	Close	GGCACAAAAGCACTCAGAGA	GGATGTTAGGCTGGAATGGA	negative
hs2191	chr6:7,561,160-7,562,735	0.052	0	0.078	DSP	20078	Yes	19872	Yes	CCACATGAATTCAGTTTTATGTCA	AAATGGCTAATGCAGGGTTG	positive (other)
hs2192	chr7:150,659,986-150,663,432	0.732	0.688	0.66	KCNH2	3745	Close	7900	Close	GTGAACTGCCACATCACCTG	AAGCTGTGACTCATGGCAGA	positive (heart)
hs2193	chr7:151,383,342-151,387,674	0.342	0.097	0.451	PRKAG2	47841	Yes	25140	No	TGGTTGGACATGTTTTGGAA	TACAATTGAATCCGGGAACC	positive (heart)
hs2194	chr7:151,389,885-151,395,078	0.409	0.236	0.463	PRKAG2	40868	Yes	20794	No	AGCAGCTGAATTCCCTCTCC	CAAAAATGCACCTCCCTCTG	positive (heart, other)
hs2196	chr7:151,408,696-151,411,333	0.667	0.689	0.562	PRKAG2	23334	Yes	11780	No	AATCTCCATCCACCAAGGAG	TTAGGCCGGTGAGTAACTGC	negative
hs2198	chr7:151,439,778-151,443,512	0.376	0.3	0.374	PRKAG2	8296	Close	5971	Close	CCAGACGAGTCAGGAGGCTA	GGGTGAACCTGTGTTGCTTTA	negative
hs2199	chr7:151,450,033-151,453,713	0.466	0.475	0.396	PRKAG2	18524	No	11176	No	CACTTCACCGGAAAGGTGTC	CCAAAGGGGCTGTAGCTATG	positive (other)
hs2200	chr7:151,453,949-151,457,105	0.466	0.475	0.396	PRKAG2	22178	Yes	14315	No	CGGAGAGTAACCCTCTTCCA	GGAATGACTTGGTGCTACCC	positive (other)
hs2204	chr8:11,557,315-11,561,006	0.759	0.887	0.574	GATA4	2556	Close	2544	Close	TTCCTGTGGGCTCTCAGATT	GCTCTGCACCAATCCAAGG	positive (heart)
hs2205	chr8:11,596,784-11,601,556	0.554	0.469	0.533	GATA4	33806	Yes	34230	Yes	ATTTCCGTATGGCTTTGGTG	ACCGCGTTCACTTGTACTCA	positive (heart)
hs2207	chr9:139,462,959-139,468,347	0.608	0.562	0.555	NOTCH1	25415	Yes	-	-	GAAAGTGCAGAGAAGCCACC	AGTCTGCTGTTTAGGCAAGC	positive (other)
