# Supplementary material for: Genome-wide compendium and functional assessment of in vivo heart enhancers
Source: Nat Commun. 2016 Oct 5;7:12923. doi: 10.1038/ncomms12923 (PMC5059478; doi:10.1038/ncomms12923)
Supplement: Supplementary Data 5 — Differentially expressed genes in enhancer deletion lines. All genes that were differentially expressed (P-value < 0.01 using an FDR < 5%) in embryonic or adult heart from mm77 and mm771 knockout lines, as ascertained by edgeR. "logKOWT" indicates log (mean knockout expression over mean wild-type expression). Negative values indicate genes downregulated in the knockout animals. "logCPM" indicates log(mean expression level over all samples in counts per million). Genes in bold italics are highlighted in the main text. [file ncomms12923-s6.xlsx]

## Sheet: Sheet1
Supplementary Data 5. Differentially expressed genes in enhancer deletion lines.
mm77 E11.5
Gene	logKOWT	logCPM	P-value (Raw)	P-value (FDR)	Chr	Start	Stop
Myl2	-2.48777	10.483	3.12124e-81	7.49565e-77	chr5	122550988	122556863
Ubc	-1.36018	6.73762	3.41058e-30	4.09525e-26	chr5	125866334	125870387
H2-T24	2.49306	4.06358	6.44571e-11	5.15979e-07	chr17	36142639	36157505
Cux2	-0.881053	5.05169	7.53939e-09	3.62117e-05	chr5	122310224	122497834
Adamts18	-2.03732	3.86051	4.99404e-08	0.000199886	chr8	116222036	116372739
Rplp0	-0.681043	8.05486	9.1058e-08	0.000277077	chr5	116009475	116013738
Tesc	1.34015	3.28294	9.23012e-08	0.000277077	chr5	118477832	118511879
Crabp1	-1.39634	3.03892	4.96751e-07	0.0013255	chr9	54612554	54620917
Fam210b	0.926473	4.95907	6.72346e-07	0.00161464	chr2	172171076	172181249
Car2	1.3994	7.16763	2.49786e-06	0.00456262	chr3	14886425	14900770
mm77 Adult
Gene	logKOWT	logCPM	P-value (Raw)	P-value (FDR)	Chr	Start	Stop
Psca	4.89756	4.04116	2.21671e-23	5.32321e-19	chr15	74545268	74547495
Myl2	-1.95804	12.7051	4.8785e-19	5.85761e-15	chr5	122550988	122556863
Gm10336	-2.29274	7.55849	4.59395e-17	3.6773e-13	chr13	12274983	12278755
Slc38a1	2.01091	5.14573	2.87856e-16	1.72815e-12	chr15	96401848	96473344
Lrtm1	-1.73167	9.2316	2.19409e-12	1.05378e-08	chr14	29831393	29846828
Mtr	-1.58842	6.79608	8.60912e-12	3.44566e-08	chr13	12278806	12350380
Ubc	-1.54201	6.7596	5.26236e-11	1.57963e-07	chr5	125866334	125870387
Gdf15	4.74205	3.37922	6.67005e-10	1.60175e-06	chr8	73153292	73155534
Nppa	3.6533	10.0954	8.29267e-10	1.81037e-06	chr4	147374854	147376176
Scn4b	-1.57837	4.82385	3.39705e-09	6.79806e-06	chr9	44947124	44962144
Kcnv2	-2.06355	4.2691	3.96156e-09	7.31792e-06	chr19	27397108	27411669
Mcm2	1.58102	4.21142	8.9419e-09	1.53379e-05	chr6	88833467	88848774
Adamtsl2	1.95335	4.81807	9.77193e-09	1.56442e-05	chr2	26934900	26964133
Bex1	2.11124	1.64924	1.46743e-08	2.12585e-05	chrX	132748510	132750052
Kcnd2	-1.67651	5.16958	1.50494e-08	2.12585e-05	chr6	21166108	21679805
Ctgf	1.81104	7.77209	2.66111e-08	3.36336e-05	chr10	24315247	24318488
Pfkfb1	-1.78625	3.99007	3.89773e-08	4.45715e-05	chrX	147024463	147078421
Mfap4	1.87902	5.16731	8.31601e-08	9.0773e-05	chr11	61298945	61302206
Thbs4	2.65104	4.05129	1.05668e-07	0.00010573	chr13	93521540	93564773
Ociad2	1.77508	3.03039	1.24716e-07	0.000119798	chr5	73713437	73729878
Pcbd1	2.35626	0.699364	1.79788e-07	0.000166055	chr10	60552078	60557077
Nppb	1.88194	8.20408	2.58918e-07	0.000230284	chr4	147359896	147361314
Scn4a	-1.16438	5.73477	4.64035e-07	0.000384253	chr11	106179906	106210704
Shisa4	1.49899	2.29296	5.86161e-07	0.000469203	chr1	137268032	137271640
2210407C18Rik	-2.46028	1.27708	9.76668e-07	0.000690911	chr11	58421707	58426994
Phlda1	1.28271	4.94378	9.7781e-07	0.000690911	chr10	110943341	110945705
Tubb2a	1.28682	4.28059	9.78219e-07	0.000690911	chr13	34166146	34169877
Lama5	-1.08564	7.66257	1.07852e-06	0.000739989	chr2	179911077	179960564
Nmrk2	2.34792	4.04233	1.20455e-06	0.000803504	chr10	80660914	80664782
Kcnj3	-1.55314	5.48207	1.30396e-06	0.000846307	chr2	55289566	55447936
Col14a1	1.34219	5.32078	2.1396e-06	0.00128451	chr15	55139304	55352358
Map1a	1.85635	5.53998	2.2166e-06	0.00129828	chr2	121115337	121136568
Shmt1	1.37507	3.68033	3.62264e-06	0.00202312	chr11	60602398	60624767
Sfrp1	1.11406	5.4372	7.36385e-06	0.00384425	chr8	24521973	24560104
Adcyap1r1	1.057	4.37837	7.99739e-06	0.00400103	chr6	55401971	55451449
Dkk3	1.92836	3.30773	8.56161e-06	0.00419589	chr7	119259532	119302571
Slc17a7	-1.7832	5.10593	1.06391e-05	0.00509271	chr7	52419290	52431509
Igfals	1.08392	3.21802	1.12269e-05	0.00509271	chr17	25015714	25018953
Egf	-1.50143	3.77891	1.30999e-05	0.00567791	chr3	129380492	129458240
Rasl10a	-1.59645	1.29804	1.32407e-05	0.00567791	chr11	4958130	4960386
Cilp	2.33068	5.35852	1.43747e-05	0.00600017	chr9	65112986	65128412
Casq1	1.62604	4.87654	1.66283e-05	0.00665521	chr1	174140024	174150026
Spsb4	1.22306	4.06964	2.41411e-05	0.00908529	chr9	96843900	96918774
mm771 E11.5
Gene	logKOWT	logCPM	P-value (Raw)	P-value (FDR)	Chr	Start	Stop
Rprl3	8.72205	6.4756	2.46445e-124	5.91837e-120	chr8	3803124	3803361
Myh2	8.44348	3.11099	1.72579e-33	2.07224e-29	chr11	66984528	67011019
Myh7	-2.88188	12.6233	5.70944e-24	4.57041e-20	chr14	55589524	55613386
Phyhip	4.55617	1.63456	2.79995e-14	1.68102e-10	chr14	70857323	70868631
Rprl2	5.08813	-0.815698	3.48897e-06	0.00761705	chr3	22150291	22150529
mm771 Adult
Gene	logKOWT	logCPM	P-value (Raw)	P-value (FDR)	Chr	Start	Stop
Mid1	-3.3793	5.47331	1.90466e-39	4.57404e-35	chrX	166123130	166428729
Lgr6	-3.14664	4.91857	9.61272e-28	1.15425e-23	chr1	136882929	137001853
Rps2	-2.78084	3.98152	1.02587e-25	8.21211e-22	chr17	24857007	24858872
Trim12a	-9.22905	1.1323	2.12469e-23	1.27561e-19	chr7	111448410	111464009
Gm14085	-6.99108	1.21525	1.46575e-19	7.04001e-16	chr2	122310676	122353776
Zfp30	1.64516	3.89608	1.28052e-09	3.84396e-06	chr7	30569808	30579559
Blvrb	1.20601	4.66776	3.90519e-08	7.81525e-05	chr7	28232996	28251000
Hddc3	1.16127	4.63516	5.53976e-08	0.000102336	chr7	87488022	87490983
Map3k6	1.20009	4.6999	1.99634e-07	0.000299638	chr4	132796732	132808843
Plekha7	0.994854	5.67092	2.38048e-07	0.000336278	chr7	123267631	123333355
Tmem37	1.67279	2.92461	3.69296e-07	0.000492703	chr1	121963953	121970357
Sln	6.62734	4.20075	5.72086e-07	0.000723087	chr9	53698057	53701656
Selenbp2	2.09915	0.992496	8.33751e-07	0.00100113	chr3	94497494	94508328
Ier3	-0.931379	5.06186	1.93387e-06	0.00193508	chr17	35958657	35959856
Myl4	5.02057	6.25893	2.22959e-06	0.00214174	chr11	104411976	104448533
D2hgdh	-1.04513	4.54162	3.20504e-06	0.00296035	chr1	95721816	95748751
9030025P20Rik	2.24088	0.505046	3.68421e-06	0.00315986	chr17	15115827	15128541
Hand2	0.954307	6.64997	4.97879e-06	0.00398552	chr8	59799779	59803314
Myl7	5.47622	6.04462	5.78929e-06	0.00448483	chr11	5796639	5798785
Tmem100	2.33484	3.16113	9.98924e-06	0.00749661	chr11	89891661	89897819
Ush1c	0.880911	5.38462	1.06882e-05	0.00777811	chr7	53450720	53493860
