# Supplementary material for: Genome-wide compendium and functional assessment of in vivo heart enhancers
Source: Nat Commun. 2016 Oct 5;7:12923. doi: 10.1038/ncomms12923 (PMC5059478; doi:10.1038/ncomms12923)
Supplement: Supplementary Data 6 — Histology and pathology results for enhancer knockout mice. * WT: homozygous wild-type, KO: homozygous null; ** NSF: no significant finding, n/a: detailed comment or value not recorded. [file ncomms12923-s7.xlsx]

## Sheet: Sheet1
Supplementary Data 6. Histology and pathology results for enhancer knockout mice
Animal ID	Strain	Genotype *	Gender	Date of birth	Approximate age at phenotyping (weeks)	Matched Littermate	Organ weights (g)	Body weight	Right kidney (g)	Right kidney/Body weight	Left kidney (g)	Left kidney/Body weight	Spleen (g)	Spleen/Body Weight	Liver (g)	Liver/Body Weight	Heart (g)	Heart/Body Weight	Histologic findings **	Kidney	Pancreas	Spleen	Liver	Gall Bladder	Lung and Trachea	Heart and Great vessels	Thymus	Stomach	Small intestine	Cecum and Large intestine	Brain	Lower urinary tract	Reproductive tract	Other	Heart Histology Scoring	Left ventricular hypertrophy	Myocardiocyte disarray	Myocardiocyte karyomegaly	Interstitial fibrosis	Other	Echocardiography	Heart rate (beats per minute)	Ejection Fraction %	Fractional Shortening %	Left Ventricular mass (mg)	LVAW d (mm)	LVPW d (mm)	LVID d (mm)	LVID s (mm)
A5458	mm77	WT	F	2014-05-22	34	A5459		23.398	0.166	0.00709462	0.167	0.00713736	0.071	0.00303445	0.98	0.0418839	0.19	0.00812035		NSF	NSF	NSF	NSF	NSF	NSF	NSF	NSF	NSF	NSF	NSF	NSF	NSF	NSF	-		0	0	1	0	-		507	62.62	33.15	70.38	0.73	0.69	3.69	2.47
A5459	mm77	KO	F	2014-05-22	34	A5458		23.745	0.182	0.00766477	0.176	0.00741209	0.12	0.0050537	1.132	0.0476732	0.136	0.00572752		NSF	NSF	NSF	NSF	NSF	NSF	Mild left ventricular myocardial disarray with cardiomyocyte karyomegaly	NSF	Mild focal mucosal hyalinosis	NSF	NSF	NSF	NSF	NSF	-		0	2	3	0	-		475	69.19	34.56	74.1	0.69	0.69	3.69	2.28
A5495	mm77	WT	F	2014-06-18	30	A5499		19.639	0.148	0.00753603	0.142	0.00723051	0.077	0.00392077	0.956	0.0486786	0.147	0.00748511		NSF	NSF	NSF	NSF	NSF	Mild multifocal alveolar histiocytosis with rare eosinophilic crystals (early eosinophilic crystalline pneumonia)	NSF	NSF	NSF	NSF	NSF	NSF	NSF	NSF	-		0	0	1	0	-		455	76.1	43.26	40.07	0.59	0.61	2.87	1.63
A5499	mm77	KO	F	2014-06-18	30	A5495		23.455	0.182	0.00775954	0.163	0.00694948	0.095	0.00405031	1.038	0.044255	0.167	0.00712002		NSF	NSF	NSF	NSF	NSF	NSF	Mild left ventricular myocardial disarray with cardiomyocyte karyomegaly	NSF	NSF	NSF	NSF	NSF	NSF	NSF	-		0	2	3	0	-		490	62.29	33.17	87.18	0.77	0.71	4.05	2.71
A5804	mm77	KO	F	2014-06-20	30	A5805		33.593	0.19	0.00565594	0.191	0.00568571	0.1	0.00297681	1.282	0.0381627	0.164	0.00488197		NSF	NSF	NSF	NSF	NE	Minimal multifocal alveolar histiocytosis	Mild left ventricular myocardial disarray with cardiomyocyte karyomegaly	Medullary follicular development	NSF	NSF	NSF	NSF	NSF	NSF	-		0	2	3	0	-		490	52.12	26.37	83.89	0.71	0.71	4.09	3.01
A5805	mm77	WT	F	2014-06-20	30	A5804		33.609	0.214	0.00636734	0.197	0.00586153	0.089	0.0026481	1.14	0.0339195	0.239	0.00711119		NSF	NSF	NSF	NSF	NSF	NSF	NSF	NE	NSF	NSF	NSF	NSF	NSF	NSF	-		0	0	0	0	-		431	72.71	41.51	93.54	0.73	0.71	4.32	2.53
A7046	mm77	WT	F	2014-08-29	20	A7047		25.431	0.161	0.00633086	0.155	0.00609492	0.09	0.00353899	0.969	0.0381031	0.174	0.00684204		NSF	NSF	NSF	NSF	NSF	NSF	NSF	NSF	NSF	NSF	NSF	NSF	NSF	NSF	-		0	0	1	0	-		470	67.51	36.81	67	0.67	0.69	3.71	2.34
A7047	mm77	KO	F	2014-08-29	20	A7046		24.922	0.169	0.00678116	0.164	0.00658053	0.107	0.0042934	1.156	0.0463847	0.158	0.00633978		NSF	NSF	NSF	NSF	NSF	NSF	Mild left ventricular myocardial disarray with cardiomyocyte karyomegaly	NSF	NSF	NSF	NSF	NSF	NSF	NSF	-		0	2	3	0	-		450	66.33	36.08	59.27	0.53	0.61	3.95	2.53
A7126	mm77	KO	F	2014-09-12	18	A7127		22.273	0.149	0.00668971	0.15	0.00673461	0.084	0.00377138	1.007	0.0452117	0.159	0.00713869		NSF	NSF	NSF	NSF	NSF	NSF	Mild left ventricular myocardial disarray with cardiomyocyte karyomegaly	NSF	NSF	NSF	NSF	NSF	NSF	NSF	-		0	2	3	0	-		450	56.55	30.41	67.21	0.73	0.73	3.49	2.48
A7127	mm77	WT	F	2014-09-12	18	A7126		25.518	0.159	0.0062309	0.142	0.0055647	0.069	0.00270397	0.988	0.0387178	0.184	0.0072106		NSF	NSF	NSF	NSF	NSF		NSF	NSF	NSF	NSF	NSF	NSF	NSF	NSF	-		0	0	1	0	-		450	71.32	39.89	67.91	0.63	0.69	3.73	2.24
A7133	mm771	KO	F	2014-09-08	19	A7139		23.025	0.128	0.00555917	0.13	0.00564604	0.06	0.00260586	0.917	0.0398263	0.159	0.00690554		NSF	NSF	NSF	NSF	NSF	NSF	Mild cardiomyocyte karyomegaly	NSF	focal mucosal hyalinosis	NSF	NSF	NSF	NSF	NSF	-		0	1	2	0	focal mineralization		463	46.555	23.65	n/a	n/a	n/a	3.77	2.93
A7139	mm771	WT	F	2014-09-08	19	A7133		23.693	0.148	0.00624657	0.141	0.00595112	0.068	0.00287005	0.961	0.0405605	0.158	0.00666864		NSF	NSF	NSF	NSF	NSF	NSF	NSF	NSF	focal mucosal hyalinosis	NSF	NSF	NSF	NSF	NSF	-		0	0	1	0	-		470	60.28	31.46	68.45	0.73	0.693	3.626	2.485
A7235	mm771	KO	M	2014-09-18	39	7238		43.262	n/a	n/a	n/a	n/a	n/a	n/a	n/a	n/a	0.304	0.00702695		n/a	n/a	n/a	n/a	n/a	n/a	n/a	n/a	n/a	n/a	n/a	n/a	n/a	n/a	n/a		0	2	1	2	-		n/a	n/a	n/a	n/a	n/a	n/a	n/a	n/a
A7238	mm771	WT	M	2014-09-18	39	7235		35.656	n/a	n/a	n/a	n/a	n/a	n/a	n/a	n/a	0.33	0.0092551		n/a	n/a	n/a	n/a	n/a	n/a	n/a	n/a	n/a	n/a	n/a	n/a	n/a	n/a	n/a		0	2	2	2	-		n/a	n/a	n/a	n/a	n/a	n/a	n/a	n/a
A7240	mm771	WT	F	2014-09-18	17	A7241		20.89	0.152	0.00727621	0.132	0.00631881	0.077	0.00368597	0.922	0.044136	0.183	0.00876017		NSF	NSF	NSF	NSF	NSF	NSF	NSF	NSF	NSF	NSF	NSF	NSF	NSF	NSF	-		0	0	1	0	-		496	62.58	32.68	66.91	0.84	0.79	3.12	2.1
A7241	mm771	KO	F	2014-09-18	17	A7240		22.276	0.139	0.0062399	0.126	0.00565631	0.074	0.00332196	0.982	0.0440833	0.188	0.00843958		NSF	NSF	NSF	NSF	NE	Mild focally extensive neutrophilic and histiocytic pneumonia with alveolar epithelial hyperplasia	NSF	NE	NSF	NSF	NSF	NSF	NSF	NSF	-		0	0	1	0	-		488	63.04	33.51	63.53	0.65	0.63	3.77	2.51
A7243	mm771	WT	F	2014-09-18	17	A7244		19.719	0.12	0.0060855	0.119	0.00603479	0.07	0.00354988	0.87	0.0441199	0.181	0.00917896		NSF	NSF	NSF	NSF	NSF	NSF	Minimal focal myocardial mineralization	NSF	NSF	NSF	NSF	NSF	NSF	NSF	-		0	0	1	0	focal mineralization		510	63.17	33.8	71.24	0.65	0.69	4.09	2.71
A7244	mm771	KO	F	2014-09-18	17	A7243		22.451	0.149	0.00663668	0.137	0.00610218	0.117	0.00521135	1.025	0.045655	0.198	0.00881921		NSF	NSF	NSF	NSF	NSF	NSF	NSF	NSF	NSF	NSF	NSF	NSF	NSF	NSF	-		0	0	1	0	-		480	58.9	29.94	56.91	0.65	0.69	3.4	2.38
A7249	mm771	KO	F	2014-09-25	16	A7251		24.911	0.128	0.00513829	0.14	0.00562001	0.096	0.00385372	1.022	0.0410261	0.173	0.00694472		NSF	NSF	NSF	NSF	NSF	NSF	Mild cardiomyocyte karyomegaly	NSF	NSF	NSF	NSF	NSF	NSF	NSF	-		0	1	2	0	-		450	51.96	25.99	65.23	0.69	0.69	3.61	2.88
A7251	mm771	WT	F	2014-09-25	16	A7249		24.948	0.162	0.00649351	0.164	0.00657367	0.113	0.00452942	1.166	0.0467372	0.165	0.00661376		NSF	NSF	NSF	NSF	NSF	NSF	NSF	NSF	NSF	NSF	NSF	NSF	NSF	NSF	-		0	0	1	0	-		460	67.25	36.7	61.3	0.61	0.61	3.83	2.45
A8100	mm771	KO	F	2014-10-03	37	8101		31.505	n/a	n/a	n/a	n/a	n/a	n/a	n/a	n/a	0.164	0.00520552		n/a	n/a	n/a	n/a	n/a	n/a	n/a	n/a	n/a	n/a	n/a	n/a	n/a	n/a	n/a		0	1	2	0	-		n/a	n/a	n/a	n/a	n/a	n/a	n/a	n/a
A8101	mm771	WT	F	2014-10-03	37	8100		27.055	n/a	n/a	n/a	n/a	n/a	n/a	n/a	n/a	0.166	0.00613565		n/a	n/a	n/a	n/a	n/a	n/a	n/a	n/a	n/a	n/a	n/a	n/a	n/a	n/a	n/a		0	1	2	0	non-suppurative myocarditis		n/a	n/a	n/a	n/a	n/a	n/a	n/a	n/a
A8155	mm771	KO	F	2014-10-12	14	A8157		21.129	0.132	0.00624734	0.135	0.00638932	0.069	0.00326565	0.994	0.0470443	0.163	0.00771452		NSF	NSF	NSF	NSF	NSF	Mild focal neutrophilic and histiocytic lung lobe tip pneumonia	NSF	NSF	focal mucosal hyalinosis	NSF	NSF	Benign ventricular teratoma vs. Dermoid cyst and lipomatous hamartoma	NSF	NSF	-		0	0	0	0	-		490	51.82	25.86	57.28	0.69	0.71	3.54	2.83
A8157	mm771	WT	F	2014-10-12	14	A8155		21.963	0.149	0.00678414	0.127	0.00578245	0.069	0.00314165	0.922	0.0419797	0.14	0.00637436		NSF	NSF	NSF	NSF	NSF	NSF	NSF	NSF	Focal mucosal acanthosis and hyperkeratosis	NSF	NSF	NSF	NSF	Hydrometra	-		0	0	0	0	-		460	59.47	30.9	60.76	0.69	0.61	3.62	2.51
A8168	mm771	KO	F	2014-10-14	35	8169		44.083	n/a	n/a	n/a	n/a	n/a	n/a	n/a	n/a	0.2	0.0045369		n/a	n/a	n/a	n/a	n/a	n/a	n/a	n/a	n/a	n/a	n/a	n/a	n/a	n/a	n/a		0	3	2	3	hemosiderophages		n/a	n/a	n/a	n/a	n/a	n/a	n/a	n/a
A8169	mm771	WT	F	2014-10-14	35	8168		36.074	n/a	n/a	n/a	n/a	n/a	n/a	n/a	n/a	0.199	0.00551644		n/a	n/a	n/a	n/a	n/a	n/a	n/a	n/a	n/a	n/a	n/a	n/a	n/a	n/a	n/a		0	0	0	0	-		n/a	n/a	n/a	n/a	n/a	n/a	n/a	n/a
A8276	mm771	KO	M	2014-11-05	32	8278		28.809	n/a	n/a	n/a	n/a	n/a	n/a	n/a	n/a	0.26	0.00902496		n/a	n/a	n/a	n/a	n/a	n/a	n/a	n/a	n/a	n/a	n/a	n/a	n/a	n/a	n/a		0	1	2	1	-		n/a	n/a	n/a	n/a	n/a	n/a	n/a	n/a
A8278	mm771	WT	M	2014-11-05	32	8276		33.303	n/a	n/a	n/a	n/a	n/a	n/a	n/a	n/a	0.265	0.00795724		n/a	n/a	n/a	n/a	n/a	n/a	n/a	n/a	n/a	n/a	n/a	n/a	n/a	n/a	n/a		0	0	1	0	-		n/a	n/a	n/a	n/a	n/a	n/a	n/a	n/a
