# Supplementary material for: Genome-wide compendium and functional assessment of in vivo heart enhancers
Source: Nat Commun. 2016 Oct 5;7:12923. doi: 10.1038/ncomms12923 (PMC5059478; doi:10.1038/ncomms12923)
Supplement: Supplementary Data 7 — List of heart related gene terms considered from the Mouse Genome Database (MGD) and the Human Phenotype Ontology (HPO) [file ncomms12923-s8.xlsx]

## Sheet: Sheet1
Supplementary Data 7. List of heart related gene terms considered from the Mouse Genome Database (MGD) and the Human Phenotype Ontology (HPO)
HPO Terms
Abnormal atrioventricular conduction
Abnormal echocardiogram
Abnormality of cardiac morphology
Abnormality of the aortic valve
Abnormality of the cardiac septa
Abnormality of the cardiovascular system
Abnormality of the endocardium
Abnormality of the endocrine system
Abnormality of the heart valves
Abnormality of the left ventricle
Abnormality of the mitral valve
Abnormality of the myocardium
Abnormality of the pericardium
Abnormality of the pulmonary valve
Abnormality of the tricuspid valve
Aortic valve atresia
Aortic valve calcification
Aortic valve stenosis
Atrial cardiomyopathy
Atrioventricular canal defect with right ventricle aorta and pulmonary atresia
Bicuspid aortic valve
Bicuspid pulmonary valve
Bradycardia
Calcific aortic valve stenosis
Complete atrioventricular canal defect
Complete heart block with broad RS complexes
Concentric hypertrophic cardiomyopathy
Congenital hypertrophy of left ventricle
Congestive heart failure
Constrictive pericarditis
Defect in the atrial septum
Dextrocardia
Dilated cardiomyopathy
Double outlet right ventricle
Effort-induced polymorphic ventricular tachycardias
Elevated right atrial pressure
Endocardial fibroelastosis
Endocardial fibrosis
Episodes of ventricular tachycardia
First degree atrioventricular block
High-output congestive heart failure
Hypertrophic cardiomyopathy
Hypoplastic heart
Hypoplastic left atrium
Hypoplastic left heart
Impaired myocardial contractility
Intimal thickening in the coronary arteries
Left atrial isomerism
Malformation of the heart and great vessels
Mesocardia
Mitral valve calcification
Mitral valve prolapse
Myocardial fibrosis
Myocardial infarction
Myocardial necrosis
Neoplasm of the endocrine system
Neoplasm of the heart
Noncompaction cardiomyopathy
Oncocytic cardiomyopathy
Orthostatic tachycardia
Paroxysmal atrial fibrillation
Paroxysmal atrial tachycardia
Paroxysmal supraventricular tachycardia
Paroxysmal ventricular tachycardia
Pericardial constriction
Pericardial effusion
Pericardial lymphangiectasia
Pericarditis
Post-angioplasty coronary artery restenosis
Postural hypotension with compensatory tachycardia
Premature coronary artery disease
Primary atrial arrhythmia
Primum atrial septal defect
Pulmonary valve defects
Pulmonic valve myxoma
Restrictive cardiomyopathy
Restrictive heart failure
Right atrial isomerism
Right ventricular cardiomyopathy
Short chordae tendineae of the mitral valve
Short chordae tendineae of the tricuspid valve
Single ventricle
Sinus bradycardia
Sinus tachycardia
Sudden cardiac death
Supraventricular tachycardia
Tachycardia
Tachycardia (with pheochromocytoma)
Third degree atrioventricular block
Tricuspid valve prolapse
Ventricular tachycardia
MGD Terms
MP:0000231:hypertension:sustained high blood pressure at a level that is likely to result in cardiovascular disease and/or other pathological states
MP:0000266:abnormal heart morphology:any structural anomaly of the hollow, muscular organ that maintains the circulation of the blood
MP:0000267:abnormal heart development:aberrant formation or incomplete differentiation of the heart
MP:0000269:abnormal heart looping:any anomaly in the characteristic morphogenetic movements where the primitive heart tube loops asymmetrically during early development; this looping brings the primitive heart chambers into alignment preceding their future integration
MP:0000270:abnormal heart tube morphology:any structural anomaly of the primitive epithelial cardiac tube before the division into the chambers of the mature heart
MP:0000272:abnormal aorta morphology:any structural anomaly of the main trunk of the systemic arterial system that originates from the base of the left ventricle of the heart and extends to the abdomen at the point where it branches into the common iliac arteries
MP:0000273:overriding aortic valve:congenitally abnormal position of the aorta where the valve origin straddles the ventral septum and so receives ejected blood from the right ventricle as well as the left, frequently in conjunction with a ventricular septal defect
MP:0000274:enlarged heart:increase over normal size of the heart
MP:0000275:heart hyperplasia:overdevelopment or increased size of the heart, usually due an increased number of cells
MP:0000276:heart right ventricle hypertrophy:increased size of the right ventricle
MP:0000277:abnormal heart shape:any anomaly in the characteristic surface outline or contour of the heart
MP:0000278:abnormal myocardial fiber morphology:any structural anomaly of the terminally differentiated, non-proliferative, cardiac muscle fibers, the multinucleated muscle cells of the heart
MP:0000279:ventricular hypoplasia:underdevelopment or reduced size, usually due to a reduced number of cells, of one or both of the two lower chambers of the heart
MP:0000280:thin ventricular wall:decreased depth of the cardiac wall of the heart ventricles
MP:0000281:abnormal interventricular septum morphology:any structural anomaly of the wall between the two lower chambers of the heart; the ventricular septum consists of a very small membranous portion just beneath the aortic valve, and a large thick muscular portion consisting of three sections including the inlet septum, the trabecular septum, and the outlet septum
MP:0000282:abnormal interatrial septum morphology:any structural anomaly of the thin membranous structure between the two heart atria
MP:0000284:double outlet right ventricle:both the aorta and the pulmonary trunk originate, either in whole or in part, from the right ventricle; often found in conjunction with a ventricular septal defect
MP:0000285:abnormal heart valve morphology:any structural anomaly of the membranous folds of the heart that prevent reflux of fluid
MP:0000286:abnormal mitral valve morphology:any structural anomaly of the valve between the left atrium and the left ventricle of the heart, and contains two cusps, the anterior cusp and the posterior cusp, attached to the outer fibrous ring (annulus)
MP:0000287:heart valve hypoplasia:underdevelopment or reduced size of the heart valves, usually due to a reduced number of cells,
MP:0000288:abnormal pericardium morphology:any structural anomaly of the fibroserous membrane covering the heart and beginning of the great vessels
MP:0000291:enlarged pericardium:extended fibroserous membrane covering the heart and beginning of the great vessels
MP:0000292:distended pericardium:an expansion in the volume of the sac-like structure contained by the outer parietal layer of the pericardium
MP:0000293:absent myocardial trabeculae:absence of the supporting bundles of muscular fibers lining the walls of the heart
MP:0000295:trabecula carnea hypoplasia:underdevelopment or reduced size of the supporting bundles of muscular fibers lining the walls of the ventricles of the heart, usually due to a reduced number of cells
MP:0000296:absent trabeculae carneae:missing supporting bundles of muscular fibers lining the walls of the ventricles of the heart
MP:0000297:abnormal atrioventricular cushion morphology:any structural anomaly of the mounds of embryonic connective tissue that bulge into the fetal atrioventricular canal; these mounds eventually fuse to form the valves between the right and left atrioventricular orifices and the atrioventricular septum
MP:0000298:absent atrioventricular cushions:absence of the mounds of embryonic connective tissue that bulge into the fetal atrioventricular canal
MP:0000299:failure of atrioventricular cushion closure:failure of the mounds of embryonic connective tissue that bulge into the fetal atrioventricular canal to fuse to form the valves between the right and left atrioventricular orifices
MP:0000300:thin atrioventricular cushion:reduced thickness of the mounds of embryonic connective tissue that bulge into the fetal atrioventricular canal
MP:0000301:decreased atrioventricular cushion size:smaller than normal mounds of embryonic connective tissue that bulge into the fetal atrioventricular canal
MP:0000304:abnormal cardiac stroke volume:anomaly in the volume of blood pushed into the aorta with each beat of the heart
MP:0000343:altered response to myocardial infarction:change in the physiological response to necrosis of the cardiac tissue, often resulting from the sudden insufficiency of arterial or venous blood supply due to emboli, thrombi or mechanical factors
MP:0000484:abnormal pulmonary artery morphology:any structural anomaly of the artery that arises from the right ventricle and conveys unaerated blood to the lungs
MP:0000486:abnormal pulmonary trunk morphology:any structural anomaly of the region of the pulmonary artery that arises from the right ventricle to the division of the right and left pulmonary artery
MP:0000644:dextrocardia:congenital defect in which the heart is located on the right side of the thorax instead of on the left side (levocardia, the normal position)
MP:0000650:mesocardia:congenital defect in which the heart is located in the middle of the thorax instead of on the left side (levocardia, the normal position)
MP:0000732:delayed primary myocyte appearance:development of initial muscle cells at a later time than is normal
MP:0001544:abnormal cardiovascular system physiology:any functional anomaly of the heart or vascular tissue
MP:0001545:abnormal hematopoietic system physiology:any functional anomaly of the fluid and/or its suspended elements that circulate(s) through the heart, arteries, capillaries, and veins
MP:0001596:hypotension:sustained low blood pressure at a level that is likely to result in cardiovascular disease and/or other pathological states
MP:0001625:cardiac hypertrophy:an increase in size of the cardiac tissue, not due to increased cell number
MP:0001627:abnormal cardiac output:anomaly in the blood volume pumped by each ventricle per minute (stroke volume x heart rate)
MP:0001629:abnormal heart rate:greater than or fewer than average resting heart beats per minute, usually measured by the number of times the heart ventricles contract per unit of time, usually per minute
MP:0001636:irregular heartbeat:uneven timing of heart contraction
MP:0001787:pericardial edema:accumulation of watery fluid in the pericardial sac of the heart
MP:0001853:heart inflammation:local accumulation of fluid, plasma proteins, and leukocytes in the heart
MP:0001854:atrial endocarditis:inflammation affecting the atrial chambers of the heart
MP:0001855:atrial thrombosis:formation or presence of a thrombus in the atria of the heart
MP:0001856:myocarditis:inflammation of the heart walls
MP:0001857:pericarditis:inflammation of the pericardium, the fibroserous sac surrounding the heart and the roots of the great vessels
MP:0002127:abnormal cardiovascular system morphology:any structural anomaly of the heart or vascular tissue
MP:0002128:abnormal blood circulation:failure or atypical movement in the flow of blood from the heart to the vasculature and back to the heart
MP:0002188:small heart:reduced size of the heart relative to average
MP:0002189:abnormal myocardial trabeculae morphology:any structural anomaly of the supporting bundles of muscular fibers lining the walls of the heart
MP:0002190:disorganized myocardium:derangement of the pattern cardiac muscle layers
MP:0002191:abnormal artery morphology:any structural anomaly of the blood vessels that carry blood away from the heart
MP:0002624:abnormal tricuspid valve morphology:any structural anomaly of the valve located between the right atrium and the right ventricle of the heart, and contains three cusps, the anterior cusp (infundibular cusp), the posterior cusp (marginal cusp), and the septal cusp (medial cusp), attached to the outer fibrous ring (anulus)
MP:0002625:heart left ventricle hypertrophy:increased size of the left ventricle
MP:0002626:increased heart rate:greater than average resting heart beats per minute, usually measured by the number of times the heart ventricles contract per unit of time, usually per minute
MP:0002652:thin myocardium:reduced thickness of the cardiac muscle layer
MP:0002725:abnormal vein morphology:any structural anomaly of the blood vessels that carry blood towards the heart
MP:0002726:abnormal pulmonary vein morphology:any structural anomaly of the veins that return oxygenated blood from the lungs to the left atrium of the heart
MP:0002740:heart hypoplasia:underdevelopment or reduced size of the heart, usually due to a reduced number of cells
MP:0002745:abnormal atrioventricular valve morphology:any structural anomaly of the valves that gate the flow of blood from the atria into the ventricles
MP:0002746:abnormal semilunar valve morphology:any structural anomaly of the valves that gate the flow of blood from the ventricles into the aorta and pulmonary trunk
MP:0002747:abnormal aortic valve morphology:any structural anomaly of the valve between the left ventricle and the ascending aorta which prevents backflow into the left ventricle, and contains three cusps, the posterior (non-coronary), right anterior and left anterior cusps, attached to an outer fibrous ring (annulus)
MP:0002748:abnormal pulmonary valve morphology:any structural anomaly of the valve between the right ventricle and the pulmonary trunk, and contains three cusps, the anterior, right posterior and left posterior cusps, attached to an outer fibrous ring (annulus)
MP:0002753:dilated heart left ventricle:the luminal space of the lower left chamber of the heart is increased in volume or area, usually with an increase in contained fluid
MP:0002754:dilated heart right ventricle:the luminal space of the lower right chamber of the heart is increased in volume or area, usually with an increase in contained fluid
MP:0002795:dilated cardiomyopathy:decreased function of the heart associated with cardiac enlargement and congestive heart failure
MP:0002833:increased heart weight:greater than average weight of the heart compared to controls
MP:0002834:decreased heart weight:less than average weight of the heart compared to controls
MP:0002837:dystrophic cardiac calcinosis:a condition characterized by the localized deposition of calcium salts in the heart; often occurring in association with inflammation or atherosclerotic lesions and other pathological states
MP:0002838:decreased susceptibility to dystrophic cardiac calcinosis:less likely to be stricken by dystrophic cardiac calcinosis
MP:0002839:increased susceptibility to dystrophic cardiac calcinosis:more likely to be stricken by dystrophic cardiac calcinosis
MP:0002925:abnormal cardiovascular development:aberrant formation or incomplete differentiation of the cardiovascular system
MP:0002952:ventricular cardiomyopathy:diseases of the ventricles of the heart
MP:0002953:thick ventricular wall:increased depth of the cardiac wall of the heart ventricles
MP:0002972:abnormal cardiac muscle contractility:altered ability of the heart muscle to shorten or to develop increased tension, often measured by dP/dT max, fractional shortening (FS), velocity of circumferential fiber shortening (Vcfc), peak of aortic outflow velocity (PAV), and ventricular ejection fraction volume
MP:0003021:abnormal coronary flow rate:aberrant rate of blood flow in the blood vessels supplying the heart
MP:0003022:increased coronary flow rate:elevated rate of blood flow in the blood vessels supplying the heart
MP:0003023:decreased coronary flow rate:reduced rate of blood flow in the blood vessels supplying the heart
MP:0003024:coronary artery stenosis:constriction or narrowing of any of the blood vessels supplying the heart
MP:0003037:increased myocardial infarction size:increased size of necrotic area from normal of the myocardium resulting from a sudden insufficiency of arterial or venous blood supply due to emboli, thrombi or mechanical factors
MP:0003038:decreased myocardial infarction size:decreased size of necrotic area from normal of the myocardium resulting from a sudden insufficiency of arterial or venous blood supply due to emboli, thrombi or mechanical factors
MP:0003039:increased time of peak ischemic contracture:increased duration of time from normal necessary to achieve full irreversible contraction of the cardiac muscle in response to myocardial infarction
MP:0003040:decreased time of peak ischemic contracture:decreased duration of time from normal necessary to achieve full irreversible contraction of the cardiac muscle in response to myocardial infarction
MP:0003041:increased time of onset of induced ischemic contracture:increased duration of time from normal necessary to initiate the irreversible contraction of the cardiac muscle in response to induced myocardial infarction
MP:0003042:decreased time of onset of induced ischemic contracture:decreased duration of time from normal necessary to initiate the irreversible contraction of the cardiac muscle in response to induced myocardial infarction
MP:0003057:abnormal epicardium morphology:any structural anomaly of the visceral layer of the pericardium that surrounds and attaches to all the surfaces of the heart
MP:0003105:abnormal heart atrium morphology:any structural anomaly of one or both of the two upper chambers of the heart, to which the blood returns from the circulation
MP:0003137:abnormal impulse conducting system conduction:any functional anomaly in the impulse-conducting system composed of modified cardiac muscle and having the power of spontaneous rhythmicity and conduction more highly developed than the rest of the heart
MP:0003140:dilated heart atrium:the luminal space of one or both of the upper chambers of the heart is increased in volume or area, usually with an increase of contained fluid
MP:0003141:cardiac fibrosis:formation of fibrous tissue within the heart often resulting from inflammation or injury
MP:0003210:abnormal heart elastic fiber morphology:any structural anomaly of the slender connective tissue fiber in cardiac tissue characterized by great elasticity
MP:0003221:abnormal cardiomyocyte apoptosis:change in the timing or the number of cardiac muscle cells undergoing programmed cell death
MP:0003222:increased cardiomyocyte apoptosis:increase in the number of cardiac muscle cells undergoing programmed cell death
MP:0003223:decreased cardiomyocyte apoptosis:decrease in the number of cardiac muscle cells undergoing programmed cell death
MP:0003279:aneurysm:a protruding sac formed by the dilation of the wall of an artery, a vein, or the heart resulting from a weakening of the vessel wall or heart muscle
MP:0003388:absent pericardium:absence of the fibroserous membrane covering the heart and beginning of the great vessels
MP:0003389:constriction of pericardium:tightening of the pericardium around the heart
MP:0003392:increased atrial myxoma incidence:higher than normal incidence of a benign neoplasm derived from pluripotential mesenchymal stem cells of either the left or right atrium connective tissue, consisting chiefly of polyhedral and stellate cells that are loosely embedded in a soft mucoid matrix; an increase in primary intracardiac tumor incidence
MP:0003393:decreased cardiac output:reduction in the blood volume pumped by each ventricle per minute
MP:0003394:increased cardiac output:greater than normal blood volume pumped by each ventricle per minute
MP:0003410:abnormal artery development:anomaly in the process of forming the blood vessels that carry blood away from the heart
MP:0003411:abnormal vein development:anomaly in the process of forming the blood vessels that carry blood to the heart
MP:0003567:abnormal fetal cardiomyocyte proliferation:anomaly in the ability of the differentiating cardiac muscle cell population to undergo expansion by cell division
MP:0003649:decreased heart right ventricle size:less than average size of the right ventricle compared to the average for a particular population
MP:0003685:abnormal cardiac ganglion morphology:any structural anomaly of the parasympathetic ganglia of the cardiac plexus between the arch of the aorta and the bifurcation of the pulmonary artery
MP:0003808:increased atrioventricular cushion size:larger than normal mounds of embryonic connective tissue that bulge into the fetal atrioventricular canal
MP:0003819:increased left ventricle diastolic pressure:increase in the pressure in the left ventricle between heart beats when the heart is relaxed
MP:0003820:increased left ventricle systolic pressure:increase in the pressure in the left ventricle as the heart contracts and pumps blood into the arteries
MP:0003821:decreased left ventricle diastolic pressure:decrease in the pressure in the left ventricle between heart beats when the heart is relaxed
MP:0003822:decreased left ventricle systolic pressure:decrease in the pressure in the left ventricle as the heart contracts and pumps blood into the arteries
MP:0003823:increased left ventricle developed pressure:increase in the difference between left ventricular systolic and diastolic pressures
MP:0003824:decreased left ventricle developed pressure:decrease in the difference between left ventricular systolic and diastolic pressures
MP:0003872:absent heart right ventricle:missing the lower right chamber of the heart
MP:0003896:prolonged PR interval:increase in the length of time between the beginning of atrial depolarization and the beginning of ventricular depolarization, measured by the interval from the beginning of the P wave to the beginning of the QRS complex
MP:0003897:abnormal ST segment:anomaly in the length of time between the end of S-wave and the beginning of T-wave; reflects the amount of time the ventricles remain electrically depolarized
MP:0003898:abnormal QRS complex:anomaly in the largest-amplitude portion of the ECG, caused by currents generated when the ventricles depolarize prior to their contraction
MP:0003901:abnormal PR interval:anomaly in the length of time between the beginning of atrial depolarization and the beginning of ventricular depolarization, measured by the interval from the beginning of the P wave to the beginning of the QRS complex
MP:0003913:increased heart right ventricle weight:greater than average weight of the right ventricle compared to the average
MP:0003914:decreased heart right ventricle weight:less than average weight of the right ventricle compared to the average
MP:0003915:increased left ventricle weight:greater than average weight of the left ventricle compared to the average
MP:0003916:decreased heart left ventricle weight:less than average weight of the left ventricle compared to the average
MP:0003920:abnormal heart right ventricle morphology:any structural anomaly of the right lower chamber of the heart
MP:0003921:abnormal heart left ventricle morphology:any structural anomaly of the left lower chamber of the heart
MP:0003922:abnormal heart right atrium morphology:any structural anomaly of the right upper chamber of the heart
MP:0003923:abnormal heart left atrium morphology:any structural anomaly of the left upper chamber of the heart
MP:0003928:increased heart rate variability:increased variation of beat-to-beat intervals of the heart that occurs in conjunction with the respiratory cycle
MP:0003929:decreased heart rate variability:reduced variation of beat-to-beat intervals of the heart that occurs in conjunction with the respiratory cycle
MP:0003958:heart valve hyperplasia:overdevelopment or increased size, usually due an increased number of cells of the heart valves
MP:0003974:abnormal endocardium morphology:any structural anomaly of the thin serous membrane, primarily composed of endothelial tissue, that lines the interior of the heart
MP:0004009:abnormal diastolic filling velocity:anomaly in the rate of fluid inflow to the heart during diastole compared to controls; usually measured in the left ventricle; altered filling velocity often contributes to various cardiovascular disorders
MP:0004010:increased diastolic filling velocity:greater rate of fluid inflow to the heart during diastole compared to controls; usually measured in the left ventricle; altered filling velocity often contributes to various cardiovascular disorders
MP:0004011:decreased diastolic filling velocity:reduction in the rate of fluid inflow to the heart during diastole compared to controls; usually measured in the left ventricle; altered filling velocity often contributes to various cardiovascular disorders
MP:0004032:abnormal interventricular groove morphology:any structural anomaly of the indentation dividing the two ventricles, comprised of the sulcus interventricularis anterior and the sulcus interventricularis posterior
MP:0004039:abnormal cardiac cell glucose uptake:anomalous ability of the cells of the heart to take in glucose
MP:0004055:atrium hypoplasia:underdevelopment or reduced size of one or both of the two upper chambers of the heart, usually due to reduced cell number
MP:0004056:abnormal myocardium compact layer morphology:any structural anomaly of the outer, dense layer of the myocardium uniting the epicardium and myocardium
MP:0004057:thin myocardium compact layer:reduced thickness of the outer, dense layer of the myocardium
MP:0004058:abnormal ventricle papillary muscle morphology:any structural anomaly of one of the group of myocardial bundles which terminate in the chordae tendineae that attach to the cusps of the atrioventricular valves; each ventricle has an anterior and a posterior papillary muscle; the right ventricle sometimes has a septal papillary muscle
MP:0004060:absent papillary muscle:absence of one of the group of myocardial bundles which terminate in the chordae tendineae that attach to the cusps of the atrioventricular valves; each ventricle has an anterior and a posterior papillary muscle; the right ventricle sometimes has a septal papillary muscle
MP:0004062:dilated heart right atrium:the luminal space of the right upper chamber of the heart is increased in volume or area, usually with an increase in contained fluid
MP:0004063:dilated heart left atrium:the luminal space of the left upper chamber of the heart is increased in volume or area, usually with an increase in contained fluid
MP:0004067:abnormal trabecula carnea morphology:any structural anomaly of the supporting bundles of muscular fibers lining the walls of the ventricles of the heart
MP:0004070:abnormal P wave:any anomaly in the P wave which represents atrial depolarization and corresponds to electrical impulses rather than mechanical atria contractions; irregular or absent P waves may indicate arrhythmia and the shape of the P waves may indicate atrial problems
MP:0004072:abnormal frontal plane axis:any anomaly found in the sum of all electrical currents in the heart during systole
MP:0004084:abnormal cardiac muscle relaxation:altered ability of the cardiac/heart muscle to lengthen following contractions, often measured by dP/dt min
MP:0004085:abnormal heartbeat:anomaly in the appearance of regularly spaced contractions of the heart due to defects in the frequency, rate, pattern or extent of heart contraction
MP:0004086:absent heartbeat:lack of a spontaneously beating heart (usually due to defects in the calcium delivery mechanism or loss of a functional contractile apparatus)
MP:0004088:abnormal sarcoplasmic reticulum morphology:any structural anomaly in the endoplasmic reticulum of skeletal and cardiac muscle, i.e. the complex of vesicles, tubules, and cisternae that form a continuous structure around striated myofibrils, with a repetition of structure within each sarcomere
MP:0004089:dilated sarcoplasmic reticulum:an expansion in the volume in the endoplasmic reticulum of skeletal and cardiac muscle, i.e. the complex of vesicles, tubules, and cisternae that form a continuous structure around striated myofibrils, with a repetition of structure within each sarcomere
MP:0004110:transposition of great arteries:cardiovascular structural anomaly in which the aorta arises from the right ventricle while the pulmonary artery arises from the left ventricle
MP:0004111:abnormal coronary artery morphology:any structural anomaly of any of the arteries that branch from the ascending aorta to supply blood to the heart
MP:0004114:abnormal atrioventricular node morphology:any structural anomaly of the small nodular mass of specialized muscle fibers located in the interatrial septum near the opening of the coronary sinus; this node gives rise to the electrical connection between the atria and ventricles and responds to the sinoatrial node
MP:0004115:abnormal sinoatrial node morphology:any structural anomaly of the small mass of modified cardiac muscle fibers located at the junction of the superior vena cava and the right atrium that is the source of contraction impulses for the heart
MP:0004116:abnormal atrioventricular bundle conduction:anomaly in the transfer of cardiac electrical impulses through the specialized cardiac muscle fibers that originates in the atrioventricular node and extends into the ventricle
MP:0004117:abnormal atrioventricular bundle morphology:any structural anomaly of the specialized cardiac muscle fibers that originates in the atrioventricular node and extends into the ventricle
MP:0004118:abnormal baroreceptor morphology:any structural anomaly in the sensory nerve endings in the wall of the atria of the heart, vena cava, aortic arch and carotid sinus that are sensitive to changes in blood pressure
MP:0004120:cardiac ischemia:inadequate blood flow to the heart; may cause infarction and is usually caused by coronary artery disease
MP:0004122:abnormal sinus arrhythmia:any anomaly in the normal phenomenon of mild acceleration and slowing of the heart rate that occurs during the respiratory cycle
MP:0004123:abnormal impulse conducting system morphology:any structural anomaly in the impulse-conducting system composed of modified cardiac muscle and having the power of spontaneous rhythmicity and conduction more highly developed than the rest of the heart
MP:0004124:abnormal Purkinje fiber morphology:any structural anomaly in the cardiac muscle fibers composing the terminal portion of the heart conduction system located in the ventricle
MP:0004181:abnormal carotid artery morphology:any structural anomaly of the bilaterally paired branched arteries that deliver oxygenated nutrient filled blood from the heart to the head, neck, and brain; of the two common carotid arteries, which extend headward on each side of the anterior neck, the left originates in the arch of the aorta over the heart; the right originates in the brachiocephal…
MP:0004184:abnormal baroreceptor physiology:any functional anomaly of the sensory nerve endings found in the wall of the atria of the heart, vena cava, aortic arch and carotid sinus that are sensitive to changes in blood pressure
MP:0004186:abnormal area postrema morphology:any structural anomaly of the small, elevated area in the lateral wall of the inferior recess of the fourth ventricle, involved in the control of cardiorespiratory physiology
MP:0004187:cardia bifida:failure of the bilateral myocardial cells to coalesce into a single central heart tube resulting in the presence of two independent hearts
MP:0004215:abnormal myocardial fiber physiology:anomaly in the function of the terminally differentiated, non-proliferative, multinucleated muscle cells of the heart
MP:0004251:failure of heart looping:failure of the primitive heart tube to loop asymmetrically during early development
MP:0004252:abnormal direction of heart looping:deviation from the characteristic rightward direction of looping of the primitive heart tube; frequently seen in heterotaxy syndromes
MP:0004253:bifid atrial appendage:a cardiac anomaly whereby the left or right atrial appendage is cleaved, forming two separate pouches connected by a thin strand of muscular tissue
MP:0004484:altered response of heart to induced stress:change in the physiological response of the heart to induced stress such as cardiac hypertrophy due to mechanical pressure overload from aortic banding
MP:0004485:increased response of heart to induced stress:increase in severity of the physiological response of the heart to induced stress such as cardiac hypertrophy due to mechanical pressure overload from aortic banding
MP:0004486:decreased response of heart to induced stress:decrease in severity of the physiological response of the heart to induced stress such as cardiac hypertrophy due to mechanical pressure overload from aortic banding
MP:0004564:enlarged myocardial fiber:increased size of the terminally differentiated, non-proliferative, cardiac muscle fibers, the multinucleated muscle cells of the heart
MP:0004565:small myocardial fiber:decreased size of the terminally differentiated, non-proliferative, cardiac muscle fibers, the multinucleated muscle cells of the heart
MP:0004566:myocardial fiber degeneration:deterioration or destruction of the terminally differentiated, non-proliferative, cardiac muscle fibers, the multinucleated muscle cells of the heart
MP:0004567:decreased myocardial fiber number:decreased number of the terminally differentiated, non-proliferative, cardiac muscle fibers, the multinucleated muscle cells of the heart
MP:0004857:abnormal heart weight:anomaly in the average weight of the heart compared to controls
MP:0004875:increased mean systemic arterial blood pressure:increase in the average arterial pressure during a single cardiac cycle
MP:0004876:decreased mean systemic arterial blood pressure:decrease in the average arterial pressure during a single cardiac cycle
MP:0004937:dilated heart:stretched or widened aperture of the luminal spaces of the heart, usually with an increase in contained fluid
MP:0005140:decreased cardiac muscle contractility:inability or reduced ability of the heart muscle to shorten or to develop increased tension, often measured by dP/dT max, fractional shortening (FS), velocity of circumferential fiber shortening (Vcfc), peak of aortic outflow velocity (PAV), and ventricular ejection fraction volume
MP:0005244:hemopericardium:bleeding into the pericardial space
MP:0005294:abnormal heart ventricle morphology:any structural anomaly of one or both of the two lower chambers of the heart
MP:0005312:pericardial effusion:escape of fluid from blood vessels or lymphatic vessels into the fibrous sac surrounding the heart
MP:0005329:abnormal myocardium layer morphology:any structural anomaly of the middle layer of the heart, comprised mainly of striated cardiac muscle fibers
MP:0005330:cardiomyopathy:diseases of the heart (myocardium); may result from many causes
MP:0005333:decreased heart rate:fewer than average resting heart beats per minute, usually measured by the number of times the heart ventricles contract per unit of time, usually per minute
MP:0005385:cardiovascular system phenotype:the observable morphological and physiological characteristics of the mammalian heart, blood vessels, or circulatory system that are manifested through development and lifespan
MP:0005406:abnormal heart size:change from normal in the physical magnitude of the cardiac muscle or any of its component structures
MP:0005598:decreased ventricle muscle contractility:reduced ability of the heart ventricle muscle to shorten or to develop increased tension, often measured by ventricular ejection fraction volume
MP:0005599:increased cardiac muscle contractility:greater than the normal ability of the heart muscle to shorten or to develop increased tension, often measured by dP/dT max, fractional shortening (FS), velocity of circumferential fiber shortening (Vcfc), peak of aortic outflow velocity (PAV), and ventricular ejection fraction volume
MP:0005600:increased ventricle muscle contractility:greater than the normal ability of the heart ventricle muscle to shorten or to develop increased tension, often measured by ventricular ejection fraction volume
MP:0005608:cardiac interstitial fibrosis:formation of fibrous tissue within the interstices of the heart as a result of repair or a reactive process
MP:0005638:hemochromatosis:disorder due to the deposition of hemosiderin in the parenchymal cells, causing tissue damage and dysfunction of the liver, pancreas, heart, and pituitary
MP:0005648:heart right ventricle degeneration:replacement of cardiomyocytes in the right ventricle with fibrous tissue and/or fat
MP:0006044:tricuspid valve regurgitation:the backward reflux of blood through the tricuspid valve, due to insufficiency caused by disease, aging or congenital malformation
MP:0006045:mitral valve regurgitation:the backward reflux of blood through the mitral valve, due to insufficiency caused by disease, aging or congenital malformation
MP:0006046:atrioventricular valve regurgitation:the backward reflux of blood through the atrioventricular valve, due to insufficiency caused by disease, aging or congenital malformation
MP:0006047:aortic valve regurgitation:the backward reflux of blood through the aortic valve, due to insufficiency caused by disease, aging or congenital malformation
MP:0006048:pulmonary valve regurgitation:the backward reflux of blood through the pulmonary valve, due to insufficiency caused by disease, aging or congenital malformation
MP:0006049:semilunar valve regurgitation:the backward reflux of blood through the semilunar valve(s), due to insufficiency caused by disease, aging or congenital malformation
MP:0006061:right atrial isomerism:anomaly in the asymmetry of the cardiac atria such that atria on both the left and right side have the morphology normally seen on the right side of the body
MP:0006064:abnormal superior vena cava morphology:any structural anomaly of the principal vein draining blood from the upper portion of the body and delivering it to the right ventricle of the heart
MP:0006065:abnormal heart position or orientation:the heart is displaced from the normal left-sided position and/or orientation
MP:0006066:decreased clearance of atrial thrombosis:slower removal of a thrombus from the atria of the heart
MP:0006067:increased clearance of atrial thrombosis:faster removal of a thrombus from the atria of the heart
MP:0006085:myocardial necrosis:morphological changes resulting from pathological death of myocardial tissue; usually due to irreversible damage
MP:0006107:abnormal fetal atrioventricular canal morphology:any structural anomaly of the common canal connecting the primordial atrium and ventricle during fetal development; the dorsal and ventral endocardial cushions develop in the walls of the common atrioventricular canal, grow toward each other and fuse, dividing the common atrioventricular canal into right and left atrioventricular canals …
MP:0006109:fibrillation:asynchronous contraction or quivering of individual cardiac muscle fibers
MP:0006110:ventricular fibrillation:asynchronous contraction or quivering of individual cardiac muscle fibers in the ventricles
MP:0006111:abnormal coronary circulation:any anomaly in the circulation of blood through the vessels that supply the heart
MP:0006112:angina:inadequate blood flow to and/or oxygenation of the heart producing chest pain
MP:0006113:abnormal heart septum morphology:any structural anomaly of the thin membranous structure between the two heart atria, the atria and the ventricles, or the thick muscular structure between the two heart ventricles
MP:0006114:cardiac murmur:abnormal turbulent blood flow through the valves or outflow tract results in abnormal heart sounds
MP:0006115:aortic valve atresia:congenital closure of the aortic valve
MP:0006116:calcified aortic valve:pathologic deposition of calcium salts in the aortic valve
MP:0006117:aortic valve stenosis:abnormal narrowing of the aortic valve
MP:0006118:aortic valve prolapse:collapse of one or more of the aortic valve cusps backward allowing blood to leak backwards, usually the result of enlargement of one or more of the valve cusps
MP:0006119:mitral valve atresia:congenital closure of the mitral valve
MP:0006120:mitral valve prolapse:collapse of one or more of the mitral valve cusps backward allowing blood to leak backwards, usually the result of enlargement of one or more of the valve cusps
MP:0006121:calcified mitral valve:pathologic deposition of calcium salts in the mitral valve
MP:0006122:mitral valve stenosis:abnormal narrowing of the mitral valve
MP:0006123:tricuspid valve atresia:congenital closure of the tricuspid valve
MP:0006124:tricuspid valve stenosis:abnormal narrowing of the tricuspid valve
MP:0006125:tricuspid valve prolapse:collapse of one or more of the tricuspid valve cusps backward allowing blood to leak backwards, usually the result of enlargement of one or more of the valve cusps
MP:0006126:abnormal outflow tract development:anomaly in the development of the common arterial trunk that forms the aorta and pulmonary artery and the ventricular outflow regions
MP:0006128:pulmonary valve stenosis:abnormal narrowing of the pulmonary valve
MP:0006129:pulmonary valve prolapse:collapse of one or more of the pulmonary valve cusps backward allowing blood to leak backwards, usually the result of enlargement of one or more of the valve cusps
MP:0006130:pulmonary valve atresia:congenital closure of the pulmonary valve
MP:0006131:calcified pulmonary valve:pathologic deposition of calcium salts in the pulmonary valve
MP:0006132:calcified tricuspid valve:pathologic deposition of calcium salts in the tricuspid valve
MP:0006138:congestive heart failure:cardiac output is insufficient to supply blood throughout the body, resulting in the accumulation of fluid in the lungs and other body tissues; it is related mainly to salt and water retention in the tissues rather than directly to reduced blood flow; blood pools in the veins (vascular congestion) because the heart does not pump efficiently enough to allow it t…
MP:0006140:increased cardiac rhabdomyoma incidence:greater than the expected number of a benign tumor of the myocardium, occurring in a specific population in a given time period; it is most commonly seen in the young and is often associated with tuberous sclerosis
MP:0006141:abnormal atrioventricular node conduction:anomaly in the generation or transfer of cardiac electrical impulses from the atrioventricular node to the atrioventricular bundle
MP:0006142:abnormal sinoatrial node conduction:anomaly in the generation or transfer of electrical impulses that trigger contraction of the atria and ventricles
MP:0006143:increased systemic arterial diastolic blood pressure:abnormal increase in the pressure in the arteries between heart beats when the heart is relaxed
MP:0006144:increased systemic arterial systolic blood pressure:abnormal increase in the pressure in the arteries as the heart contracts and pumps blood into the arteries
MP:0006263:decreased systemic arterial diastolic blood pressure:abnormal decrease in the pressure in the arteries between heart beats when the heart is relaxed
MP:0006264:decreased systemic arterial systolic blood pressure:abnormal decrease in the pressure in the arteries as the heart contracts and pumps blood into the arteries
MP:0006267:abnormal intercalated disc morphology:any structural anomaly in the electron dense junctional complex, at the end to end contacts of cardiac muscle cells, that contains two types of membrane junctions i.e. gap junctions and desmosomes; the intercalated discs permit communication between the cells such that there is a sequential contraction of the cells from the bottom of the ventricle …
MP:0006268:absent cardiac desmosomes:absence of one type of membrane junctions found within the intercalated discs that provide mechanical integrity and prevent separation of adjacent cells during contraction of cardiac tissue
MP:0006321:increased myocardial fiber number:increased number of the terminally differentiated, non-proliferative, cardiac muscle fibers, the multinucleated muscle cells of the heart
MP:0008022:dilated heart ventricle:the luminal space of the lower chambers of the heart is increased in volume or area, usually with an increase in contained fluid
MP:0008461:left atrial isomerism:anomaly in the asymmetry of the cardiac atria such that atria on both the left and right side have the morphology normally seen on the left side of the body
MP:0008543:atrial fibrillation:asynchronous contraction or quivering of individual cardiac muscle fibers in the atria
MP:0008725:enlarged heart atrium:increased size of one or both of the two upper chambers of the heart, to which the blood returns from the circulation
MP:0008726:enlarged heart left atrium:increased size of the left upper chamber of the heart
MP:0008727:enlarged heart right atrium:increased size of the right upper chamber of the heart
MP:0008741:abnormal heart iron level:anomaly in the amount of iron present in the heart tissue
MP:0008772:increased heart ventricle size:increased average size of the heart ventricles compared to the average for a particular population
MP:0008775:abnormal heart ventricle pressure:any anomaly in the pressure within a cardiac ventricle
MP:0008776:increased right ventricle peak pressure:increase in the difference between right ventricular systolic and diastolic pressures
MP:0008777:increased right ventricle diastolic pressure:increase in the pressure of the right ventricle between heart beats when the heart is relaxed
MP:0008788:abnormal fetal cardiomyocyte morphology:any structural anomaly of fetal and neonatal heart cells that undergo proliferation and are not yet terminally differentiated into binucleate or multinucleate cardiac myocytes
MP:0008823:abnormal interventricular septum membranous part morphology:any structural anomaly of the membranous portion of the wall between the two lower chambers of the heart
MP:0008824:absent interventricular septum membranous part:absence of the membranous portion of the wall between the two lower chambers of the heart
MP:0008825:abnormal cardiac epithelial to mesenchymal transition:anomaly in the process by which endocardial cells of the atrioventricular canal or the outflow tract lose their epithelial characteristics, delaminate from the endocardial sheet, become migratory and invade the cardiac jelly, and develop mesenchymal characteristics eventually forming both the endocardial cushions required for septum…
MP:0008950:ventricular tachycardia:paroxysmal rapid beating of the heart originating in an ectopic focus in the heart ventricle
MP:0009328:delayed heart looping:late onset of the initiation and/or completion of looping of the primitive heart tube
MP:0009382:abnormal cardiac jelly morphology:any structural anomaly of the gelatinous noncellular material between the endothelial lining and the myocardial layer of the developing heart
MP:0009384:cardiac valve regurgitation:the backward reflux of blood through a cardiac valve, due to insufficiency caused by disease, aging or congenital malformation
MP:0009416:cardiac muscle degeneration:pathological deterioration of cardiac muscle tissue, often accompanied by loss of function
MP:0009418:cardiac muscle atrophy:acquired diminution of cardiac muscle tissue associated with wasting as from death and reabsorbtion of cells, diminished cellular proliferation, decreased cellular volume, pressure, ischemia, malnutrition, reduced function or malfunction, or hormonal changes; occurs with age, immobilization, weightlessness, malnutrition or denervation
MP:0009490:abnormal heart left atrium auricular region morphology:any structural anomaly of the small conical pouch projections located on the upper anterior portion of the left atrium of the heart
MP:0009491:abnormal heart right atrium auricular region morphology:any structural anomaly of the small conical pouch projections located on the upper anterior portion of the right atrium of the heart
MP:0009698:heart hemorrhage:bleeding into the heart
MP:0009732:ventricular premature beat:a heartbeat is initiated by abnormal electrical activation originating in the heart ventricles rather than by the sinoatrial node, the normal heartbeat initiator, before a normal heartbeat would occur
MP:0009863:abnormal heart elastic tissue morphology:any structural anomaly of the type of heart connective tissue found in the endocardial layer that consists mainly of elastic fibers
MP:0009867:abnormal ascending aorta morphology:any structural anomaly of the portion of the aorta that arises from the base of the left ventricle and extends upward to the aortic arch and from which the coronary arteries arise
MP:0010008:abnormal Purkinje cell migration:any anomaly in the movement of immature Purkinje cells from the ventricular zone of the fourth ventricle along radial glial cells to the forming Purkinje cell layer during development of the cerebellar cortex
MP:0010021:heart vascular congestion:obstruction of the normal flux of blood within the blood vessel network of the heart
MP:0010224:abnormal heart ventricle outflow tract morphology:any structural anomaly of the superior portion of the ventricles of the heart through which blood flows into the arteries
MP:0010291:increased cardiovascular system tumor incidence:greater than the expected number of tumors originating in the cardiovascular system in a given population in a given time period
MP:0010339:increased cardiac fibroma incidence:greater than the expected number of a benign tumor of fibrous or fully developed connective tissue in the cardiac tissue, in a specific population in a given time period
MP:0010392:prolonged QRS complex duration:increase in the length of time of the largest-amplitude portion of the ECG, caused by currents generated when the ventricles depolarize prior to their contraction; prolongation of the QRS complex duration reflects slowed conduction in the heart
MP:0010393:shortened QRS complex duration:decrease in the length of time of the largest-amplitude portion of the ECG, caused by currents generated when the ventricles depolarize prior to their contraction; prolongation of the QRS complex duration reflects slowed conduction in the heart
MP:0010394:decreased QRS amplitude:reduction in the size (height or maximum displacement) of the largest-amplitude portion of the ECG, caused by currents generated when the ventricles depolarize prior to their contraction, suggesting ventricular excitation defects
MP:0010402:ventricular septal defect:abnormal communications between the two lower chambers of the heart, including such defects in the perimembranous, inlet, outlet (infundibular), central muscular, marginal muscular, or apical muscular regions
MP:0010403:atrial septal defect:abnormal communications between the two upper chambers of the heart, including such defects in any or all of the ostium primum, ostium secundum, sinus venosus, and coronary sinus regions
MP:0010404:ostium primum atrial septal defect:interatrial communication (atrial septal defect) through the most anterior and inferior aspect of the atrial septum
MP:0010405:ostium secundum atrial septal defect:large interatrial communication (atrial septal defect) through the center of the wall between the atria at the site of the foramen ovale and the ostium secundum
MP:0010406:common atrium:absence of the thin membranous structure between the two heart atria, resulting in the appearance of one upper chamber
MP:0010407:coronary sinus atrial septal defect:interatrial communication (atrial septal defect) through coronary sinus orifice, that is characterized by the absence of at least a portion of the common wall that separates the coronary sinus and the left atrium; interatrial shunting occurs through the defect in the wall on the left atrial side, which is continuous with the orifice of the coronary s…
MP:0010408:sinus venosus atrial septal defect:interatrial communication (atrial septal defect) through the upper atrial septum and that is contiguous with the superior vena cava (SVC); it is rostral and posterior to the fossa ovalis (where secundum type defects occur) and is separate from it
MP:0010409:cor triatriatum:a heart with 3 atria, is in which either the left or right atrium is divided into 2 parts by a fold of tissue, a membrane, or a fibromuscular band that may vary significantly in size and shape, appearing similar to a diaphragm or funnel-shaped, bandlike, entirely intact (imperforate) or contain 1 or more openings (fenestrations) ranging from small, restrictive-type to l…
MP:0010410:cor triatriatum sinistrum:a heart with 3 atria, is in which the left atrium is divided into 2 parts by a fold of tissue, a membrane, or a fibromuscular band
MP:0010411:cor triatriatum dextrum:a heart with 3 atria, is in which the right atrium is divided into 2 parts by a fold of tissue, a membrane, or a fibromuscular band
MP:0010412:atrioventricular septal defect:defects in the thin membranous structure between the right atrium and left ventricle that arise from faulty development of the embryonic endocardial cushions; the spectrum ranges from a primum atrial septal defect and cleft mitral valve, known as a partial atrioventricular septal defect (partial AVSD), to defects of both the primum atrial septum and inlet…
MP:0010413:complete atrioventricular septal defect:a type of atrioventricular septal defect in which a single atrioventricular valve annulus, a common atrioventricular valve, and a defect of the inlet ventricular septum are observed; deficiency of the atrioventricular septum also results in the presence of a large primum atrial septal defect
MP:0010414:partial atrioventricular septal defect:a type of atrioventricular septal defect in which the endocardial cushion defects present have an interatrial communication but lack an interventricular communication; the mitral and tricuspid annuli are separate but one or more additional features are present, including primum atrial septal defect (ASD), inlet ventricular septal defect (VSD), cle…
MP:0010415:intermediate atrioventricular septal defect:a type of atrioventricular septal defect in which a partial AVSD is present together with a small interventricular communication; a single valvar annulus is usually present where the anterior and posterior bridging leaflets fuse overlying the ventricular septum, with two distinct valvar components observed
MP:0010416:interventricular septum membranous part aneurysm:a a saclike thinning, stretching and widening of the ventricular membranous septum resulting from weakening of the membraneous septum wall
MP:0010417:subarterial ventricular septal defect:abnormal communications between the two lower chambers of the heart, located beneath the pulmonic valve, communicating with the RV outflow tract above the supraventricular crest, and are associated with aortic regurgitation secondary to the prolapse of the right aortic cusp
MP:0010418:perimembraneous ventricular septal defect:abnormal communications between the two lower chambers of the heart, occurring in the membranous septum with defects in the adjacent muscular portion of the septum; it is generally located in the LV outflow tract just below the aortic valve, associated with pouches or aneurysms of the septal leaflet of the tricuspid valve, which may partially o…
MP:0010419:inlet ventricular septal defect:abnormal communications between the two lower chambers of the heart, located posterior to the septal leaflet of the tricuspid valve and which are not associated with defects of the atrioventricular valves
MP:0010420:muscular ventricular septal defect:abnormal communications between the two lower chambers of the heart, involving the muscular septum and often occurring as multiple communications, and includes central muscular or midmuscular, apical, or marginal communications when the defect is along the RV-septal junction; any single defect observed from the LV aspect may have several openings on t…
MP:0010422:heart right ventricle hypoplasia:underdevelopment or reduced size of the heart right ventricle, often due to a reduced number of cells
MP:0010423:heart right ventricle aneurysm:thinning, stretching and bulging of a weakened heart right ventricular wall
MP:0010424:double chambered heart right ventricle:septated right ventricle caused by the presence of abnormally located or hypertrophied cardiac muscle bands that divide the ventricular cavity into a proximal and a distal chamber; the muscle bundles typically run between an area located in the ventricular septum, beneath the level of the septal leaflet of the tricuspid valve, and the anterior wal…
MP:0010425:abnormal heart and great vessel attachment:any anomaly in the in the position or pattern of the connection site of the heart to any of the primary vessels, including the superior vena cavae, inferior vena cavae, pulmonary artery, pulmonary veins, and aorta
MP:0010426:abnormal heart and great artery attachment:any anomaly in the in the position or pattern of the connection site of the heart to any of the great arteries, including the pulmonary artery and aorta
MP:0010427:double outlet left ventricle:both the aorta and the pulmonary trunk originate from the left ventricle
MP:0010428:abnormal heart right ventricle outflow tract morphology:any structural anomaly of the anteriosuperior, smooth-walled portion of the cavity of the right ventricle, beginning at the supraventricular crest and terminating in the pulmonary trunk
MP:0010429:abnormal heart left ventricle outflow tract morphology:any structural anomaly of the anterosuperior fibrous portion of the left ventricle that connects to the ascending aorta
MP:0010430:total anomalous pulmonary venous connection, supracardiac:the pulmonary veins drain via a common vein into the right superior vena cava, left superior vena cava, or their tributaries instead of the left atrium
MP:0010431:atrial situs inversus:anomaly in the asymmetry of the cardiac atria such that atria on both the left and right side have the morphology normally seen on the opposite side of the body
MP:0010432:common ventricle:the presence of only one working lower chamber in the heart, usually with a virtual absence of the ventricular septum and usually present in conjunction with double inlet left or right ventricle
MP:0010433:double inlet heart left ventricle:congenital heart defect in which both atriums are connected to the left ventricle, with a hypoplastic right ventricle often present, which may be on the opposite side of the heart
MP:0010434:double inlet heart right ventricle:congenital heart defect in which both atriums are connected to the right ventricle, with a hypoplastic left ventricle often present
MP:0010435:abnormal heart atrium and ventricle connection:any anomaly in the in the position or pattern of the connection site of the heart atrium to the ventricles, usually occurring through the atrioventricular valves
MP:0010436:abnormal coronary sinus morphology:any structural anomaly of the short trunk that recieves most of the cardiac veins carrying the blood from the myocardium and delivers it to the right atrium, with the sinoatrial connection occurring between the inferior vena cava and the atrioventricular orifice
MP:0010437:absent coronary sinus:absence of the short trunk that recieves most of the cardiac veins carrying the blood from the myocardium and delivers it to the right atrium
MP:0010440:anomalous pulmonary venous connection:abnormal development and attachment of the four pulmonary veins that normally attach to the left atrium of the heart, resulting in either partial or complete anomalous drainage back into the systemic venous circulation via an anomalous connection to the right atrium, the superior or inferior vena cava, the innominate vein, the coronary sinus or the…
MP:0010441:total anomalous pulmonary venous connection:abnormal development and attachment of all four pulmonary veins that normally attach to the left atrium of the heart, resulting in complete anomalous drainage back into the systemic venous circulation via an anomalous connection to the right atrium, the superior or inferior vena cava, the innominate vein, the coronary sinus or the left subcla…
MP:0010442:partial anomalous pulmonary venous connection:abnormal development and attachment of one to three of the four pulmonary veins that normally attach to the left atrium of the heart, resulting in partial drainage back into the systemic venous circulation via an anomalous connection to the right atrium, the superior or inferior vena cava, the innominate vein, the coronary sinus or the left…
MP:0010443:total anomalous pulmonary venous connection, intracardiac:the pulmonary veins connect directly to the right side of heart (eg, coronary sinus or directly to the right atrium) instead of the left atrium
MP:0010444:total anomalous pulmonary venous connection, infracardiac:the common pulmonary vein travels down anterior to the esophagus through the diaphragm to connect to the portal venous system instead of the left atrium
MP:0010445:total anomalous pulmonary venous connection, mixed:the right and left pulmonary veins drain to different sites other than the left atrium; for example, the left pulmonary veins into the left vertical vein to the left innominate, and/or the right pulmonary veins directly into the right atrium or coronary sinus
MP:0010446:heart left ventricle hypoplasia:underdevelopment or reduced size of the heart left ventricle, often due to a reduced number of cells
MP:0010447:heart left ventricle aneurysm:thinning, stretching and bulging of a weakened heart left ventricular wall
MP:0010448:heart left ventricle outflow tract stenosis:abnormal constriction or narrowing of the portion of the left ventricle through which blood normally flows into the aorta
MP:0010449:heart right ventricle outflow tract stenosis:abnormal constriction or narrowing of part of the anteriosuperior, smooth-walled portion of the cavity of the right ventricle, beginning at the supraventricular crest and terminating in the pulmonary trunk
MP:0010450:atrial septal aneurysm:a saclike thinning, stretching and widening of the heart atrial septum resulting from weakening of the septum wall
MP:0010453:abnormal coronary vein morphology:any structural anomaly of any of the veins that return blood from the heart muscles to the right atrium through the coronary sinus
MP:0010454:abnormal truncus arteriosus septation:anomaly in the process of dividing the common arterial trunk arising out of both heart ventricles to divide into the aorta and pulmonary artery during development
MP:0010456:hemitruncus:congenital heart defect in which the origin of a pulmonary artery, usually the right, arises from the ascending aorta instead of the pulmonary trunk with the aortic and pulmonary valves remaining separate
MP:0010458:pulmonary trunk hypoplasia:underdevelopment or reduced size of the region of the pulmonary artery that arises from the right ventricle to the division of the right and left pulmonary artery, usually due to reduced cell number
MP:0010459:supravalvar pulmonary trunk stenosis:diffuse constriction or narrowing of the pulmonary trunk distal to the pulmonary valve
MP:0010460:pulmonary artery hypoplasia:underdevelopment or reduced size of the artery that arises from the right ventricle and conveys unaerated blood to the lungs, usually due to reduced cell number
MP:0010469:ascending aorta hypoplasia:underdevelopment or reduced size of the portion of the aorta that arises from the base of the left ventricle and extends upward to the aortic arch and from which the coronary arteries arise, usually due to reduced cell number
MP:0010471:supravalvar aortic stenosis:a narrowing, diffuse constriction or obstruction of the ascending aorta located just distal to the aortic valve at the aortic root
MP:0010472:abnormal ascending aorta and coronary artery attachment:any anomaly of the connection site of any or all of the coronary arteries to the ascending aorta
MP:0010475:anomalous pulmonary origin of left coronary artery:the left coronary artery arises from the pulmonary artery insead of the aorta
MP:0010476:coronary fistula:an abnormal communication between the terminus of a coronary artery, bypassing the myocardial capillary bed and entering either a chamber of the heart (coronary-cameral fistula) or any segment of the systemic or pulmonary circulation (coronary arteriovenous fistula)
MP:0010477:coronary artery aneurysm:a protruding sac formed by the dilation of the wall of a coronary artery resulting from a weakening of the vessel wall
MP:0010481:left ventricle to aorta tunnel:an abnormal communication between the left ventricle and the ascending aorta in addition to the aortic valve
MP:0010482:abnormal aortic sinus morphology:any structural anomaly of the spaces betwen the superior aspect of each of the three cusps of the aortic valve and the dilated portion of the wall of the ascending aorta, immediately above each cusp; the three sinuses include the posterior (non-coronary sinus), and the right and left aortic sinuses (from which the left and right coronary arteries arise)
MP:0010484:bicuspid aortic valve:the presence of two cusps in the aortic valve instead of three
MP:0010489:abnormal heart atrium auricular region morphology:any structural anomaly of the small conical pouch projections located on the upper anterior portion of each atrium of the heart
MP:0010490:abnormal inferior vena cava valve morphology:any structural anomaly of the semicircular fold of endocardium located on the right atrium at the point of attachment of the inferior vena cava
MP:0010491:abnormal coronary sinus valve morphology:any structural anomaly of the semicircular fold of the right atrial endocardium located at the coronary sinus attachment to the right atrium that serves to prevent the reflux of blood back to the coronary arteries during atrial contraction
MP:0010492:abnormal atrium endocardium morphology:any structural anomaly of the thin serous membrane, primarily composed of endothelial tissue, that lines the interior of the atria
MP:0010493:abnormal atrium myocardium morphology:any structural anomaly of the atrial part of middle layer of the heart, comprised of involuntary muscle
MP:0010494:abnormal ventricle endocardium morphology:any structural anomaly of the thin serous membrane, primarily composed of endothelial tissue, that lines the interior of the ventricles
MP:0010495:abnormal crista terminalis morphology:any structural anomaly of the vertical crest of the interior wall of the right atrium that lies to the right of the sinus of the vena cava and separates this from the remainder of the right atrium
MP:0010496:abnormal pectinate muscle morphology:any structural anomaly of the prominent ridges of atrial myocardium located on the inner surface of most of the right atrium and both the right and left auricular regions
MP:0010497:abnormal vena cava sinus morphology:any structural anomaly of the portion of the cavity of the right atrium of the heart that receives the blood from the vena cavae and is separated from the rest of the atrium by the crista terminalis
MP:0010498:abnormal interventricular septum muscular part morphology:any structural anomaly of the muscular portion of the wall between the two lower chambers of the heart
MP:0010499:abnormal ventricle myocardium morphology:any structural anomaly of the ventricular part of middle layer of the heart, comprised of involuntary muscle
MP:0010500:myocardium hypoplasia:underdevelopment or reduced size, usually due to a reduced number of cells, of the heart myocardium
MP:0010501:atrium myocardium hypoplasia:underdevelopment or reduced size, usually due to a reduced number of cells, of the atrial part of the heart myocardium
MP:0010502:ventricle myocardium hypoplasia:underdevelopment or reduced size, usually due to a reduced number of cells, of the ventricular part of the heart myocardium
MP:0010503:myocardial trabeculae hypoplasia:underdevelopment or reduced size of the supporting bundles of muscular fibers lining the walls of the heart, usually due to a reduced number of cells
MP:0010504:abnormal RR interval:anomaly in the length of the interval between an R wave and the next R wave; the RR interval is the inverse of the heart rate
MP:0010505:abnormal T wave:any anomaly in the T wave which is normally caused by the repolarization (or recovery) of the ventricles
MP:0010506:prolonged RR interval:increase in the length of the interval between an R wave and the next R wave; the RR interval is the inverse of the heart rate
MP:0010507:shortened RR interval:reduction in the length of the interval between an R wave and the next R wave; the RR interval is the inverse of the heart rate
MP:0010508:abnormal heart electrocardiography waveform feature:any anomaly in the pattern of the graphic record of the integrated action currents of the cardiac cycle represented as changes in voltage; the prominent waves in the ECG correspond to specific conduction activity in areas of the heart and the timing and amplitude of ECG waveforms provide valuable information about heart rate and rhythm
MP:0010510:absent P wave:absence of the P wave which represents atrial depolarization and corresponds to electrical impulses rather than mechanical atria contractions
MP:0010511:shortened PR interval:decrease in the length of time between the beginning of atrial depolarization and the beginning of ventricular depolarization, measured by the interval from the beginning of the P wave to the beginning of the QRS complex
MP:0010512:absent PR interval:absence of the ECG segment representing the length of time between the beginning of atrial depolarization and the beginning of ventricular depolarization, measured by the interval from the beginning of the P wave to the beginning of the QRS complex
MP:0010515:abnormal Q wave:any anomaly in the downward deflection in the ECG occurring after the PR interval that represents depolarization of the interventricular septum
MP:0010516:absent Q wave:absence of the downward deflection in the ECG occurring after the PR interval that represents depolarization of the interventricular septum
MP:0010517:abnormal Bachmann's bundle morphology:any structural anomaly of the impulse conduction tract that originates in the sinoatrial node and transmits signal to the left atrium
MP:0010519:atrioventricular block:a partial or complete obstruction of the impulse that originates in the atria or sinoatrial node from reaching or transmitting through the atrioventricular node to the ventricles
MP:0010520:sinoatrial block:a partial or complete obstruction of the impulse leaving the sinoatrial node preventing it from activating atrial muscle
MP:0010521:absent pulmonary artery:absence of the artery that arises from the right ventricle and conveys unaerated blood to the lungs
MP:0010523:calcified thoracic aorta:pathologic deposition of calcium salts in the part of the aorta that extends from the origin at the heart to the diaphragm
MP:0010527:bicuspid pulmonary valve:the presence of two cusps or leaflets in the pulmonary valve instead of three
MP:0010528:pulmonary vein hypoplasia:underdevelopment or reduced size of the veins that return oxygenated blood from the lungs to the left atrium of the heart, usually due to reduced cell number
MP:0010532:absent atrioventricular node:absence of the small nodular mass of specialized muscle fibers located in the interatrial septum near the opening of the coronary sinus
MP:0010533:atrioventricular node hypoplasia:underdevelopment or reduced size, usually due to a reduced number of cells, of the small nodular mass of specialized muscle fibers located in the interatrial septum near the opening of the coronary sinus
MP:0010534:calcified myocardium:pathologic deposition of calcium salts in the myocardium
MP:0010535:myocardial steatosis:an accumulation of fat deposits in the myocardium
MP:0010536:Ebstein's malformation of tricuspid valve:a congenital downward displacement of the septal and posterior leaflets of the tricuspid valve into the inlet portion of the right ventricle
MP:0010541:aorta hypoplasia:underdevelopment or reduced size of the main trunk of the systemic arterial system that originates from the base of the left ventricle of the heart and extends to the abdomen at the point where it branches into the common iliac arteries, usually due to reduced cell number
MP:0010542:right ventricular myocardium hypoplasia:underdevelopment or reduced size, usually due to a reduced number of cells, of the heart right ventricular part of the heart myocardium
MP:0010545:abnormal heart layer morphology:any structural anomaly of the laminar structure of the heart
MP:0010546:abnormal subendocardium layer morphology:any structural anomaly of the layer of loose fibrous tissue located between the endocardium and myocardium which contains the nerves and the impulse-conducting system (Purkinje fibers) of the heart
MP:0010547:abnormal mesocardium morphology:any structural anomaly of the layer of splanchnic mesoderm supporting the embryonic heart in the pericardial cavity; mesocardium normally regresses before birth
MP:0010548:abnormal dorsal mesocardium morphology:any structural anomaly of the part of the mesocardium that lies dorsal to the embryonic heart; the dorsal mesocardium gives rise to the transverse sinus of the pericardium in the adult
MP:0010549:absent dorsal mesocardium:absence of the part of the mesocardium that lies dorsal to the embryonic heart; the dorsal mesocardium gives rise to the transverse sinus of the pericardium in the adult
MP:0010551:abnormal coronary vessel morphology:any structural anomaly of any of the arteries or veins that supply blood to the heart or return blood from the heart muscles to the circulation
MP:0010555:absent epicardium:absence of the visceral layer of the pericardium that surrounds and attaches to all the surfaces of the heart
MP:0010556:thin ventricle myocardium compact layer:reduced thickness of the ventricular portion of the outer, dense layer of the myocardium
MP:0010558:sinus venosus hypoplasia:underdevelopment or reduced size of the cavity at the caudal end of the embryonic cardiac tube in which the veins from the intra- and extraembryonic circulatory arcs unite, usually due to a reduced number of cells
MP:0010559:heart block:a partial or complete obstruction of the propogation of electric impulses through the impulse conduction system of the heart
MP:0010560:intraventricular block:absent or delayed conduction within the ventricular conducting system or in the ventricular myocardium
MP:0010561:absent coronary vessels:absence of the arteries and veins that supply blood to the heart or return blood from the heart muscles to the circulation
MP:0010562:absent sinus venosus:absence of the cavity at the caudal end of the embryonic cardiac tube in which the veins from the intra- and extraembryonic circulatory arcs unite
MP:0010563:increased heart right ventricle size:greater than average size of the right ventricle
MP:0010570:prolonged ST segment:increase in the length of time between the end of S-wave and the beginning of T-wave; reflects the amount of time the ventricles remain electrically depolarized
MP:0010571:shortened ST segment:reduction in the length of time between the end of S-wave and the beginning of T-wave; reflects the amount of time the ventricles remain electrically depolarized
MP:0010577:abnormal heart right ventricle size:anomaly of the average size of the right ventricle compared to the average for a particular population
MP:0010578:abnormal heart left ventricle size:anomaly of the average size of the left ventricle compared to the average for a particular population
MP:0010579:increased heart left ventricle size:greater than average size of the left ventricle
MP:0010580:decreased heart left ventricle size:less than average size of the left ventricle compared to the average for a particular population
MP:0010581:abnormal atrium myocardial trabeculae morphology:any structural anomaly of the supporting bundles of muscular fibers lining the walls of the atria
MP:0010582:abnormal bulbus cordis septation:anomaly in the process in which the distal swelling of the primitive heart tube separates into an inferior end, which will form much of the right ventricle, and a superior end, which first form an outflow channel called the conotruncus; the conotruncus will in turn give rise to the more proximal conus cordis and the more distal truncus arteriosus
MP:0010583:abnormal conotruncus morphology:any structural anomaly of the distal portion of the bulbus cordis that will give rise to the conus cordis, which will give rise to the outflow regions of the ventricles, and the truncus arteriosus which will be divided into proximal ends of the ascending aorta and pulmonary trunk
MP:0010584:abnormal conotruncus septation:anomaly in the process in which the conotruncus separates into the conus cordis, which will give rise to the outflow regions of the ventricles, and the truncus arteriosus which will be divided into proximal ends of the ascending aorta and pulmonary trunk
MP:0010585:abnormal conotruncal ridge morphology:any structural anomaly of the pair of spiral mesenchymal swellings in the primordial ventricular outflow tract, that eventually fuse to form the conotruncal septum, dividing the subvalvular outflow tract and contributing to the membranous interventricular septum
MP:0010586:absent conotruncal ridges:absence of the pair of spiral mesenchymal swellings in the primordial ventricular outflow tract, that eventually fuse to form the conotruncal septum, dividing the subvalvular outflow tract and contributing to the membranous interventricular septum
MP:0010587:conotruncal ridge hypoplasia:underdevelopment or reduced size of the pair of spiral mesenchymal swellings in the primordial ventricular outflow tract, that eventually fuse to form the conotruncal septum, dividing the subvalvular outflow tract and contributing to the membranous interventricular septum
MP:0010588:conotruncal ridge hyperplasia:overdevelopment or increased size of the pair of spiral mesenchymal swellings in the primordial ventricular outflow tract, that eventually fuse to form the conotruncal septum, dividing the subvalvular outflow tract and contributing to the membranous interventricular septum
MP:0010589:common truncal valve:a single outflow tract valve that opens into the truncus arteriosus that is frequently present in cases of truncus arteriosus septation defects
MP:0010590:common truncal valve stenosis:abnormal constriction or narrowing of the single outflow tract valve that opens into the truncus arteriosus that is frequently present in cases of truncus arteriosus septation defects
MP:0010591:enlarged aortic valve:an increase in the total area occupied by the aortic valve
MP:0010592:abnormal atrioventricular septum morphology:any structural anomaly of the wall of the heart that separates the right atrium and left ventricle; and is located just above the septal cusp of the tricuspid valve
MP:0010593:thick aortic valve cusps:an increase in the ratio of the aortic valve cusp thickness to the aortic wall thickness
MP:0010594:thick aortic valve:an increase in the ratio of the aortic valve wall thickness to the aortic wall thickness
MP:0010595:abnormal aortic valve cusp morphology:any structural anomaly of the three fibrous triangular components and associated flap of the aortic valve
MP:0010596:unicuspid aortic valve:the presence of one cusp and associated flap in the aortic valve instead of three
MP:0010597:absent aortic valve cusps:absence of the three fibrous triangular components and associated flaps of the aortic valve
MP:0010598:abnormal aortic valve anulus morphology:any structural anomaly of the fibrous ring of the aortic valve that attaches the cusps of aortic valve to the wall of left ventricle, and which consists of portions of the fibrous scallops of the posterior, right anterior and left anterior cusps
MP:0010599:abnormal fetal atrioventricular canal septation:anomaly in the process by which the dorsal and ventral endocardial cushions develop in the walls of the common atrioventricular canal, grow toward each other and fuse, dividing the common atrioventricular canal into right and left atrioventricular canals and the atrioventricular septum
MP:0010600:enlarged pulmonary valve:an increase in the total area occupied by the pulmonary valve
MP:0010601:thick pulmonary valve:an increase in the ratio of the pulmonary valve wall thickness to the pulmonary artery wall thickness
MP:0010602:abnormal pulmonary valve cusp morphology:any structural anomaly of the three fibrous triangular components and associated flap of the pulmonary valve
MP:0010603:unicuspid pulmonary valve:the presence of one cusp and associated flap in the pulmonary valve instead of three
MP:0010604:absent pulmonary valve cusps:absence of the three fibrous triangular components and associated flaps of the pulmonary valve
MP:0010605:thick pulmonary valve cusps:an increase in the ratio of the pulmonary valve cusp thickness to the pulmonary artery wall thickness
MP:0010606:abnormal pulmonary valve anulus morphology:any structural anomaly of the fibrous ring of the pulmonary valve that attaches the cusps of pulmonary valve to the wall of right ventricle, and which consists of portions of the fibrous scallops of the anterior, right posterior and left posterior cusps
MP:0010607:common atrioventricular valve:the presence of a single atrioventricular valve instead of both a mitral and tricuspid valve, most commonly due to incomplete or failure of fetal atrioventricular canal septation
MP:0010610:patent aortic valve:the aortic valve remains open during the cardiac cycle
MP:0010611:patent pulmonary valve:the pulmonary valve remains open during the cardiac cycle
MP:0010612:muscular subaortic stenosis:a narrowing or obstruction of the left ventricular outflow tract resulting from hypertrophy of the interventricular septum, which results in obstruction to blood flow
MP:0010613:abnormal mitral valve anulus morphology:any structural anomaly of the fibrous ring of the mitral valve that attaches the cusps of mitral valve to the heart, and which consists of portions of the fibrous scallops of the anterior and posterior cusps
MP:0010614:abnormal mitral valve cusp morphology:any structural anomaly of the two fibrous components and associated flaps of the mitral valve
MP:0010615:unicuspid mitral valve:the presence of one cusp and associated flap in the mitral valve instead of two
MP:0010616:absent mitral valve cusps:absence of the two fibrous components and associated flaps of the mitral valve
MP:0010617:thick mitral valve cusps:an increase in the ratio of the mitral valve cusp wall thickness to the atrioventricular septum thickness
MP:0010618:enlarged mitral valve:an increase in the total area occupied by the mitral valve
MP:0010619:patent mitral valve:the mitral valve remains open during the cardiac cycle
MP:0010620:thick mitral valve:an increase in the ratio of the mitral valve wall thickness to the atrioventricular septum thickness
MP:0010621:abnormal tricuspid valve anulus morphology:any structural anomaly of the fibrous ring of the tricuspid valve that attaches the cusps of tricuspid valve to the heart, and which consists of portions of the fibrous scallops of the anterior cusp (infundibular cusp), the posterior cusp (marginal cusp), and the septal cusp (medial cusp)
MP:0010622:abnormal tricuspid valve cusp morphology:any structural anomaly of the three fibrous triangular components and associated flaps of the tricuspid valve
MP:0010623:bicuspid tricuspid valve:the presence of two cusps and associated flaps in the tricuspid valve instead of three
MP:0010624:unicuspid tricuspid valve:the presence of one cusp and associated flap in the tricuspid valve instead of three
MP:0010625:absent tricuspid valve cusps:absence of the three fibrous triangular components and associated flaps of the tricuspid valve
MP:0010626:thick tricuspid valve cusps:an increase in the ratio of the tricuspid valve cusp wall thickness to the atrioventricular septum thickness
MP:0010627:enlarged tricuspid valve:an increase in the total area occupied by the tricuspid valve
MP:0010628:patent tricuspid valve:the tricuspid valve remains open during the cardiac cycle
MP:0010629:thick tricuspid valve:an increase in the ratio of the tricuspid valve wall thickness to the atrioventricular septum thickness
MP:0010630:abnormal cardiac muscle tissue morphology:any structural anomaly of the involuntary muscle comprising the myocardium of the heart and the walls of the pulmonary veins and superior vena cava; cardiac muscle is striated and multinucleate, and the cardiomyocytes branch and are joined to one another via intercalated discs
MP:0010631:increased Q wave amplitude:increase in the size (height or maximum displacement) of the downward deflection in the ECG occurring after the PR interval that represents depolarization of the interventricular septum
MP:0010632:cardiac muscle necrosis:morphological changes resulting from pathological death of cardiomyocytes or a portion of the cardiac muscle tissue; usually due to irreversible damage
MP:0010633:myocardial hypertrophy:an increase in size of the myocardium, not due to increased cell number
MP:0010634:increased QRS amplitude:increased in the size (height or maximum displacement) of the largest-amplitude portion of the ECG, caused by currents generated when the ventricles depolarize prior to their contraction, suggesting ventricular excitation defects
MP:0010637:sinus bradycardia:a type of decreased heart rhythm in which fewer than the normal number of impulses arise from the sinoatrial (SA) node
MP:0010638:absent intercalated discs:absence of the electron dense junctional complex, at the end to end contacts of cardiac muscle cells, that contains two types of membrane junctions i.e. gap junctions and desmosomes
MP:0010640:ventricular myocardium compact layer hypoplasia:underdevelopment or reduced size, usually due to a reduced number of cells, of the ventricular portion of the outer, dense layer of the myocardium
MP:0010646:absent pulmonary vein:absence of the veins that return oxygenated blood from the lungs to the left atrium of the heart
MP:0010647:left atrium hypoplasia:underdevelopment or reduced size of the left upper chamber of the heart, usually due to reduced cell number
MP:0010648:right atrium hypoplasia:underdevelopment or reduced size of the right upper chamber of the heart, usually due to reduced cell number
MP:0010650:abnormal aorticopulmonary septum morphology:any structural anomaly of the spiral septum that separates the truncus arteriosus into a ventral pulmonary trunk and the dorsal aorta
MP:0010651:aorticopulmonary septal defect:an abnormal communication in the septum between the aorta and pulmonary artery, resulting from incomplete separation of the common tube of the truncus arteriosus and the aorticopulmonary trunk
MP:0010652:absent aorticopulmonary septum:absence of the spiral septum that separates the truncus arteriosus into a ventral pulmonary trunk and the dorsal aorta
MP:0010655:absent cardiac jelly:absence of the gelatinous noncellular material between the endothelial lining and the myocardial layer of the developing heart
MP:0010656:thick myocardium:increased thickness of the heart muscle layer
MP:0010657:absent pulmonary trunk:absence of the region of the pulmonary artery that arises from the right ventricle to the division of the right and left pulmonary artery
MP:0010658:thoracic aorta aneurysm:a protruding sac formed by the dilation of the wall of the part of the aorta that extends from the origin at the heart to the diaphragm, resulting from a weakening of the vessel wall
MP:0010661:ascending aorta aneurysm:a protruding sac formed by the dilation of the wall of the of the part of the aorta that arises from the base of the left ventricle and extends upward to the aortic arch, resulting from a weakening of the vessel wall
MP:0010724:thick interventricular septum:increased thickness of the wall between the two lower chambers of the heart
MP:0010725:thin interventricular septum:decreased thickness of the wall between the two lower chambers of the heart
MP:0010754:abnormal heart left ventricle pressure:any anomaly in the pressure within the left cardiac ventricle
MP:0010755:abnormal heart right ventricle pressure:any anomaly in the pressure within the right cardiac ventricle
MP:0010756:decreased right ventricle peak pressure:decrease in the difference between right ventricular systolic and diastolic pressures
MP:0010757:decreased right ventricle diastolic pressure:decrease in the pressure of the right ventricle between heart beats when the heart is relaxed
MP:0010758:increased right ventricle systolic pressure:increase in the pressure in the right ventricle as the heart contracts and pumps blood into the arteries
MP:0010759:decreased right ventricle systolic pressure:decrease in the pressure in the right ventricle as the heart contracts and pumps blood into the arteries
MP:0011021:abnormal circadian regulation of heart rate:anomaly in the process in which an organism modulates its heart rate at different values with a regularity of approximately 24 hours
MP:0011264:abnormal cardiac mesenchyme morphology:any structural anomaly of the embryonic connective tissue made up of loosely aggregated mesenchymal cells, supported by interlaminar jelly, that gives rise to the developing cardiac structures
MP:0011388:absent heart:absence of the hollow, muscular organ that maintains the circulation of the blood
MP:0011390:abnormal fetal cardiomyocyte physiology:any functional anomaly of fetal and neonatal heart cells that undergo proliferation and are not yet terminally differentiated into binucleate or multinucleate cardiac myocytes
MP:0011391:abnormal fetal cardiomyocyte apoptosis:change in the timing or the number of fetal cardiomyocytes undergoing programmed cell death
MP:0011392:increased fetal cardiomyocyte apoptosis:increase in the number of fetal cardiomyocytes undergoing programmed cell death
MP:0011393:decreased fetal cardiomyocyte apoptosis:reduction in the number of fetal cardiomyocytes undergoing programmed cell death
MP:0011394:increased fetal cardiomyocyte proliferation:increase in the ability of the differentiating cardiac muscle cell population to undergo expansion by cell division
MP:0011395:decreased fetal cardiomyocyte proliferation:reduced ability of the differentiating cardiac muscle cell population to undergo expansion by cell division
MP:0011510:biventricular, discordant atrioventricular connection:
MP:0011511:biventricular, ambiguous atrioventricular connection:
MP:0011646:abnormal sinuatrial valve morphology:any structural anomaly of the valve at the sinuatrial orifice at the opening of the sinus venosus into the primordial right atrium
MP:0011647:absent sinuatrial valve:absence of the valve at the sinuatrial orifice at the opening of the sinus venosus into the primordial right atrium
MP:0011648:thick heart valve cusps:an increase in the heart cusp wall thickness
MP:0011660:ectopia cordis:congenital condition in which the heart is exposed and/or protruding from the thorax due to abnormal development of the sternum, pericardium and/or the abdominal wall
MP:0011666:double outlet right ventricle, ventricular defect committed to aorta:a form of DORV in which a ventricular septal defect is located just below the aorta; the left ventricular outflow is directed toward the aorta, resulting in aortic oxygen saturations that exceed pulmonary saturations; pulmonary stenosis is also often present
MP:0011667:double outlet right ventricle with atrioventricular septal defect:a form of DORV in which there is also a complete atrioventricular canal
MP:0011668:double outlet right ventricle, Taussig bing type:a form of DORV in which blood from the left ventricle passes through a ventricular septal defect to the pulmonary artery, and blood from the right ventricle is directed to the aorta
MP:0011669:double outlet right ventricle, doubly committed ventricular septal defect:a form of DORV in which there are two ventricular septal defects, one below the aorta and one below the pulmonary artery and the left ventricular outflow is equally shared by the aorta and pulmonary artery
MP:0011670:double outlet right ventricle, noncommitted ventricular septal defect:a form of DORV in which the ventricular septal defect is distant from both the aorta and pulmonary artery and blood mixes in the right ventricle before entering these vessels, with the majority of deoxygenated blood entering the aorta
MP:0011671:balanced complete atrioventricular canal:
MP:0011672:unbalanced complete atrioventricular canal, left dominant:
MP:0011673:unbalanced complete common atrioventricular canal:
MP:0011680:tricuspid valve hypoplasia:decrease in the number of normal cells in normal arrangement in the tricuspid valve, resulting in a decreased size caused by underdevelopment or incomplete development of the structure
MP:0011681:atrium cysts:abnormal membranous sacs in any portion of the paired upper chambers of the heart
MP:0011914:decreased heart left atrium weight:less than average weight of the left atrium
MP:0011915:increased heart left atrium weight:more than average weight of the left atrium
MP:0011916:decreased heart right atrium weight:less than average weight of the right atrium
MP:0011917:increased heart right atrium weight:more than average weight of the right atrium
MP:0011918:abnormal PQ interval:anomaly in the length of time between the beginning of atrial depolarization and the end of atrial repolarization (or recovery), measured by the interval from the beginning of the P wave to the end of the Q wave
MP:0011925:abnormal heart echocardiography feature:any anomaly in echocardiographic representation of systolic and diastolic function, ventricular compliance, valvular function, or interventricular septum features
MP:0011926:abnormal cardiac valve physiology:
MP:0011927:abnormal cardiac valve flow:any anomaly of the regulated one-way movement of blood through the heart valves
MP:0011928:abnormal mitral valve flow:abnormality of valve function causing passive filling of the left ventricle or active filling of the left atrium
MP:0011929:abnormal aortic valve flow:abnormality impeding normal blood flow or allowing blood to backflow through this valve into the left ventricle
MP:0011930:abnormal tricuspid valve flow:abnormality of valve function causing passive filling of the right ventricle or active filling of the right atrium
MP:0011931:abnormal pulmonary valve flow:abnormality impeding normal blood flow or allowing blood to backflow through this valve into the right ventricle
MP:0011936:abnormal PP interval:any anomaly in the distance between consecutive P waves in the electrocardiogram, representing the length of the cardiac cycle; this value is often used in calculating heart rate and heart rate variability
MP:0011937:shortened PP interval:decrease in the distance between consecutive P waves in the electrocardiogram, representing the length of the cardiac cycle
MP:0011938:prolonged PP interval:increase in the distance between consecutive P waves in the electrocardiogram, representing the length of the cardiac cycle
MP:0011951:increased cardiac stroke volume:increase in the volume of blood pushed into the aorta with each beat of the heart
MP:0011952:decreased cardiac stroke volume:reduction in the volume of blood pushed into the aorta with each beat of the heart
MP:0011953:prolonged PQ interval:increase in the length of time between the beginning of atrial depolarization and the end of atrial repolarization (or recovery), measured by the interval from the beginning of the P wave to the end of the Q wave
MP:0011954:shortened PQ interval:decrease in the length of time between the beginning of atrial depolarization and the end of atrial repolarization (or recovery), measured by the interval from the beginning of the P wave to the end of the Q wave
MP:0012045:increased susceptibility to hypertension:more likely than normal to develop sustained high blood pressure at a level that is likely to result in cardiovascular disease and/or other pathological states
MP:0012046:decreased susceptibility to hypertension:less likely than normal to develop sustained high blood pressure at a level that is likely to result in cardiovascular disease and/or other pathological states
MP:0012081:absent heart tube:absence of the primitive epithelial cardiac tube before the division into the chambers of the mature heart
MP:0012082:delayed heart development:late onset of the induction and/or differentiation of the heart
MP:0012250:absent heart valves:failure to form all of the membranous folds of the heart that prevent reflux of fluid
MP:0012270:cardiac edema:abnormal accumulation of fluid in the interstitial tissues and cavities of the body due to impaired cardiac function or congestive heart failure; usually characterized by increased venous and capillary pressures and often associated with renal sodium retention
MP:0012278:abnormal cardiogenic mesoderm morphology:any structural anomaly of the splanchnic mesoderm in the cardiogenic region where the heart develops; it gives rise to endocardial heart tubes that fuse to form the primordial cardiac tube, the heart primordium
MP:0012419:decreased cardiovascular system tumor incidence:less than the expected number of tumors originating in the cardiovascular system in a given population in a given time period
MP:0012496:abnormal pleuropericardial membrane morphology:any structural anomaly of the membrane formed by the paired folds that grow out from the lateral part of the body wall; the folds fuse and meet with the dorsal and ventral mesentery of the foregut, separating the pleural cavities from the pericardial cavity
MP:0012497:absent pleuropericardial membrane:absence of the membrane formed by the paired folds that grow out from the lateral part of the body wall; the folds fuse and meet with the dorsal and ventral mesentery of the foregut, separating the pleural cavities from the pericardial cavity
MP:0012498:abnormal cardiogenic plate morphology:any structural anomaly of the splanchnic mesodermal thickening which forms cranial and lateral to the developing neural plate; angiogenic cell clusters (aka angioblastic cords) located in a horse-shoe shape configuration in the cardiogenic plate coalesce to form the right and left endocardial heart tubes which then fuse in cephalo-caudal direction …
MP:0012499:absent cardiogenic plate:absence of the splanchnic mesodermal thickening which forms cranial and lateral to the developing neural plate; normally, angiogenic cell clusters (aka angioblastic cords) located in a horse-shoe shape configuration in the cardiogenic plate coalesce to form the right and left endocardial heart tubes which then fuse in cephalo-caudal direction to form a single p…
MP:0012500:abnormal angioblastic cord morphology:any structural anomaly of the cordlike masses of splanchnic mesenchymal cells ventral to the primordial pericardial coelom that arrange themselves side by side to form the primordia of the endocardial heart tubes
MP:0012501:abnormal pericardial cavity morphology:any structural anomaly of the anatomical body cavity in which the heart lies; the pericardial cavity forms in the lateral plate mesoderm above the buccopharyngeal membrane, as part of the early intraembryonic coelom, and is initially continuous with the two early pleural cavities
MP:0012510:abnormal aortic sac morphology:any structural abnormality of the dilated structure that is lined by endothelial cells and located at the arterial pole of the heart just above (distal to) the truncus arteriosus in mammalian embryos; it is the primordial vascular channel from which the aortic arches (and eventually the dorsal aortae) arise; the aortic sac is homologous to the ventral aor…
MP:0012511:dilated aortic sac:abnormally stretched or widened aperture of the luminal space of the endothelial lined dilation that is located at the arterial pole of the heart just above (distal to) the truncus arteriosus in mammalian embryos; it is the primordial vascular channel from which the aortic arches (and eventually the dorsal aortae) arise; the aortic sac is homologous to the ventral ao…
MP:0012515:abnormal heart apex morphology:any structural anomaly of the lowest superficial part of the heart, normally directed downward, forward, and to the left, and overlapped by the left lung and pleura; the heart apex is formed by the inferolateral part of the left ventricle and responsible for regulating ventricle contraction
MP:0012557:decreased calcium uptake by cardiac muscle:decreased directed movement of calcium ions into cardiac muscle; decreased or disrupted uptake may give rise to energetic deficit and oxidative stress. leading to cardiac disease
MP:0012558:increased calcium uptake by cardiac muscle:increased directed movement of calcium ions into the cardiac muscle; increased mitochondrial calcium ion uptake can trigger programmed necrosis in cardiac muscle
MP:0012687:abnormal heart atrium weight:abnormal average weight of both the left and right atria
MP:0012688:abnormal heart ventricles weight:abnormal average weight of both the left and right ventricles together
MP:0012700:abnormal endocardial heart tube morphology:any structural anomaly of the paired, longitudinal, endothelial-lined channels formed from the cardiogenic mesoderm in embryonic development; angiogenic cell clusters (aka angioblastic cords) located in a horse-shoe shape configuration in the cardiogenic plate coalesce to form the right and left endocardial heart tubes which then fuse in cepha…
MP:0012747:abnormal cardiac neural crest cell morphology:any structural anomaly of the cardiac neural crest cells (NCCs), a subpopulation of cranial NCCs originating from the lower hindbrain between the otic placode and third somite; cardiac NCCs migrate to the circumpharyngeal ridge (an arc-shape ridge located dorsal to the forming caudal pharyngeal arches) and then into the 3rd, 4th and 6th pha…
MP:0012748:increased cardiac neural crest cell number:greater than expected number of cardiac neural crest cells (NCCs), a subpopulation of cranial NCCs originating from the lower hindbrain between the otic placode and third somite; cardiac NCCs contribute to the remodeling of arch arteries, septation of the cardiac OFT, closure of the ventricular septum, and innervation of the cardiac ganglia
MP:0012749:decreased cardiac neural crest cell number:reduction in the number of cardiac neural crest cells (NCCs), a subpopulation of cranial NCCs originating from the lower hindbrain between the otic placode and third somite; cardiac NCCs migrate to the circumpharyngeal ridge and then into the 3rd, 4th and 6th pharyngeal arches and the cardiac outflow tract (OFT), and contribute to the remodeli…
MP:0012750:absent cardiac neural crest cells:absence or loss of the cardiac neural crest cells (NCCs), a subpopulation of cranial NCCs originating from the lower hindbrain between the otic placode and third somite; cardiac NCCs contribute to the remodeling of arch arteries, septation of the cardiac OFT, closure of the ventricular septum, and innervation of the cardiac ganglia; ablation of cardiac…
MP:0012751:impaired cardiac neural crest cell differentiation:abnormal or arrest of differentiation or patterning of the cardiac neural crest cells (NCCs), a subpopulation of cranial NCCs originating from the lower hindbrain between the otic placode and third somite; cardiac NCCs have the potential to differentiate into smooth muscle cells of the cardiac outflow tract and its septum, walls of aor…
MP:0012752:abnormal cardiac neural crest cell migration:any anomaly in the migratory path of cardiac neural crest cells (NCCs), a subpopulation of cranial NCCs which originate from the lower hindbrain between the otic placode and third somite and migrate to the circumpharyngeal ridge (an arc-shape ridge located dorsal to the forming caudal pharyngeal arches) and then into the 3rd, 4th and 6th pha…
MP:0012753:increased cardiac neural crest cell apoptosis:increased number of cardiac neural crest cells (NCCs) undergoing programmed cell death
MP:0013238:abnormal cardiac muscle regeneration:anomaly in the ability to repair cardiac muscle after injury or disease
MP:0013240:impaired cardiac muscle regeneration:reduced ability to repair cardiac muscle after injury or disease
MP:0020079:increased incidence of epicardial mineralization:increased incidence of mineral deposits in the epicardial tissue
MP:0020081:degenerative myocardium:deterioration or the inflammation of the heart muscle often caused by oxygen deprivation. It generally occurs as a result of obstruction of the blood supply and can trigger a heart attack
MP:0020095:abnormal mean heart rate adaptation:an anomaly in the mean of the physiological adaptations of the organisms heart rate in response to long term endurance training
MP:0020096:high mean heart rate adaptation:higher than normal mean of the physiological adaptations of the organisms heart rate in response to long term endurance training
MP:0020097:low mean heart rate adaptation:lower than normal mean of the physiological adaptations of the organisms heart rate in response to long term endurance training
MP:0020135:abnormal heart ventricle wall thickness:anomaly in the depth of the cardiac wall of the heart ventricles
MP:0020136:abnormal interventricular septum thickness:an anomaly in the thickness of the wall between the two lower chambers of the heart compared to the control
MP:0020204:abnormal heart left ventricle weight:anomaly in the average weight of the left ventricle compared to the control
MP:0020205:abnormal heart right ventricle weight:anomaly in the average weight of the right ventricle compared to the control
MP:0020206:abnormal heart left atrium weight:anomaly in the average weight of the left atrium compared to the control
MP:0020207:abnormal heart right atrium weight:anomaly in the average weight of the right atrium compared to the control
